# Supplementary material for: Data on 137Cs concentration factor of freshwater fish and aquatic organisms in lake and river ecosystems
Source: Data Brief. 2020 Jan 1;28:105043. doi: 10.1016/j.dib.2019.105043 (PMC6953519; doi:10.1016/j.dib.2019.105043)
Supplement: Multimedia component 1 [file mmc1.xml]

<?xml version="1.0" encoding="utf-8" standalone="no"?>
<data>
  <datasets>
    <author>ischii@gmail.com</author>
    <type>0</type>
    <dataset>
      <value>6</value>
      <reason>Other (please explain)</reason>
      <comments>I have submitted my raw data as a supplementary data file along with my manuscript.
</comments>
    </dataset>
  </datasets>
</data>
