# Supplementary material for: Data on 137Cs concentration factor of freshwater fish and aquatic organisms in lake and river ecosystems
Source: Data Brief. 2020 Jan 1;28:105043. doi: 10.1016/j.dib.2019.105043 (PMC6953519; doi:10.1016/j.dib.2019.105043)
Supplement: Multimedia component 2 — 137Cs activity concentration and concentration factors of freshwater fish in an EXCEL spreadsheet. [file mmc2.xlsx]

## Sheet: new_fish
sitecode	site	ecosystem	samplingpoint	date	season	order	family	species	habitat	N	weight	meansize	remove_IO	Cs137	Cs137.w	CF	pH	BOD	COD	DO	EC	salinity	TOC	SS	turbidity	temperature
RAA	Abukuma River	river	A2	2013-07-10	spring	Osmeriformes	Cyprinidae	Phoxinus lagowskii steindachneri	benthopelagic	101	0.46	4.55446	na	24	0.12	200	7.4	0.9	5.2	8.8	15.7	0.08	1.8	12	5	24.2333
RAA	Abukuma River	river	A2	2013-07-10	spring	Osmeriformes	Cyprinidae	Tribolodon hakonensis	benthopelagic	11	0.13	11.8182	na	28	0.12	233.333	7.4	0.9	5.2	8.8	15.7	0.08	1.8	12	5	24.2333
RAA	Abukuma River	river	A2	2013-07-10	spring	Osmeriformes	Cobitidae	Misgurnus anguillicaudatus	demersal	63	0.076	1.20635	na	21	0.12	175	7.4	0.9	5.2	8.8	15.7	0.08	1.8	12	5	24.2333
RAB	Abukuma River	river	B2	2013-07-11	spring	Siluriformes	Ictaluridae	Ictalurus punctatus	demersal	2	4.1	2050	na	75	0.16	468.75	7.5	1.1	5.7	8.4	17.1	0.09	2.5	14	7.8	25.1
RAB	Abukuma River	river	B2	2013-07-11	spring	Siluriformes	Siluridae	Silurus asotus	demersal	1	1.1	1100	na	190	0.16	1187.5	7.5	1.1	5.7	8.4	17.1	0.09	2.5	14	7.8	25.1
RAB	Abukuma River	river	B2	2013-07-14	spring	Osmeriformes	Osmeridae	Plecoglossus altivelis	benthopelagic	33	1.1	33.3333	na	35	0.16	218.75	7.5	1.1	5.7	8.4	17.1	0.09	2.5	14	7.8	25.1
RAB	Abukuma River	river	B2	2013-07-20	spring	Siluriformes	Ictaluridae	Ictalurus punctatus	demersal	4	0.28	70	na	11	0.16	68.75	7.5	1.1	5.7	8.4	17.1	0.09	2.5	14	7.8	25.1
RAB	Abukuma River	river	B3	2013-07-09	spring	Osmeriformes	Osmeridae	Plecoglossus altivelis	benthopelagic	7	0.14	20	na	26	0.037	702.703	7.6	0.9	5.5	9.5	10.2	0.06	1.9	6	3.8	25.1
RAB	Abukuma River	river	B3	2013-07-09	spring	Osmeriformes	Cyprinidae	Tribolodon hakonensis	benthopelagic	25	0.22	8.8	na	29	0.037	783.784	7.6	0.9	5.5	9.5	10.2	0.06	1.9	6	3.8	25.1
RAB	Abukuma River	river	B3	2013-07-09	spring	Osmeriformes	Cobitidae	Misgurnus anguillicaudatus	demersal	14	0.066	4.71429	na	31	0.037	837.838	7.6	0.9	5.5	9.5	10.2	0.06	1.9	6	3.8	25.1
RAB	Abukuma River	river	B3	2013-07-09	spring	Salmoniformes	Salmonidae	Oncorhynchus masou	benthopelagic	3	0.96	320	na	12	0.037	324.324	7.6	0.9	5.5	9.5	10.2	0.06	1.9	6	3.8	25.1
RAB	Abukuma River	river	B3	2013-07-09	spring	Salmoniformes	Salmonidae	Oncorhynchus masou	benthopelagic	12	0.16	13.3333	na	11	0.037	297.297	7.6	0.9	5.5	9.5	10.2	0.06	1.9	6	3.8	25.1
RAB	Abukuma River	river	B3	2013-07-09	spring	Salmoniformes	Salmonidae	Oncorhynchus masou	benthopelagic	2	0.072	36	na	9.9	0.037	267.568	7.6	0.9	5.5	9.5	10.2	0.06	1.9	6	3.8	25.1
RU	Uda River	river	C6	2013-07-14	spring	Osmeriformes	Cyprinidae	Nipponocypris temminckii	benthopelagic	12	0.13	10.8333	na	30	0.048	625	7.7	0.6	3.4	9.4	13.7	0.07	1.3	2	1.3	23.9833
RU	Uda River	river	C6	2013-07-14	spring	Osmeriformes	Cyprinidae	Tribolodon hakonensis	benthopelagic	3	0.078	26	na	56	0.048	1166.67	7.7	0.6	3.4	9.4	13.7	0.07	1.3	2	1.3	23.9833
RU	Uda River	river	C6	2013-07-14	spring	Perciformes	Gobiidae	Rhinogobius fluviatilis	benthopelagic	24	0.098	4.08333	na	99	0.048	2062.5	7.7	0.6	3.4	9.4	13.7	0.07	1.3	2	1.3	23.9833
RM	Mano River	river	D1_D2	2013-07-16	spring	Osmeriformes	Osmeridae	Plecoglossus altivelis	benthopelagic	42	1.5	35.7143	na	4.5	0.0435	103.448	7.65	0.7	3.6	10.4	11.65	0.065	1.4	1.75	1.05	21.15
RM	Mano River	river	D1_D2	2013-07-16	spring	Osmeriformes	Osmeridae	Plecoglossus altivelis	benthopelagic	106	1.1	10.3774	na	51	0.0435	1172.41	7.65	0.7	3.6	10.4	11.65	0.065	1.4	1.75	1.05	21.15
RM	Mano River	river	D1_D2	2013-07-16	spring	Osmeriformes	Cyprinidae	Cyprinus carpio	benthopelagic	1	1.1	1100	na	21	0.0435	482.759	7.65	0.7	3.6	10.4	11.65	0.065	1.4	1.75	1.05	21.15
RM	Mano River	river	D1_D2	2013-07-16	spring	Osmeriformes	Cyprinidae	Opsariichthys platypus	benthopelagic	3	0.053	17.6667	na	20	0.0435	459.77	7.65	0.7	3.6	10.4	11.65	0.065	1.4	1.75	1.05	21.15
RM	Mano River	river	D1_D2	2013-07-16	spring	Osmeriformes	Cyprinidae	Tribolodon hakonensis	benthopelagic	1	0.026	26	na	24	0.0435	551.724	7.65	0.7	3.6	10.4	11.65	0.065	1.4	1.75	1.05	21.15
RM	Mano River	river	D4a_D4b	2013-07-13	spring	Perciformes	Gobiidae	Rhinogobius sp.	benthopelagic	55	0.13	2.36364	na	170	0.065	2615.38	7.25	0.65	2.85	9.25	11.1	0.06	1.2	1.5	1.15	21.15
RM	Mano River	river	D4a_D4b	2013-07-13	spring	Salmoniformes	Salmonidae	Oncorhynchus masou	benthopelagic	1	0.013	13	na	64	0.065	984.615	7.25	0.65	2.85	9.25	11.1	0.06	1.2	1.5	1.15	21.15
RN	Niida River	river	E1_E2a_E2b	2013-07-18	spring	Osmeriformes	Osmeridae	Plecoglossus altivelis	benthopelagic	3	0.096	32	na	180	0.353333	509.434	7.33333	0.533333	3.23333	9.86667	7.96667	0.0466667	1.73333	4.66667	2.43333	22.8167
RN	Niida River	river	E1_E2a_E2b	2013-07-18	spring	Osmeriformes	Cyprinidae	Tribolodon hakonensis	benthopelagic	7	0.088	12.5714	na	180	0.353333	509.434	7.33333	0.533333	3.23333	9.86667	7.96667	0.0466667	1.73333	4.66667	2.43333	22.8167
RN	Niida River	river	E1_E2a_E2b	2013-07-18	spring	Osmeriformes	Cyprinidae	Pseudogobio esocinus	benthopelagic	6	0.027	4.5	na	180	0.353333	509.434	7.33333	0.533333	3.23333	9.86667	7.96667	0.0466667	1.73333	4.66667	2.43333	22.8167
RN	Niida River	river	E1_E2a_E2b	2013-07-18	spring	Osmeriformes	Cyprinidae	Hemibarbus barbus	benthopelagic	15	0.007	0.466667	na	130	0.353333	367.925	7.33333	0.533333	3.23333	9.86667	7.96667	0.0466667	1.73333	4.66667	2.43333	22.8167
RN	Niida River	river	E1_E2a_E2b	2013-07-18	spring	Osmeriformes	Cyprinidae	Opsariichthys platypus	benthopelagic	5	0.043	8.6	na	210	0.353333	594.34	7.33333	0.533333	3.23333	9.86667	7.96667	0.0466667	1.73333	4.66667	2.43333	22.8167
RN	Niida River	river	E1_E2a_E2b	2013-07-18	spring	Perciformes	Gobiidae	Rhinogobius sp.	benthopelagic	10	0.026	2.6	na	310	0.353333	877.358	7.33333	0.533333	3.23333	9.86667	7.96667	0.0466667	1.73333	4.66667	2.43333	22.8167
RN	Niida River	river	E1_E2a_E2b	2013-07-18	spring	Siluriformes	Siluridae	Silurus asotus	demersal	3	0.012	4	na	300	0.353333	849.057	7.33333	0.533333	3.23333	9.86667	7.96667	0.0466667	1.73333	4.66667	2.43333	22.8167
RO	Ota River	river	F1	2013-07-15	spring	Osmeriformes	Cyprinidae	Carassius auratus	benthopelagic	4	0.26	65	na	1200	0.53	2264.15	7.2	0.7	2.8	9.1	6.5	0.04	1.4	2	0.7	19.6333
RO	Ota River	river	F1	2013-07-15	spring	Osmeriformes	Cyprinidae	Tribolodon hakonensis	benthopelagic	18	0.091	5.05556	na	880	0.53	1660.38	7.2	0.7	2.8	9.1	6.5	0.04	1.4	2	0.7	19.6333
RO	Ota River	river	F1	2013-07-15	spring	Osmeriformes	Cyprinidae	Opsariichthys platypus	benthopelagic	7	0.045	6.42857	na	710	0.53	1339.62	7.2	0.7	2.8	9.1	6.5	0.04	1.4	2	0.7	19.6333
RO	Ota River	river	F1	2013-07-15	spring	Osmeriformes	Cobitidae	Cobitis biwae	demersal	37	0.064	1.72973	na	920	0.53	1735.85	7.2	0.7	2.8	9.1	6.5	0.04	1.4	2	0.7	19.6333
RO	Ota River	river	F1	2013-07-15	spring	Salmoniformes	Salmonidae	Oncorhynchus masou	benthopelagic	2	0.026	13	na	630	0.53	1188.68	7.2	0.7	2.8	9.1	6.5	0.04	1.4	2	0.7	19.6333
RO	Ota River	river	F1	2013-07-15	spring	Perciformes	Gobiidae	Rhinogobius fluviatilis	benthopelagic	28	0.099	3.53571	na	2000	0.53	3773.58	7.2	0.7	2.8	9.1	6.5	0.04	1.4	2	0.7	19.6333
RAA	Abukuma River	river	A1	2013-09-17	summer	Osmeriformes	Cyprinidae	Hemibarbus barbus	benthopelagic	3	0.46	153.333	na	9.8	0.0835	117.365	7.45	1.15	4.4	8.45	18.65	0.1	2.15	4.5	1.7	25.9
RAA	Abukuma River	river	A1	2013-09-17	summer	Osmeriformes	Cyprinidae	Opsariichthys platypus	benthopelagic	5	0.057	11.4	na	11	0.0835	131.737	7.45	1.15	4.4	8.45	18.65	0.1	2.15	4.5	1.7	25.9
RAA	Abukuma River	river	A1	2013-09-17	summer	Perciformes	Centrarchidae	Micropterus dolomieu	benthopelagic	1	0.49	490	na	26	0.0835	311.377	7.45	1.15	4.4	8.45	18.65	0.1	2.15	4.5	1.7	25.9
RAA	Abukuma River	river	A2	2013-08-24	summer	Osmeriformes	Cyprinidae	Phoxinus lagowskii steindachneri	benthopelagic	15	0.046	3.06667	na	13	0.14	92.8571	7.1	1.4	7.2	8.5	12.4	0.06	3.1	20	7.1	25.9
RAA	Abukuma River	river	A2	2013-08-24	summer	Osmeriformes	Cyprinidae	Tribolodon hakonensis	benthopelagic	15	0.29	19.3333	na	48	0.14	342.857	7.1	1.4	7.2	8.5	12.4	0.06	3.1	20	7.1	25.9
RAA	Abukuma River	river	A2	2013-08-24	summer	Osmeriformes	Cobitidae	Misgurnus anguillicaudatus	demersal	94	0.069	0.734043	na	13	0.14	92.8571	7.1	1.4	7.2	8.5	12.4	0.06	3.1	20	7.1	25.9
RAA	Abukuma River	river	A2	2013-08-24	summer	Salmoniformes	Salmonidae	Oncorhynchus masou	benthopelagic	3	0.1	33.3333	na	28	0.14	200	7.1	1.4	7.2	8.5	12.4	0.06	3.1	20	7.1	25.9
RAB	Abukuma River	river	B2	2013-08-10	summer	Osmeriformes	Cyprinidae	Opsariichthys platypus	benthopelagic	5	0.079	15.8	na	21	0.068	308.824	7.4	1	5.2	8.8	15.3	0.08	2.4	10	4	23.8667
RAB	Abukuma River	river	B2	2013-08-10	summer	Perciformes	Centrarchidae	Micropterus dolomieu	benthopelagic	2	0.25	125	na	32	0.068	470.588	7.4	1	5.2	8.8	15.3	0.08	2.4	10	4	23.8667
RAB	Abukuma River	river	B2	2013-08-10	summer	Perciformes	Centrarchidae	Micropterus dolomieu	benthopelagic	1	0.52	520	na	61	0.068	897.059	7.4	1	5.2	8.8	15.3	0.08	2.4	10	4	23.8667
RAB	Abukuma River	river	B2	2013-08-10	summer	Perciformes	Centrarchidae	Micropterus dolomieu	benthopelagic	1	1.9	1900	na	98	0.068	1441.18	7.4	1	5.2	8.8	15.3	0.08	2.4	10	4	23.8667
RAB	Abukuma River	river	B2	2013-08-11	summer	Siluriformes	Siluridae	Silurus asotus	demersal	1	1.2	1200	na	110	0.068	1617.65	7.4	1	5.2	8.8	15.3	0.08	2.4	10	4	23.8667
RAB	Abukuma River	river	B2	2013-08-20	summer	Osmeriformes	Cyprinidae	Cyprinus carpio	benthopelagic	1	1.5	1500	na	48	0.068	705.882	7.4	1	5.2	8.8	15.3	0.08	2.4	10	4	23.8667
RAB	Abukuma River	river	B2	2013-08-27	summer	Osmeriformes	Cyprinidae	Hemibarbus barbus	benthopelagic	2	2.6	1300	na	71	0.068	1044.12	7.4	1	5.2	8.8	15.3	0.08	2.4	10	4	23.8667
RAB	Abukuma River	river	B2	2013-08-29	summer	Siluriformes	Ictaluridae	Ictalurus punctatus	demersal	3	3.4	1133.33	na	60	0.068	882.353	7.4	1	5.2	8.8	15.3	0.08	2.4	10	4	23.8667
RAB	Abukuma River	river	B2	2013-08-30	summer	Osmeriformes	Osmeridae	Plecoglossus altivelis	benthopelagic	30	1.4	46.6667	na	25	0.068	367.647	7.4	1	5.2	8.8	15.3	0.08	2.4	10	4	23.8667
RAB	Abukuma River	river	B2	2013-08-30	summer	Osmeriformes	Cyprinidae	Tribolodon hakonensis	benthopelagic	2	0.5	250	na	38	0.068	558.824	7.4	1	5.2	8.8	15.3	0.08	2.4	10	4	23.8667
RAB	Abukuma River	river	B3	2013-08-20	summer	Osmeriformes	Osmeridae	Plecoglossus altivelis	benthopelagic	21	1.1	52.381	na	21	0.034	617.647	7.4	0.8	4	9.8	7.5	0.04	1.7	5	2.3	23.8667
RAB	Abukuma River	river	B3	2013-08-20	summer	Osmeriformes	Cyprinidae	Tribolodon hakonensis	benthopelagic	14	0.16	11.4286	na	17	0.034	500	7.4	0.8	4	9.8	7.5	0.04	1.7	5	2.3	23.8667
RAB	Abukuma River	river	B3	2013-08-20	summer	Osmeriformes	Cobitidae	Misgurnus anguillicaudatus	demersal	14	0.061	4.35714	na	26	0.034	764.706	7.4	0.8	4	9.8	7.5	0.04	1.7	5	2.3	23.8667
RAB	Abukuma River	river	B3	2013-08-20	summer	Salmoniformes	Salmonidae	Oncorhynchus masou	benthopelagic	9	0.17	18.8889	na	11	0.034	323.529	7.4	0.8	4	9.8	7.5	0.04	1.7	5	2.3	23.8667
RAB	Abukuma River	river	B3	2013-08-20	summer	Salmoniformes	Salmonidae	Oncorhynchus masou	benthopelagic	3	0.14	46.6667	na	12	0.034	352.941	7.4	0.8	4	9.8	7.5	0.04	1.7	5	2.3	23.8667
RU	Uda River	river	C6	2013-08-25	summer	Osmeriformes	Cyprinidae	Nipponocypris temminckii	benthopelagic	15	0.16	10.6667	na	18	0.037	486.486	7.6	0.25	3.3	8.8	11.4	0.06	1.6	2	1.4	23.3
RU	Uda River	river	C6	2013-08-25	summer	Osmeriformes	Cyprinidae	Pseudogobio esocinus	benthopelagic	10	0.052	5.2	na	13	0.037	351.351	7.6	0.25	3.3	8.8	11.4	0.06	1.6	2	1.4	23.3
RU	Uda River	river	C6	2013-08-25	summer	Osmeriformes	Cyprinidae	Opsariichthys platypus	benthopelagic	20	0.1	5	na	15	0.037	405.405	7.6	0.25	3.3	8.8	11.4	0.06	1.6	2	1.4	23.3
RU	Uda River	river	C6	2013-08-25	summer	Perciformes	Gobiidae	Rhinogobius fluviatilis	benthopelagic	19	0.11	5.78947	na	97	0.037	2621.62	7.6	0.25	3.3	8.8	11.4	0.06	1.6	2	1.4	23.3
RU	Uda River	river	C6	2013-08-25	summer	Perciformes	Gobiidae	Rhinogobius sp.	benthopelagic	32	0.059	1.84375	na	45	0.037	1216.22	7.6	0.25	3.3	8.8	11.4	0.06	1.6	2	1.4	23.3
RM	Mano River	river	D1_D2	2013-08-27	summer	Osmeriformes	Osmeridae	Plecoglossus altivelis	benthopelagic	31	1.1	35.4839	na	70	0.0755	927.152	7.5	0.65	3.3	9.05	12	0.065	1.5	2	1.4	22.95
RM	Mano River	river	D1_D2	2013-08-28	summer	Osmeriformes	Osmeridae	Plecoglossus altivelis	benthopelagic	22	0.49	22.2727	na	43	0.0755	569.536	7.5	0.65	3.3	9.05	12	0.065	1.5	2	1.4	22.95
RM	Mano River	river	D1_D2	2013-08-28	summer	Osmeriformes	Cyprinidae	Opsariichthys platypus	benthopelagic	13	0.077	5.92308	na	54	0.0755	715.232	7.5	0.65	3.3	9.05	12	0.065	1.5	2	1.4	22.95
RM	Mano River	river	D1_D2	2013-08-28	summer	Salmoniformes	Salmonidae	Oncorhynchus masou	benthopelagic	2	0.034	17	na	31	0.0755	410.596	7.5	0.65	3.3	9.05	12	0.065	1.5	2	1.4	22.95
RM	Mano River	river	D4a_D4b	2013-08-28	summer	Perciformes	Gobiidae	Rhinogobius sp.	benthopelagic	23	0.059	2.56522	na	130	0.092	1413.04	7.55	0.375	3	10.15	10.75	0.06	1.5	1.5	0.95	22.95
RN	Niida River	river	E1_E2a_E2b	2013-08-26	summer	Osmeriformes	Cyprinidae	Hemibarbus barbus	benthopelagic	2	3	1500	na	310	0.24	1291.67	7.56667	0.533333	4	10.0667	8.16667	0.0466667	1.7	3.33333	2.03333	22.7333
RN	Niida River	river	E1_E2a_E2b	2013-08-29	summer	Osmeriformes	Osmeridae	Plecoglossus altivelis	benthopelagic	2	0.089	44.5	na	230	0.24	958.333	7.56667	0.533333	4	10.0667	8.16667	0.0466667	1.7	3.33333	2.03333	22.7333
RN	Niida River	river	E1_E2a_E2b	2013-08-29	summer	Osmeriformes	Cyprinidae	Carassius auratus	benthopelagic	5	0.045	9	na	150	0.24	625	7.56667	0.533333	4	10.0667	8.16667	0.0466667	1.7	3.33333	2.03333	22.7333
RN	Niida River	river	E1_E2a_E2b	2013-08-29	summer	Osmeriformes	Cyprinidae	Cyprinus carpio	benthopelagic	11	0.3	27.2727	na	120	0.24	500	7.56667	0.533333	4	10.0667	8.16667	0.0466667	1.7	3.33333	2.03333	22.7333
RN	Niida River	river	E1_E2a_E2b	2013-08-29	summer	Osmeriformes	Cyprinidae	Hemibarbus barbus	benthopelagic	65	0.13	2	na	80	0.24	333.333	7.56667	0.533333	4	10.0667	8.16667	0.0466667	1.7	3.33333	2.03333	22.7333
RN	Niida River	river	E1_E2a_E2b	2013-08-29	summer	Osmeriformes	Cyprinidae	Tribolodon hakonensis	benthopelagic	9	0.12	13.3333	na	220	0.24	916.667	7.56667	0.533333	4	10.0667	8.16667	0.0466667	1.7	3.33333	2.03333	22.7333
RN	Niida River	river	E1_E2a_E2b	2013-08-29	summer	Salmoniformes	Salmonidae	Oncorhynchus masou	benthopelagic	1	0.09	90	na	190	0.24	791.667	7.56667	0.533333	4	10.0667	8.16667	0.0466667	1.7	3.33333	2.03333	22.7333
RN	Niida River	river	E1_E2a_E2b	2013-08-29	summer	Perciformes	Gobiidae	Rhinogobius sp.	benthopelagic	9	0.031	3.44444	na	340	0.24	1416.67	7.56667	0.533333	4	10.0667	8.16667	0.0466667	1.7	3.33333	2.03333	22.7333
RN	Niida River	river	E1_E2a_E2b	2013-09-05	summer	Anguilliformes	Anguillidae	Anguilla japonica	demersal	3	1.6	533.333	na	270	0.24	1125	7.56667	0.533333	4	10.0667	8.16667	0.0466667	1.7	3.33333	2.03333	22.7333
RO	Ota River	river	F1	2013-08-26	summer	Osmeriformes	Cyprinidae	Carassius auratus	benthopelagic	1	0.055	55	na	880	0.52	1692.31	7.4	0.6	2.7	9.1	6.7	0.04	1.2	0.5	0.7	21.6333
RO	Ota River	river	F1	2013-08-26	summer	Osmeriformes	Cyprinidae	Tribolodon hakonensis	benthopelagic	78	0.19	2.4359	na	520	0.52	1000	7.4	0.6	2.7	9.1	6.7	0.04	1.2	0.5	0.7	21.6333
RO	Ota River	river	F1	2013-08-26	summer	Osmeriformes	Cobitidae	Cobitis biwae	demersal	10	0.017	1.7	na	170	0.52	326.923	7.4	0.6	2.7	9.1	6.7	0.04	1.2	0.5	0.7	21.6333
RO	Ota River	river	F1	2013-08-26	summer	Perciformes	Gobiidae	Rhinogobius fluviatilis	benthopelagic	28	0.1	3.57143	na	2800	0.52	5384.62	7.4	0.6	2.7	9.1	6.7	0.04	1.2	0.5	0.7	21.6333
RO	Ota River	river	F1	2013-09-04	summer	Osmeriformes	Cyprinidae	Tribolodon hakonensis	benthopelagic	10	0.41	41	na	29	0.52	55.7692	7.4	0.6	2.7	9.1	6.7	0.04	1.2	0.5	0.7	21.6333
RO	Ota River	river	F1	2013-09-04	summer	Osmeriformes	Cyprinidae	Tribolodon sp.	benthopelagic	2	0.54	270	na	36	0.52	69.2308	7.4	0.6	2.7	9.1	6.7	0.04	1.2	0.5	0.7	21.6333
RO	Ota River	river	F3_F4_F5	2013-09-06	summer	Anguilliformes	Anguillidae	Anguilla japonica	demersal	3	1.5	500	na	350	0.353333	990.566	7.06667	0.45	2.4	8.76667	9.2	0.0533333	1.06667	1.83333	1.03333	21.6333
RO	Ota River	river	F3_F4_F5	2013-09-07	summer	Osmeriformes	Cyprinidae	Cyprinus carpio	benthopelagic	1	3.2	3200	na	600	0.353333	1698.11	7.06667	0.45	2.4	8.76667	9.2	0.0533333	1.06667	1.83333	1.03333	21.6333
RAA	Abukuma River	river	A2	2013-10-11	autumn	Osmeriformes	Cyprinidae	Phoxinus lagowskii steindachneri	benthopelagic	26	0.24	9.23077	na	24	0.036	666.667	7.9	0.25	2.3	10	11.7	0.06	1.1	2	1.7	20.6333
RAA	Abukuma River	river	A2	2013-10-11	autumn	Osmeriformes	Cyprinidae	Tribolodon hakonensis	benthopelagic	7	0.12	17.1429	na	28	0.036	777.778	7.9	0.25	2.3	10	11.7	0.06	1.1	2	1.7	20.6333
RAA	Abukuma River	river	A2	2013-10-11	autumn	Osmeriformes	Cobitidae	Misgurnus anguillicaudatus	demersal	86	0.077	0.895349	na	13	0.036	361.111	7.9	0.25	2.3	10	11.7	0.06	1.1	2	1.7	20.6333
RAA	Abukuma River	river	A2	2013-10-11	autumn	Salmoniformes	Salmonidae	Oncorhynchus masou	benthopelagic	2	0.12	60	na	23	0.036	638.889	7.9	0.25	2.3	10	11.7	0.06	1.1	2	1.7	20.6333
RAB	Abukuma River	river	B2	2013-10-25	autumn	Osmeriformes	Cyprinidae	Hemibarbus barbus	benthopelagic	1	1.5	1500	na	35	0.037	945.946	8.1	1	3.1	11	16.8	0.09	1.6	2	2.2	20.6667
RAB	Abukuma River	river	B2	2013-11-21	autumn	Osmeriformes	Cyprinidae	Cyprinus carpio	benthopelagic	1	1.5	1500	na	8.6	0.037	232.432	8.1	1	3.1	11	16.8	0.09	1.6	2	2.2	20.6667
RAB	Abukuma River	river	B3	2013-10-08	autumn	Osmeriformes	Cyprinidae	Phoxinus lagowskii steindachneri	benthopelagic	13	0.063	4.84615	na	24	0.0099	2424.24	7.7	0.6	3.1	10.4	8.8	0.05	1.5	3	2.1	20.6667
RAB	Abukuma River	river	B3	2013-10-08	autumn	Osmeriformes	Cyprinidae	Tribolodon hakonensis	benthopelagic	11	0.13	11.8182	na	34	0.0099	3434.34	7.7	0.6	3.1	10.4	8.8	0.05	1.5	3	2.1	20.6667
RAB	Abukuma River	river	B3	2013-10-08	autumn	Osmeriformes	Cyprinidae	Opsariichthys platypus	benthopelagic	12	0.11	9.16667	na	17	0.0099	1717.17	7.7	0.6	3.1	10.4	8.8	0.05	1.5	3	2.1	20.6667
RAB	Abukuma River	river	B3	2013-10-08	autumn	Osmeriformes	Cobitidae	Misgurnus anguillicaudatus	demersal	37	0.042	1.13514	na	12	0.0099	1212.12	7.7	0.6	3.1	10.4	8.8	0.05	1.5	3	2.1	20.6667
RAB	Abukuma River	river	B3	2013-10-08	autumn	Salmoniformes	Salmonidae	Oncorhynchus masou	benthopelagic	17	0.46	27.0588	na	7	0.0099	707.071	7.7	0.6	3.1	10.4	8.8	0.05	1.5	3	2.1	20.6667
RAB	Abukuma River	river	B3	2013-10-08	autumn	Salmoniformes	Salmonidae	Oncorhynchus masou	benthopelagic	3	0.61	203.333	na	39	0.0099	3939.39	7.7	0.6	3.1	10.4	8.8	0.05	1.5	3	2.1	20.6667
RU	Uda River	river	C6	2013-10-12	autumn	Osmeriformes	Cyprinidae	Pseudogobio esocinus	benthopelagic	12	0.081	6.75	na	11	0.025	440	8	0.25	2.2	10.4	10.5	0.06	1	0.5	0.6	19.1
RU	Uda River	river	C6	2013-10-12	autumn	Osmeriformes	Cyprinidae	Nipponocypris temminckii	benthopelagic	45	0.24	5.33333	na	16	0.025	640	8	0.25	2.2	10.4	10.5	0.06	1	0.5	0.6	19.1
RU	Uda River	river	C6	2013-10-12	autumn	Osmeriformes	Cyprinidae	Tribolodon hakonensis	benthopelagic	1	0.029	29	na	45	0.025	1800	8	0.25	2.2	10.4	10.5	0.06	1	0.5	0.6	19.1
RU	Uda River	river	C6	2013-10-12	autumn	Perciformes	Gobiidae	Rhinogobius fluviatilis	benthopelagic	13	0.084	6.46154	na	100	0.025	4000	8	0.25	2.2	10.4	10.5	0.06	1	0.5	0.6	19.1
RU	Uda River	river	C6	2013-10-12	autumn	Perciformes	Gobiidae	Rhinogobius sp.	benthopelagic	34	0.094	2.76471	na	45	0.025	1800	8	0.25	2.2	10.4	10.5	0.06	1	0.5	0.6	19.1
RM	Mano River	river	D1_D2	2013-10-30	autumn	Osmeriformes	Osmeridae	Plecoglossus altivelis	benthopelagic	61	1.2	19.6721	na	42	0.054	777.778	7.65	0.55	2.7	10.9	11.3	0.065	1.3	0.75	1.2	19.6333
RM	Mano River	river	D1_D2	2013-10-30	autumn	Osmeriformes	Cyprinidae	Tribolodon hakonensis	benthopelagic	12	0.56	46.6667	na	34	0.054	629.63	7.65	0.55	2.7	10.9	11.3	0.065	1.3	0.75	1.2	19.6333
RM	Mano River	river	D1_D2	2013-10-30	autumn	Siluriformes	Siluridae	Silurus asotus	demersal	3	2.6	866.667	na	1300	0.054	24074.1	7.65	0.55	2.7	10.9	11.3	0.065	1.3	0.75	1.2	19.6333
RM	Mano River	river	D4a_D4b	2013-10-29	autumn	Osmeriformes	Cyprinidae	Opsariichthys platypus	benthopelagic	15	0.16	10.6667	na	49	0.0735	666.667	7.5	0.375	2.85	9.85	10.45	0.06	1.3	0.5	1.05	19.6333
RM	Mano River	river	D4a_D4b	2013-10-29	autumn	Perciformes	Gobiidae	Rhinogobius sp.	benthopelagic	11	0.029	2.63636	na	140	0.0735	1904.76	7.5	0.375	2.85	9.85	10.45	0.06	1.3	0.5	1.05	19.6333
RN	Niida River	river	E1_E2a_E2b	2013-10-14	autumn	Osmeriformes	Cyprinidae	Hemibarbus barbus	benthopelagic	20	0.07	3.5	na	110	0.16	687.5	7.4	0.366667	2.5	9.7	7.73333	0.0466667	0.966667	1.33333	0.833333	19.6333
RN	Niida River	river	E1_E2a_E2b	2013-10-14	autumn	Osmeriformes	Cyprinidae	Pseudogobio esocinus	benthopelagic	4	0.065	16.25	na	96	0.16	600	7.4	0.366667	2.5	9.7	7.73333	0.0466667	0.966667	1.33333	0.833333	19.6333
RN	Niida River	river	E1_E2a_E2b	2013-10-14	autumn	Osmeriformes	Cyprinidae	Tribolodon hakonensis	benthopelagic	13	0.062	4.76923	na	170	0.16	1062.5	7.4	0.366667	2.5	9.7	7.73333	0.0466667	0.966667	1.33333	0.833333	19.6333
RN	Niida River	river	E1_E2a_E2b	2013-10-14	autumn	Osmeriformes	Cyprinidae	Opsariichthys platypus	benthopelagic	32	0.21	6.5625	na	140	0.16	875	7.4	0.366667	2.5	9.7	7.73333	0.0466667	0.966667	1.33333	0.833333	19.6333
RN	Niida River	river	E1_E2a_E2b	2013-10-14	autumn	Perciformes	Gobiidae	Rhinogobius fluviatilis	benthopelagic	28	0.18	6.42857	na	460	0.16	2875	7.4	0.366667	2.5	9.7	7.73333	0.0466667	0.966667	1.33333	0.833333	19.6333
RN	Niida River	river	E1_E2a_E2b	2013-10-14	autumn	Perciformes	Gobiidae	Rhinogobius sp.	benthopelagic	21	0.077	3.66667	na	260	0.16	1625	7.4	0.366667	2.5	9.7	7.73333	0.0466667	0.966667	1.33333	0.833333	19.6333
RN	Niida River	river	E1_E2a_E2b	2013-11-05	autumn	Anguilliformes	Anguillidae	Anguilla japonica	demersal	2	0.5	250	na	280	0.16	1750	7.4	0.366667	2.5	9.7	7.73333	0.0466667	0.966667	1.33333	0.833333	19.6333
RN	Niida River	river	E1_E2a_E2b	2013-11-06	autumn	Siluriformes	Siluridae	Silurus asotus	demersal	3	1.9	633.333	na	310	0.16	1937.5	7.4	0.366667	2.5	9.7	7.73333	0.0466667	0.966667	1.33333	0.833333	19.6333
RO	Ota River	river	F1	2013-10-13	autumn	Osmeriformes	Cyprinidae	Carassius auratus	benthopelagic	3	0.083	27.6667	na	640	0.52	1230.77	7.4	0.25	2.5	9.8	6.3	0.04	1.5	0.5	0.7	19.7833
RO	Ota River	river	F1	2013-10-13	autumn	Osmeriformes	Cyprinidae	Tribolodon hakonensis	benthopelagic	23	0.043	1.86957	na	490	0.52	942.308	7.4	0.25	2.5	9.8	6.3	0.04	1.5	0.5	0.7	19.7833
RO	Ota River	river	F1	2013-10-13	autumn	Osmeriformes	Cyprinidae	Opsariichthys platypus	benthopelagic	6	0.038	6.33333	na	680	0.52	1307.69	7.4	0.25	2.5	9.8	6.3	0.04	1.5	0.5	0.7	19.7833
RO	Ota River	river	F1	2013-10-13	autumn	Perciformes	Gobiidae	Rhinogobius fluviatilis	benthopelagic	23	0.073	3.17391	na	2000	0.52	3846.15	7.4	0.25	2.5	9.8	6.3	0.04	1.5	0.5	0.7	19.7833
RO	Ota River	river	F1	2013-10-13	autumn	Perciformes	Gobiidae	Rhinogobius sp.	benthopelagic	11	0.021	1.90909	na	1200	0.52	2307.69	7.4	0.25	2.5	9.8	6.3	0.04	1.5	0.5	0.7	19.7833
RO	Ota River	river	F1	2013-11-21	autumn	Osmeriformes	Cyprinidae	Cyprinus carpio	benthopelagic	1	5.8	5800	na	350	0.52	673.077	7.4	0.25	2.5	9.8	6.3	0.04	1.5	0.5	0.7	19.7833
RO	Ota River	river	F5下流域	2013-11-12	autumn	Anguilliformes	Anguillidae	Anguilla japonica	demersal	4	0.97	242.5	na	440	0.335	1313.43	7.16667	0.25	2.43333	9.35	14.2167	0.075	1.15	1.75	1.11667	19.7833
RAA	Abukuma River	river	A2	2013-12-06	winter	Osmeriformes	Cyprinidae	Phoxinus lagowskii steindachneri	benthopelagic	20	0.25	12.5	na	22	0.057	385.965	7.6	0.25	1.7	12.5	11.4	0.06	0.7	2	1	7.06667
RAA	Abukuma River	river	A2	2013-12-06	winter	Osmeriformes	Cyprinidae	Tribolodon hakonensis	benthopelagic	3	0.048	16	na	32	0.057	561.404	7.6	0.25	1.7	12.5	11.4	0.06	0.7	2	1	7.06667
RAA	Abukuma River	river	A2	2013-12-06	winter	Osmeriformes	Cobitidae	Misgurnus anguillicaudatus	demersal	35	0.035	1	na	16	0.057	280.702	7.6	0.25	1.7	12.5	11.4	0.06	0.7	2	1	7.06667
RAA	Abukuma River	river	A2	2013-12-06	winter	Salmoniformes	Salmonidae	Oncorhynchus masou	benthopelagic	6	0.23	38.3333	na	27	0.057	473.684	7.6	0.25	1.7	12.5	11.4	0.06	0.7	2	1	7.06667
RAB	Abukuma River	river	B2	2013-12-10	winter	Osmeriformes	Cyprinidae	Hemibarbus barbus	benthopelagic	1	1.5	1500	na	35	0.021	1666.67	7.9	0.25	2.7	13.5	17.3	0.09	1.2	3	1.9	8.9
RAB	Abukuma River	river	B3	2013-12-07	winter	Osmeriformes	Cyprinidae	Tribolodon hakonensis	benthopelagic	10	0.31	31	na	31	0.0078	3974.36	7.7	0.25	2.6	12.1	7.7	0.04	1.2	1	1.1	8.9
RAB	Abukuma River	river	B3	2013-12-07	winter	Salmoniformes	Salmonidae	Oncorhynchus masou	benthopelagic	2	0.13	65	na	77	0.0078	9871.79	7.7	0.25	2.6	12.1	7.7	0.04	1.2	1	1.1	8.9
RU	Uda River	river	C6	2013-12-10	winter	Osmeriformes	Cyprinidae	Nipponocypris temminckii	benthopelagic	18	0.048	2.66667	na	19	0.012	1583.33	7.7	0.25	1.6	12.9	9.7	0.05	0.8	0.5	0.4	7.33333
RU	Uda River	river	C6	2013-12-10	winter	Perciformes	Gobiidae	Rhinogobius	benthopelagic	10	0.047	4.7	na	52	0.012	4333.33	7.7	0.25	1.6	12.9	9.7	0.05	0.8	0.5	0.4	7.33333
RM	Mano River	river	D4a_D4b	2013-12-11	winter	Osmeriformes	Cyprinidae	Opsariichthys platypus	benthopelagic	20	0.12	6	na	63	0.084	750	7.45	0.6	2.4	12.15	10.1	0.05	1.1	0.5	0.8	7.08333
RM	Mano River	river	D4a_D4b	2013-12-11	winter	Perciformes	Gobiidae	Rhinogobius sp.	benthopelagic	19	0.042	2.21053	na	140	0.084	1666.67	7.45	0.6	2.4	12.15	10.1	0.05	1.1	0.5	0.8	7.08333
RN	Niida River	river	E1_E2a_E2b	2013-12-08	winter	Osmeriformes	Cyprinidae	Carassius auratus	benthopelagic	6	0.31	51.6667	na	180	0.08	2250	7.36667	0.566667	2.26667	12.9	6.96667	0.0433333	0.833333	0.833333	0.733333	6
RN	Niida River	river	E1_E2a_E2b	2013-12-08	winter	Osmeriformes	Cyprinidae	Cyprinus carpio	benthopelagic	5	0.36	72	na	150	0.08	1875	7.36667	0.566667	2.26667	12.9	6.96667	0.0433333	0.833333	0.833333	0.733333	6
RN	Niida River	river	E1_E2a_E2b	2013-12-08	winter	Osmeriformes	Cyprinidae	Tribolodon hakonensis	benthopelagic	55	0.16	2.90909	na	140	0.08	1750	7.36667	0.566667	2.26667	12.9	6.96667	0.0433333	0.833333	0.833333	0.733333	6
RO	Ota River	river	F1	2013-12-12	winter	Osmeriformes	Cyprinidae	Tribolodon hakonensis	benthopelagic	14	0.02	1.42857	na	650	0.28	2321.43	7.2	0.25	2.2	12.1	6.2	0.03	1	0.5	0.4	7.56667
RO	Ota River	river	F1	2013-12-12	winter	Perciformes	Gobiidae	Rhinogobius	benthopelagic	10	0.046	4.6	na	1600	0.28	5714.29	7.2	0.25	2.2	12.1	6.2	0.03	1	0.5	0.4	7.56667
RAA	Abukuma River	river	A1	2014-07-23	spring	Osmeriformes	Cyprinidae	Hemibarbus barbus	benthopelagic	5	0.2	40	1	5.5	0.0635	86.6142	7.6	1.2	4.55	9	17.15	0.09	2.1	13.5	5.85	20.9
RAA	Abukuma River	river	A1	2014-07-23	spring	Osmeriformes	Cyprinidae	Tribolodon hakonensis	benthopelagic	4	0.072	18	1	7.3	0.0635	114.961	7.6	1.2	4.55	9	17.15	0.09	2.1	13.5	5.85	20.9
RAA	Abukuma River	river	A1	2014-07-23	spring	Osmeriformes	Cyprinidae	Opsariichthys platypus	benthopelagic	9	0.098	10.8889	1	8	0.0635	125.984	7.6	1.2	4.55	9	17.15	0.09	2.1	13.5	5.85	20.9
RAA	Abukuma River	river	A1	2014-07-27	spring	Osmeriformes	Cyprinidae	Carassius auratus	benthopelagic	1	0.86	860	1	12	0.0635	188.976	7.6	1.2	4.55	9	17.15	0.09	2.1	13.5	5.85	20.9
RAA	Abukuma River	river	A1	2014-07-27	spring	Perciformes	Centrarchidae	Micropterus dolomieu	benthopelagic	1	0.35	350	1	16	0.0635	251.969	7.6	1.2	4.55	9	17.15	0.09	2.1	13.5	5.85	20.9
RAA	Abukuma River	river	A1	2014-07-27	spring	Siluriformes	Ictaluridae	Ictalurus punctatus	demersal	1	1.8	1800	1	49	0.0635	771.654	7.6	1.2	4.55	9	17.15	0.09	2.1	13.5	5.85	20.9
RAA	Abukuma River	river	A2	2014-06-25	spring	Osmeriformes	Cyprinidae	Phoxinus lagowskii steindachneri	benthopelagic	20	0.12	6	1	11	0.077	142.857	7.5	0.6	3.2	9.6	10.9	0.06	1.2	17	4.4	20.9
RAA	Abukuma River	river	A2	2014-06-25	spring	Osmeriformes	Cyprinidae	Tribolodon hakonensis	benthopelagic	3	0.02	6.66667	1	11	0.077	142.857	7.5	0.6	3.2	9.6	10.9	0.06	1.2	17	4.4	20.9
RAA	Abukuma River	river	A2	2014-06-25	spring	Osmeriformes	Cobitidae	Misgurnus anguillicaudatus	demersal	5	0.042	8.4	0	15	0.077	194.805	7.5	0.6	3.2	9.6	10.9	0.06	1.2	17	4.4	20.9
RAA	Abukuma River	river	A2	2014-06-25	spring	Osmeriformes	Cobitidae	Misgurnus anguillicaudatus	demersal	33	0.042	1.27273	1	11	0.077	142.857	7.5	0.6	3.2	9.6	10.9	0.06	1.2	17	4.4	20.9
RAA	Abukuma River	river	A2	2014-06-25	spring	Salmoniformes	Salmonidae	Oncorhynchus masou	benthopelagic	1	0.27	270	1	23	0.077	298.701	7.5	0.6	3.2	9.6	10.9	0.06	1.2	17	4.4	20.9
RAB	Abukuma River	river	B2	2014-07-17	spring	Osmeriformes	Osmeridae	Plecoglossus altivelis	benthopelagic	59	1.9	32.2034	1	13	0.26	50	7.5	1.2	4.3	9.3	16.2	0.08	1.8	12	6.7	21.4333
RAB	Abukuma River	river	B2	2014-07-17	spring	Osmeriformes	Cyprinidae	Hemibarbus barbus	benthopelagic	3	0.79	263.333	1	11	0.26	42.3077	7.5	1.2	4.3	9.3	16.2	0.08	1.8	12	6.7	21.4333
RAB	Abukuma River	river	B2	2014-07-17	spring	Osmeriformes	Cyprinidae	Hemibarbus barbus	benthopelagic	5	7.8	1560	1	35	0.26	134.615	7.5	1.2	4.3	9.3	16.2	0.08	1.8	12	6.7	21.4333
RAB	Abukuma River	river	B2	2014-07-17	spring	Perciformes	Centrarchidae	Micropterus dolomieu	benthopelagic	4	0.9	225	1	28	0.26	107.692	7.5	1.2	4.3	9.3	16.2	0.08	1.8	12	6.7	21.4333
RAB	Abukuma River	river	B2	2014-07-17	spring	Perciformes	Centrarchidae	Micropterus dolomieu	benthopelagic	1	0.77	770	1	28	0.26	107.692	7.5	1.2	4.3	9.3	16.2	0.08	1.8	12	6.7	21.4333
RAB	Abukuma River	river	B2	2014-07-21	spring	Siluriformes	Ictaluridae	Ictalurus punctatus	demersal	2	3	1500	1	35	0.26	134.615	7.5	1.2	4.3	9.3	16.2	0.08	1.8	12	6.7	21.4333
RAB	Abukuma River	river	B2	2014-07-23	spring	Osmeriformes	Cyprinidae	Tribolodon hakonensis	benthopelagic	4	0.082	20.5	1	12	0.26	46.1538	7.5	1.2	4.3	9.3	16.2	0.08	1.8	12	6.7	21.4333
RAB	Abukuma River	river	B2	2014-07-23	spring	Osmeriformes	Cyprinidae	Opsariichthys platypus	benthopelagic	7	0.15	21.4286	1	16	0.26	61.5385	7.5	1.2	4.3	9.3	16.2	0.08	1.8	12	6.7	21.4333
RAB	Abukuma River	river	B2	2014-07-23	spring	Perciformes	Centrarchidae	Micropterus dolomieu	benthopelagic	2	1.7	850	1	37	0.26	142.308	7.5	1.2	4.3	9.3	16.2	0.08	1.8	12	6.7	21.4333
RAB	Abukuma River	river	B2	2014-07-27	spring	Osmeriformes	Cyprinidae	Cyprinus carpio	benthopelagic	1	2.7	2700	1	25	0.26	96.1538	7.5	1.2	4.3	9.3	16.2	0.08	1.8	12	6.7	21.4333
RAB	Abukuma River	river	B2	2014-07-27	spring	Osmeriformes	Cyprinidae	Tribolodon hakonensis	benthopelagic	5	1.8	360	1	38	0.26	146.154	7.5	1.2	4.3	9.3	16.2	0.08	1.8	12	6.7	21.4333
RAB	Abukuma River	river	B3	2014-06-27	spring	Osmeriformes	Osmeridae	Plecoglossus altivelis	benthopelagic	22	0.54	24.5455	1	10	0.015	666.667	7.6	0.7	3	9.9	8	0.05	1.2	4	2.3	21.4333
RAB	Abukuma River	river	B3	2014-06-27	spring	Osmeriformes	Cyprinidae	Nipponocypris temminckii	benthopelagic	9	0.094	10.4444	1	8.2	0.015	546.667	7.6	0.7	3	9.9	8	0.05	1.2	4	2.3	21.4333
RAB	Abukuma River	river	B3	2014-06-27	spring	Osmeriformes	Cyprinidae	Phoxinus lagowskii steindachneri	benthopelagic	5	0.024	4.8	0	10	0.015	666.667	7.6	0.7	3	9.9	8	0.05	1.2	4	2.3	21.4333
RAB	Abukuma River	river	B3	2014-06-27	spring	Osmeriformes	Cyprinidae	Tribolodon hakonensis	benthopelagic	5	0.083	16.6	1	15	0.015	1000	7.6	0.7	3	9.9	8	0.05	1.2	4	2.3	21.4333
RAB	Abukuma River	river	B3	2014-06-27	spring	Osmeriformes	Cobitidae	Misgurnus anguillicaudatus	demersal	19	0.1	5.26316	0	17	0.015	1133.33	7.6	0.7	3	9.9	8	0.05	1.2	4	2.3	21.4333
RAB	Abukuma River	river	B3	2014-06-27	spring	Salmoniformes	Salmonidae	Salvelinus leucomaenis	benthopelagic	1	0.51	510	1	24	0.015	1600	7.6	0.7	3	9.9	8	0.05	1.2	4	2.3	21.4333
RAB	Abukuma River	river	B3	2014-06-27	spring	Salmoniformes	Salmonidae	Oncorhynchus masou	benthopelagic	23	0.12	5.21739	1	4.6	0.015	306.667	7.6	0.7	3	9.9	8	0.05	1.2	4	2.3	21.4333
RAB	Abukuma River	river	B3	2014-06-27	spring	Salmoniformes	Salmonidae	Oncorhynchus masou	benthopelagic	8	0.21	26.25	1	6	0.015	400	7.6	0.7	3	9.9	8	0.05	1.2	4	2.3	21.4333
RU	Uda River	river	C5_C6	2014-06-28	spring	Osmeriformes	Cyprinidae	Nipponocypris temminckii	benthopelagic	38	0.34	8.94737	1	17	0.044	386.364	7.65	0.575	3.25	9.5	9.1	0.055	1.55	4	2.95	19.6333
RU	Uda River	river	C5_C6	2014-06-28	spring	Osmeriformes	Cyprinidae	Phoxinus lagowskii steindachneri	benthopelagic	8	0.043	5.375	0	40	0.044	909.091	7.65	0.575	3.25	9.5	9.1	0.055	1.55	4	2.95	19.6333
RU	Uda River	river	C5_C6	2014-06-28	spring	Osmeriformes	Cyprinidae	Pseudogobio esocinus	benthopelagic	4	0.042	10.5	1	18	0.044	409.091	7.65	0.575	3.25	9.5	9.1	0.055	1.55	4	2.95	19.6333
RU	Uda River	river	C5_C6	2014-06-28	spring	Osmeriformes	Cyprinidae	Tribolodon hakonensis	benthopelagic	6	0.038	6.33333	1	26	0.044	590.909	7.65	0.575	3.25	9.5	9.1	0.055	1.55	4	2.95	19.6333
RU	Uda River	river	C5_C6	2014-06-28	spring	Osmeriformes	Cyprinidae	Opsariichthys platypus	benthopelagic	7	0.038	5.42857	1	22	0.044	500	7.65	0.575	3.25	9.5	9.1	0.055	1.55	4	2.95	19.6333
RU	Uda River	river	C5_C6	2014-06-28	spring	Perciformes	Gobiidae	Rhinogobius fluviatilis	benthopelagic	16	0.095	5.9375	1	50	0.044	1136.36	7.65	0.575	3.25	9.5	9.1	0.055	1.55	4	2.95	19.6333
RU	Uda River	river	C5_C6	2014-06-28	spring	Perciformes	Gobiidae	Rhinogobius sp.	benthopelagic	30	0.074	2.46667	0	35	0.044	795.455	7.65	0.575	3.25	9.5	9.1	0.055	1.55	4	2.95	19.6333
RU	Uda River	river	C5_C6	2014-06-28	spring	Osmeriformes	Cobitidae	Misgurnus anguillicaudatus	demersal	2	0.026	13	0	11	0.044	250	7.65	0.575	3.25	9.5	9.1	0.055	1.55	4	2.95	19.6333
RM	Mano River	river	D4a_D4b	2014-06-29	spring	Osmeriformes	Osmeridae	Plecoglossus altivelis	benthopelagic	14	0.37	26.4286	1	53	0.12	441.667	7.35	0.25	3.15	9.05	8.2	0.04	1.6	2.5	1.65	18.3167
RM	Mano River	river	D4a_D4b	2014-06-29	spring	Osmeriformes	Cyprinidae	Carassius auratus	benthopelagic	1	0.017	17	1	220	0.12	1833.33	7.35	0.25	3.15	9.05	8.2	0.04	1.6	2.5	1.65	18.3167
RM	Mano River	river	D4a_D4b	2014-06-29	spring	Osmeriformes	Cyprinidae	Phoxinus lagowskii steindachneri	benthopelagic	4	0.018	4.5	0	32	0.12	266.667	7.35	0.25	3.15	9.05	8.2	0.04	1.6	2.5	1.65	18.3167
RM	Mano River	river	D4a_D4b	2014-06-29	spring	Osmeriformes	Cyprinidae	Opsariichthys platypus	benthopelagic	3	0.029	9.66667	1	120	0.12	1000	7.35	0.25	3.15	9.05	8.2	0.04	1.6	2.5	1.65	18.3167
RM	Mano River	river	D4a_D4b	2014-06-29	spring	Osmeriformes	Cobitidae	Misgurnus anguillicaudatus	demersal	2	0.016	8	0	120	0.12	1000	7.35	0.25	3.15	9.05	8.2	0.04	1.6	2.5	1.65	18.3167
RM	Mano River	river	D4a_D4b	2014-06-29	spring	Perciformes	Gobiidae	Rhinogobius sp.	benthopelagic	6	0.015	2.5	0	130	0.12	1083.33	7.35	0.25	3.15	9.05	8.2	0.04	1.6	2.5	1.65	18.3167
RN	Niida River	river	E2a_E2b	2014-07-03	spring	Osmeriformes	Osmeridae	Plecoglossus altivelis	benthopelagic	10	0.12	12	1	95	0.48	197.917	7.25	0.425	3.9	9.15	6.55	0.04	1.8	10	7.15	16.3333
RN	Niida River	river	E2a_E2b	2014-07-03	spring	Osmeriformes	Osmeridae	Plecoglossus altivelis	benthopelagic	10	0.14	14	0	260	0.48	541.667	7.25	0.425	3.9	9.15	6.55	0.04	1.8	10	7.15	16.3333
RN	Niida River	river	E2a_E2b	2014-07-03	spring	Osmeriformes	Cyprinidae	Carassius auratus	benthopelagic	17	0.24	14.1176	1	120	0.48	250	7.25	0.425	3.9	9.15	6.55	0.04	1.8	10	7.15	16.3333
RN	Niida River	river	E2a_E2b	2014-07-03	spring	Osmeriformes	Cyprinidae	Tribolodon hakonensis	benthopelagic	11	0.097	8.81818	1	150	0.48	312.5	7.25	0.425	3.9	9.15	6.55	0.04	1.8	10	7.15	16.3333
RN	Niida River	river	E2a_E2b	2014-07-03	spring	Osmeriformes	Cyprinidae	Opsariichthys platypus	benthopelagic	15	0.13	8.66667	1	110	0.48	229.167	7.25	0.425	3.9	9.15	6.55	0.04	1.8	10	7.15	16.3333
RN	Niida River	river	E2a_E2b	2014-07-03	spring	Perciformes	Gobiidae	Rhinogobius sp.	benthopelagic	28	0.11	3.92857	0	180	0.48	375	7.25	0.425	3.9	9.15	6.55	0.04	1.8	10	7.15	16.3333
RO	Ota River	river	F1	2014-07-01	spring	Osmeriformes	Cyprinidae	Nipponocypris temminckii	benthopelagic	4	0.022	5.5	1	350	0.34	1029.41	7.2	0.9	3.8	9.1	4.3	0.03	1.4	2	1	20.3333
RO	Ota River	river	F1	2014-07-01	spring	Osmeriformes	Cyprinidae	Tribolodon hakonensis	benthopelagic	5	0.037	7.4	1	790	0.34	2323.53	7.2	0.9	3.8	9.1	4.3	0.03	1.4	2	1	20.3333
RO	Ota River	river	F1	2014-07-01	spring	Osmeriformes	Cyprinidae	Opsariichthys platypus	benthopelagic	10	0.067	6.7	1	420	0.34	1235.29	7.2	0.9	3.8	9.1	4.3	0.03	1.4	2	1	20.3333
RO	Ota River	river	F1	2014-07-01	spring	Osmeriformes	Cobitidae	Misgurnus anguillicaudatus	demersal	2	0.012	6	0	530	0.34	1558.82	7.2	0.9	3.8	9.1	4.3	0.03	1.4	2	1	20.3333
RO	Ota River	river	F1	2014-07-01	spring	Perciformes	Gobiidae	Rhinogobius sp.	benthopelagic	7	0.022	3.14286	0	1600	0.34	4705.88	7.2	0.9	3.8	9.1	4.3	0.03	1.4	2	1	20.3333
RAA	Abukuma River	river	A2	2014-08-28	summer	Osmeriformes	Cyprinidae	Nipponocypris temminckii	benthopelagic	46	0.42	9.13043	1	14	0.087	160.92	7.2	1.2	4.8	8.6	16.6	0.06	1.8	16	3.9	22.9
RAA	Abukuma River	river	A2	2014-08-28	summer	Osmeriformes	Cyprinidae	Phoxinus lagowskii steindachneri	benthopelagic	21	0.057	2.71429	1	9.3	0.087	106.897	7.2	1.2	4.8	8.6	16.6	0.06	1.8	16	3.9	22.9
RAA	Abukuma River	river	A2	2014-08-28	summer	Osmeriformes	Cyprinidae	Tribolodon hakonensis	benthopelagic	3	0.048	16	1	24	0.087	275.862	7.2	1.2	4.8	8.6	16.6	0.06	1.8	16	3.9	22.9
RAA	Abukuma River	river	A2	2014-08-28	summer	Osmeriformes	Cyprinidae	Opsariichthys platypus	benthopelagic	19	0.31	16.3158	1	14	0.087	160.92	7.2	1.2	4.8	8.6	16.6	0.06	1.8	16	3.9	22.9
RAA	Abukuma River	river	A2	2014-08-28	summer	Osmeriformes	Cobitidae	Misgurnus anguillicaudatus	demersal	43	0.08	1.86047	0	11	0.087	126.437	7.2	1.2	4.8	8.6	16.6	0.06	1.8	16	3.9	22.9
RAA	Abukuma River	river	A2	2014-08-28	summer	Salmoniformes	Salmonidae	Oncorhynchus masou	benthopelagic	12	0.23	19.1667	1	17	0.087	195.402	7.2	1.2	4.8	8.6	16.6	0.06	1.8	16	3.9	22.9
RAA	Abukuma River	river	A2	2014-08-28	summer	Salmoniformes	Salmonidae	Oncorhynchus masou	benthopelagic	1	0.13	130	1	25	0.087	287.356	7.2	1.2	4.8	8.6	16.6	0.06	1.8	16	3.9	22.9
RAB	Abukuma River	river	B2	2014-08-05	summer	Osmeriformes	Osmeridae	Plecoglossus altivelis	benthopelagic	30	0.68	22.6667	1	12	0.12	100	7.5	1	4.1	9	12.9	0.07	1.6	14	3.8	22.0333
RAB	Abukuma River	river	B2	2014-08-07	summer	Perciformes	Centrarchidae	Micropterus dolomieu	benthopelagic	2	0.37	185	1	14	0.12	116.667	7.5	1	4.1	9	12.9	0.07	1.6	14	3.8	22.0333
RAB	Abukuma River	river	B2	2014-08-07	summer	Perciformes	Centrarchidae	Micropterus dolomieu	benthopelagic	3	1.3	433.333	1	39	0.12	325	7.5	1	4.1	9	12.9	0.07	1.6	14	3.8	22.0333
RAB	Abukuma River	river	B2	2014-08-07	summer	Perciformes	Centrarchidae	Micropterus salmoides	benthopelagic	1	0.24	240	1	20	0.12	166.667	7.5	1	4.1	9	12.9	0.07	1.6	14	3.8	22.0333
RAB	Abukuma River	river	B2	2014-08-07	summer	Siluriformes	Ictaluridae	Ictalurus punctatus	demersal	2	1	500	1	21	0.12	175	7.5	1	4.1	9	12.9	0.07	1.6	14	3.8	22.0333
RAB	Abukuma River	river	B2	2014-08-25	summer	Osmeriformes	Osmeridae	Plecoglossus altivelis	benthopelagic	30	1.1	36.6667	1	14	0.12	116.667	7.5	1	4.1	9	12.9	0.07	1.6	14	3.8	22.0333
RAB	Abukuma River	river	B2	2014-08-25	summer	Perciformes	Centrarchidae	Micropterus dolomieu	benthopelagic	2	0.23	115	1	22	0.12	183.333	7.5	1	4.1	9	12.9	0.07	1.6	14	3.8	22.0333
RAB	Abukuma River	river	B2	2014-09-04	summer	Osmeriformes	Cyprinidae	Hemibarbus barbus	benthopelagic	2	2.8	1400	1	25	0.12	208.333	7.5	1	4.1	9	12.9	0.07	1.6	14	3.8	22.0333
RAB	Abukuma River	river	B2	2014-09-06	summer	Osmeriformes	Cyprinidae	Cyprinus carpio	benthopelagic	1	4	4000	1	38	0.12	316.667	7.5	1	4.1	9	12.9	0.07	1.6	14	3.8	22.0333
RAB	Abukuma River	river	B2	2014-09-06	summer	Osmeriformes	Cyprinidae	Tribolodon hakonensis	benthopelagic	5	1.4	280	1	21	0.12	175	7.5	1	4.1	9	12.9	0.07	1.6	14	3.8	22.0333
RAB	Abukuma River	river	B3	2014-08-29	summer	Scorpaeniformes	Cottidae	Cottus pollux	demersal	2	0.043	21.5	1	6.8	0.049	138.776	7.5	0.6	4.5	9.4	8.2	0.05	1.7	4	1.9	22.0333
RAB	Abukuma River	river	B3	2014-08-29	summer	Osmeriformes	Osmeridae	Plecoglossus altivelis	benthopelagic	11	0.41	37.2727	1	15	0.049	306.122	7.5	0.6	4.5	9.4	8.2	0.05	1.7	4	1.9	22.0333
RAB	Abukuma River	river	B3	2014-08-29	summer	Osmeriformes	Cyprinidae	Nipponocypris temminckii	benthopelagic	16	0.22	13.75	1	10	0.049	204.082	7.5	0.6	4.5	9.4	8.2	0.05	1.7	4	1.9	22.0333
RAB	Abukuma River	river	B3	2014-08-29	summer	Osmeriformes	Cyprinidae	Phoxinus lagowskii steindachneri	benthopelagic	8	0.075	9.375	1	15	0.049	306.122	7.5	0.6	4.5	9.4	8.2	0.05	1.7	4	1.9	22.0333
RAB	Abukuma River	river	B3	2014-08-29	summer	Osmeriformes	Cyprinidae	Tribolodon hakonensis	benthopelagic	7	0.4	57.1429	1	28	0.049	571.429	7.5	0.6	4.5	9.4	8.2	0.05	1.7	4	1.9	22.0333
RAB	Abukuma River	river	B3	2014-08-29	summer	Osmeriformes	Cyprinidae	Opsariichthys platypus	benthopelagic	5	0.056	11.2	1	16	0.049	326.531	7.5	0.6	4.5	9.4	8.2	0.05	1.7	4	1.9	22.0333
RAB	Abukuma River	river	B3	2014-08-29	summer	Osmeriformes	Cobitidae	Misgurnus anguillicaudatus	demersal	19	0.044	2.31579	0	8.4	0.049	171.429	7.5	0.6	4.5	9.4	8.2	0.05	1.7	4	1.9	22.0333
RAB	Abukuma River	river	B3	2014-08-29	summer	Salmoniformes	Salmonidae	Oncorhynchus masou	benthopelagic	33	0.44	13.3333	1	7.3	0.049	148.98	7.5	0.6	4.5	9.4	8.2	0.05	1.7	4	1.9	22.0333
RAB	Abukuma River	river	B3	2014-08-29	summer	Salmoniformes	Salmonidae	Oncorhynchus masou	benthopelagic	15	0.49	32.6667	1	12	0.049	244.898	7.5	0.6	4.5	9.4	8.2	0.05	1.7	4	1.9	22.0333
RAB	Abukuma River	river	B3	2014-08-29	summer	Salmoniformes	Salmonidae	Oncorhynchus masou	benthopelagic	2	0.21	105	1	28	0.049	571.429	7.5	0.6	4.5	9.4	8.2	0.05	1.7	4	1.9	22.0333
RAB	Abukuma River	river	B3	2014-08-29	summer	Siluriformes	Bagridae	Pseudobagrus tokiensis	demersal	3	0.31	103.333	1	11	0.049	224.49	7.5	0.6	4.5	9.4	8.2	0.05	1.7	4	1.9	22.0333
RAB	Abukuma River	river	B3	2014-09-23	summer	Perciformes	Centrarchidae	Micropterus dolomieu	benthopelagic	1	1.9	1900	1	87	0.049	1775.51	7.5	0.6	4.5	9.4	8.2	0.05	1.7	4	1.9	22.0333
RU	Uda River	river	C6	2014-09-02	summer	Osmeriformes	Cyprinidae	Nipponocypris temminckii	benthopelagic	5	0.021	4.2	1	15	0.036	416.667	7.5	0.25	2.4	9.6	9.2	0.05	1.1	4	4.7	19.25
RU	Uda River	river	C6	2014-09-02	summer	Osmeriformes	Cyprinidae	Tribolodon hakonensis	benthopelagic	1	0.021	21	1	28	0.036	777.778	7.5	0.25	2.4	9.6	9.2	0.05	1.1	4	4.7	19.25
RU	Uda River	river	C6	2014-09-02	summer	Osmeriformes	Cyprinidae	Opsariichthys platypus	benthopelagic	29	0.16	5.51724	1	14	0.036	388.889	7.5	0.25	2.4	9.6	9.2	0.05	1.1	4	4.7	19.25
RU	Uda River	river	C6	2014-09-02	summer	Perciformes	Gobiidae	Rhinogobius sp.	benthopelagic	4	0.015	3.75	0	42	0.036	1166.67	7.5	0.25	2.4	9.6	9.2	0.05	1.1	4	4.7	19.25
RM	Mano River	river	D4a_D4b	2014-08-30	summer	Osmeriformes	Osmeridae	Plecoglossus altivelis	benthopelagic	4	0.034	8.5	1	38	0.0695	546.763	7.35	0.425	2.95	9.5	7.85	0.045	1.55	1.5	1.25	19.6833
RM	Mano River	river	D4a_D4b	2014-08-30	summer	Perciformes	Gobiidae	Rhinogobius sp.	benthopelagic	20	0.033	1.65	0	70	0.0695	1007.19	7.35	0.425	2.95	9.5	7.85	0.045	1.55	1.5	1.25	19.6833
RN	Niida River	river	E2a_E2b	2014-08-31	summer	Osmeriformes	Osmeridae	Plecoglossus altivelis	benthopelagic	18	0.34	18.8889	1	150	0.185	810.811	7.55	0.5	2.6	9.55	7.2	0.04	1.1	3.5	2.3	19.25
RN	Niida River	river	E2a_E2b	2014-08-31	summer	Osmeriformes	Cyprinidae	Acheilognathus melanogaster	benthopelagic	3	0.012	4	1	120	0.185	648.649	7.55	0.5	2.6	9.55	7.2	0.04	1.1	3.5	2.3	19.25
RN	Niida River	river	E2a_E2b	2014-08-31	summer	Osmeriformes	Cyprinidae	Tribolodon hakonensis	benthopelagic	6	0.12	20	1	150	0.185	810.811	7.55	0.5	2.6	9.55	7.2	0.04	1.1	3.5	2.3	19.25
RN	Niida River	river	E2a_E2b	2014-08-31	summer	Osmeriformes	Cyprinidae	Opsariichthys platypus	benthopelagic	9	0.08	8.88889	1	80	0.185	432.432	7.55	0.5	2.6	9.55	7.2	0.04	1.1	3.5	2.3	19.25
RN	Niida River	river	E2a_E2b	2014-08-31	summer	Perciformes	Centrarchidae	Lepomis macrochirus	benthopelagic	1	0.02	20	1	110	0.185	594.595	7.55	0.5	2.6	9.55	7.2	0.04	1.1	3.5	2.3	19.25
RN	Niida River	river	E2a_E2b	2014-08-31	summer	Perciformes	Centrarchidae	Micropterus salmoides	benthopelagic	4	0.06	15	1	150	0.185	810.811	7.55	0.5	2.6	9.55	7.2	0.04	1.1	3.5	2.3	19.25
RN	Niida River	river	E2a_E2b	2014-08-31	summer	Perciformes	Gobiidae	Rhinogobius sp.	benthopelagic	9	0.028	3.11111	0	190	0.185	1027.03	7.55	0.5	2.6	9.55	7.2	0.04	1.1	3.5	2.3	19.25
RO	Ota River	river	F1	2014-09-01	summer	Scorpaeniformes	Cottidae	Cottus pollux	demersal	6	0.011	1.83333	1	640	0.31	2064.52	7.2	0.8	3.1	9	5.1	0.03	1.1	2	1.1	20.9167
RO	Ota River	river	F1	2014-09-01	summer	Osmeriformes	Osmeridae	Plecoglossus altivelis	benthopelagic	3	0.061	20.3333	1	960	0.31	3096.77	7.2	0.8	3.1	9	5.1	0.03	1.1	2	1.1	20.9167
RO	Ota River	river	F1	2014-09-01	summer	Osmeriformes	Cyprinidae	Nipponocypris temminckii	benthopelagic	15	0.13	8.66667	1	320	0.31	1032.26	7.2	0.8	3.1	9	5.1	0.03	1.1	2	1.1	20.9167
RO	Ota River	river	F1	2014-09-01	summer	Osmeriformes	Cyprinidae	Tribolodon hakonensis	benthopelagic	2	0.025	12.5	1	570	0.31	1838.71	7.2	0.8	3.1	9	5.1	0.03	1.1	2	1.1	20.9167
RO	Ota River	river	F1	2014-09-01	summer	Osmeriformes	Cyprinidae	Opsariichthys platypus	benthopelagic	2	0.013	6.5	1	210	0.31	677.419	7.2	0.8	3.1	9	5.1	0.03	1.1	2	1.1	20.9167
RO	Ota River	river	F1	2014-09-01	summer	Perciformes	Gobiidae	Rhinogobius sp.	benthopelagic	10	0.042	4.2	1	1100	0.31	3548.39	7.2	0.8	3.1	9	5.1	0.03	1.1	2	1.1	20.9167
RAA	Abukuma River	river	A2	2014-10-23	autumn	Osmeriformes	Cyprinidae	Phoxinus lagowskii steindachneri	benthopelagic	28	0.078	2.78571	0	13	0.026	500	7.5	0.25	1.9	10.2	10.6	0.05	1	1	1.6	15.2
RAA	Abukuma River	river	A2	2014-10-23	autumn	Osmeriformes	Cyprinidae	Opsariichthys platypus	benthopelagic	53	0.35	6.60377	0	18	0.026	692.308	7.5	0.25	1.9	10.2	10.6	0.05	1	1	1.6	15.2
RAA	Abukuma River	river	A2	2014-10-23	autumn	Osmeriformes	Cyprinidae	Nipponocypris temminckii	benthopelagic	7	0.065	9.28571	0	16	0.026	615.385	7.5	0.25	1.9	10.2	10.6	0.05	1	1	1.6	15.2
RAA	Abukuma River	river	A2	2014-10-23	autumn	Osmeriformes	Cobitidae	Misgurnus anguillicaudatus	demersal	43	0.075	1.74419	0	13	0.026	500	7.5	0.25	1.9	10.2	10.6	0.05	1	1	1.6	15.2
RAA	Abukuma River	river	A2	2014-10-23	autumn	Salmoniformes	Salmonidae	Oncorhynchus masou	benthopelagic	3	0.035	11.6667	0	19	0.026	730.769	7.5	0.25	1.9	10.2	10.6	0.05	1	1	1.6	15.2
RAA	Abukuma River	river	A2	2014-10-23	autumn	Salmoniformes	Salmonidae	Oncorhynchus masou	benthopelagic	10	0.38	38	1	34	0.026	1307.69	7.5	0.25	1.9	10.2	10.6	0.05	1	1	1.6	15.2
RAB	Abukuma River	river	B3	2014-11-01	autumn	Scorpaeniformes	Cottidae	Cottus pollux	demersal	3	0.061	20.3333	0	6.6	0.017	388.235	7.5	0.25	2.1	11	9	0.05	1.1	2	1.6	13.8
RAB	Abukuma River	river	B3	2014-11-01	autumn	Osmeriformes	Cyprinidae	Phoxinus lagowskii steindachneri	benthopelagic	6	0.094	15.6667	0	18	0.017	1058.82	7.5	0.25	2.1	11	9	0.05	1.1	2	1.6	13.8
RAB	Abukuma River	river	B3	2014-11-01	autumn	Osmeriformes	Cyprinidae	Tribolodon hakonensis	benthopelagic	3	0.073	24.3333	0	19	0.017	1117.65	7.5	0.25	2.1	11	9	0.05	1.1	2	1.6	13.8
RAB	Abukuma River	river	B3	2014-11-01	autumn	Osmeriformes	Cyprinidae	Opsariichthys platypus	benthopelagic	6	0.042	7	0	13	0.017	764.706	7.5	0.25	2.1	11	9	0.05	1.1	2	1.6	13.8
RAB	Abukuma River	river	B3	2014-11-01	autumn	Osmeriformes	Cyprinidae	Nipponocypris temminckii	benthopelagic	7	0.14	20	0	15	0.017	882.353	7.5	0.25	2.1	11	9	0.05	1.1	2	1.6	13.8
RAB	Abukuma River	river	B3	2014-11-01	autumn	Osmeriformes	Cobitidae	Misgurnus anguillicaudatus	demersal	38	0.039	1.02632	0	12	0.017	705.882	7.5	0.25	2.1	11	9	0.05	1.1	2	1.6	13.8
RAB	Abukuma River	river	B3	2014-11-01	autumn	Salmoniformes	Salmonidae	Oncorhynchus masou	benthopelagic	11	0.31	28.1818	0	11	0.017	647.059	7.5	0.25	2.1	11	9	0.05	1.1	2	1.6	13.8
RU	Uda River	river	C6	2014-10-30	autumn	Osmeriformes	Cyprinidae	Tribolodon hakonensis	benthopelagic	5	0.024	4.8	0	35	0.045	777.778	7.7	0.25	2.9	9.9	8.7	0.05	1.3	3	2.3	13.7667
RU	Uda River	river	C6	2014-10-30	autumn	Osmeriformes	Cyprinidae	Opsariichthys platypus	benthopelagic	36	0.24	6.66667	0	28	0.045	622.222	7.7	0.25	2.9	9.9	8.7	0.05	1.3	3	2.3	13.7667
RU	Uda River	river	C6	2014-10-30	autumn	Osmeriformes	Cyprinidae	Nipponocypris temminckii	benthopelagic	9	0.044	4.88889	0	16	0.045	355.556	7.7	0.25	2.9	9.9	8.7	0.05	1.3	3	2.3	13.7667
RU	Uda River	river	C6	2014-10-30	autumn	Perciformes	Gobiidae	Rhinogobius sp.	benthopelagic	49	0.13	2.65306	0	26	0.045	577.778	7.7	0.25	2.9	9.9	8.7	0.05	1.3	3	2.3	13.7667
RM	Mano River	river	D4a_D4b	2014-10-26	autumn	Osmeriformes	Cyprinidae	Tribolodon hakonensis	benthopelagic	5	0.051	10.2	1	49	0.0565	867.257	7.5	0.25	2.6	9.95	9.7	0.05	1.15	1.5	0.95	14.3667
RM	Mano River	river	D4a_D4b	2014-10-26	autumn	Salmoniformes	Salmonidae	Oncorhynchus masou	benthopelagic	1	0.06	60	1	46	0.0565	814.159	7.5	0.25	2.6	9.95	9.7	0.05	1.15	1.5	0.95	14.3667
RM	Mano River	river	D4a_D4b	2014-10-26	autumn	Perciformes	Centrarchidae	Micropterus dolomieu	benthopelagic	2	0.032	16	1	70	0.0565	1238.94	7.5	0.25	2.6	9.95	9.7	0.05	1.15	1.5	0.95	14.3667
RM	Mano River	river	D4a_D4b	2014-10-26	autumn	Perciformes	Gobiidae	Rhinogobius sp.	benthopelagic	19	0.06	3.15789	0	94	0.0565	1663.72	7.5	0.25	2.6	9.95	9.7	0.05	1.15	1.5	0.95	14.3667
RN	Niida River	river	E2a_E2b	2014-10-23	autumn	Anguilliformes	Anguillidae	Anguilla japonica	demersal	3	1.1	366.667	1	210	0.18	1166.67	7.4	0.25	3.15	10.95	6.75	0.04	1.3	4.5	2.6	13.0333
RN	Niida River	river	E2a_E2b	2014-10-23	autumn	Osmeriformes	Cyprinidae	Opsariichthys platypus	benthopelagic	10	0.041	4.1	0	170	0.18	944.444	7.4	0.25	3.15	10.95	6.75	0.04	1.3	4.5	2.6	13.0333
RN	Niida River	river	E2a_E2b	2014-10-23	autumn	Osmeriformes	Cyprinidae	Carassius auratus	benthopelagic	8	0.24	30	1	170	0.18	944.444	7.4	0.25	3.15	10.95	6.75	0.04	1.3	4.5	2.6	13.0333
RN	Niida River	river	E2a_E2b	2014-10-23	autumn	Osmeriformes	Cyprinidae	Cyprinus carpio	benthopelagic	4	0.13	32.5	0	120	0.18	666.667	7.4	0.25	3.15	10.95	6.75	0.04	1.3	4.5	2.6	13.0333
RN	Niida River	river	E2a_E2b	2014-10-23	autumn	Perciformes	Gobiidae	Rhinogobius sp.	benthopelagic	13	0.057	4.38462	0	190	0.18	1055.56	7.4	0.25	3.15	10.95	6.75	0.04	1.3	4.5	2.6	13.0333
RN	Niida River	river	E2a_E2b	2014-10-23	autumn	Siluriformes	Siluridae	Silurus asotus	demersal	1	0.18	180	1	90	0.18	500	7.4	0.25	3.15	10.95	6.75	0.04	1.3	4.5	2.6	13.0333
RO	Ota River	river	F1	2014-10-23	autumn	Anguilliformes	Anguillidae	Anguilla japonica	demersal	4	1.5	375	1	150	0.33	454.545	7.3	0.25	2.5	10.6	4.9	0.03	1.1	1	0.7	15.4833
RO	Ota River	river	F1	2014-10-23	autumn	Osmeriformes	Cyprinidae	Tribolodon hakonensis	benthopelagic	6	0.01	1.66667	0	750	0.33	2272.73	7.3	0.25	2.5	10.6	4.9	0.03	1.1	1	0.7	15.4833
RO	Ota River	river	F1	2014-10-23	autumn	Osmeriformes	Cyprinidae	Opsariichthys platypus	benthopelagic	18	0.15	8.33333	0	480	0.33	1454.55	7.3	0.25	2.5	10.6	4.9	0.03	1.1	1	0.7	15.4833
RO	Ota River	river	F1	2014-10-23	autumn	Osmeriformes	Cyprinidae	Nipponocypris temminckii	benthopelagic	6	0.06	10	0	360	0.33	1090.91	7.3	0.25	2.5	10.6	4.9	0.03	1.1	1	0.7	15.4833
RO	Ota River	river	F1	2014-10-23	autumn	Osmeriformes	Cobitidae	Cobitis biwae	demersal	5	0.012	2.4	0	660	0.33	2000	7.3	0.25	2.5	10.6	4.9	0.03	1.1	1	0.7	15.4833
RO	Ota River	river	F1	2014-10-23	autumn	Perciformes	Gobiidae	Rhinogobius sp.	benthopelagic	5	0.024	4.8	0	1400	0.33	4242.42	7.3	0.25	2.5	10.6	4.9	0.03	1.1	1	0.7	15.4833
RO	Ota River	river	F1	2014-10-23	autumn	Siluriformes	Siluridae	Silurus asotus	demersal	1	0.29	290	1	89	0.33	269.697	7.3	0.25	2.5	10.6	4.9	0.03	1.1	1	0.7	15.4833
RAA	Abukuma River	river	A2	2014-12-03	winter	Osmeriformes	Cyprinidae	Phoxinus lagowskii steindachneri	benthopelagic	6	0.02	3.33333	0	14	0.02	700	7.5	0.6	2.5	12.4	10	0.06	0.9	2	1.8	7.1
RAA	Abukuma River	river	A2	2014-12-03	winter	Osmeriformes	Cyprinidae	Nipponocypris temminckii	benthopelagic	7	0.011	1.57143	0	14	0.02	700	7.5	0.6	2.5	12.4	10	0.06	0.9	2	1.8	7.1
RAA	Abukuma River	river	A2	2014-12-03	winter	Osmeriformes	Cobitidae	Misgurnus anguillicaudatus	demersal	38	0.045	1.18421	0	11	0.02	550	7.5	0.6	2.5	12.4	10	0.06	0.9	2	1.8	7.1
RAA	Abukuma River	river	A2	2014-12-03	winter	Salmoniformes	Salmonidae	Oncorhynchus masou	benthopelagic	1	0.09	90	1	32	0.02	1600	7.5	0.6	2.5	12.4	10	0.06	0.9	2	1.8	7.1
RAB	Abukuma River	river	B3	2014-12-02	winter	Osmeriformes	Cyprinidae	Tribolodon hakonensis	benthopelagic	2	0.064	32	1	19	0.014	1357.14	7.6	0.5	3.4	12.2	7.9	0.05	1.5	3	1.6	8.36667
RAB	Abukuma River	river	B3	2014-12-02	winter	Osmeriformes	Cobitidae	Misgurnus anguillicaudatus	demersal	10	0.041	4.1	0	12	0.014	857.143	7.6	0.5	3.4	12.2	7.9	0.05	1.5	3	1.6	8.36667
RAB	Abukuma River	river	B3	2014-12-02	winter	Salmoniformes	Salmonidae	Oncorhynchus masou	benthopelagic	2	0.11	55	1	8.6	0.014	614.286	7.6	0.5	3.4	12.2	7.9	0.05	1.5	3	1.6	8.36667
RU	Uda River	river	C6	2014-12-07	winter	Osmeriformes	Cyprinidae	Opsariichthys platypus	benthopelagic	6	0.019	3.16667	0	19	0.012	1583.33	7.7	0.25	2.4	12.7	9	0.05	1	2	0.8	6.63333
RU	Uda River	river	C6	2014-12-07	winter	Osmeriformes	Cyprinidae	Nipponocypris temminckii	benthopelagic	186	0.067	0.360215	0	19	0.012	1583.33	7.7	0.25	2.4	12.7	9	0.05	1	2	0.8	6.63333
RU	Uda River	river	C6	2014-12-07	winter	Perciformes	Gobiidae	Rhinogobius sp.	benthopelagic	19	0.054	2.84211	0	26	0.012	2166.67	7.7	0.25	2.4	12.7	9	0.05	1	2	0.8	6.63333
RM	Mano River	river	D4a_D4b	2014-12-02	winter	Osmeriformes	Osmeridae	Hypomesus nipponensis	pelagic	20	0.018	0.9	0	8.3	0.0265	313.208	7.5	0.25	2.65	12.3	10.1	0.06	1.1	2	1	6.7
RM	Mano River	river	D4a_D4b	2014-12-02	winter	Osmeriformes	Cyprinidae	Tribolodon hakonensis	benthopelagic	1	0.019	19	1	80	0.0265	3018.87	7.5	0.25	2.65	12.3	10.1	0.06	1.1	2	1	6.7
RM	Mano River	river	D4a_D4b	2014-12-02	winter	Osmeriformes	Cyprinidae	Carassius auratus	benthopelagic	3	1.5	500	1	33	0.0265	1245.28	7.5	0.25	2.65	12.3	10.1	0.06	1.1	2	1	6.7
RM	Mano River	river	D4a_D4b	2014-12-02	winter	Perciformes	Gobiidae	Rhinogobius sp.	benthopelagic	9	0.026	2.88889	0	65	0.0265	2452.83	7.5	0.25	2.65	12.3	10.1	0.06	1.1	2	1	6.7
RN	Niida River	river	E2a_E2b	2014-12-05	winter	Osmeriformes	Cyprinidae	Tribolodon hakonensis	benthopelagic	16	0.036	2.25	0	95	0.22	431.818	7.5	0.25	4.15	11.8	8.15	0.045	1.5	5.5	4.15	9.08333
RN	Niida River	river	E2a_E2b	2014-12-05	winter	Osmeriformes	Cyprinidae	Opsariichthys platypus	benthopelagic	6	0.018	3	0	110	0.22	500	7.5	0.25	4.15	11.8	8.15	0.045	1.5	5.5	4.15	9.08333
RN	Niida River	river	E2a_E2b	2014-12-05	winter	Perciformes	Gobiidae	Rhinogobius sp.	benthopelagic	3	0.01	3.33333	0	210	0.22	954.545	7.5	0.25	4.15	11.8	8.15	0.045	1.5	5.5	4.15	9.08333
RO	Ota River	river	F1	2014-12-06	winter	Osmeriformes	Cyprinidae	Tribolodon hakonensis	benthopelagic	130	0.086	0.661538	0	550	0.25	2200	7.6	0.25	2.4	11.8	5.5	0.04	1	2	1	8.75
RO	Ota River	river	F1	2014-12-06	winter	Osmeriformes	Cyprinidae	Opsariichthys platypus	benthopelagic	7	0.097	13.8571	0	340	0.25	1360	7.6	0.25	2.4	11.8	5.5	0.04	1	2	1	8.75
RO	Ota River	river	F1	2014-12-06	winter	Osmeriformes	Cobitidae	Misgurnus anguillicaudatus	demersal	1	0.015	15	0	480	0.25	1920	7.6	0.25	2.4	11.8	5.5	0.04	1	2	1	8.75
RO	Ota River	river	F1	2014-12-06	winter	Perciformes	Gobiidae	Rhinogobius fluviatilis	benthopelagic	3	0.0083	2.76667	0	1200	0.25	4800	7.6	0.25	2.4	11.8	5.5	0.04	1	2	1	8.75
RAA	Abukuma River	river	A2	2015-06-17	spring	Osmeriformes	Cobitidae	Nemacheilus toni	demersal	2	0.015	7.5	0	5.2	0.064	81.25	7.3	0.7	4.5	9.5	13	0.07	1.7	7	3.1	20.4
RAA	Abukuma River	river	A2	2015-06-17	spring	Osmeriformes	Cobitidae	Misgurnus anguillicaudatus	demersal	18	0.046	2.55556	0	12	0.064	187.5	7.3	0.7	4.5	9.5	13	0.07	1.7	7	3.1	20.4
RAA	Abukuma River	river	A2	2015-06-17	spring	Osmeriformes	Cyprinidae	Candidia temminckii	benthopelagic	5	0.035	7	0	8.7	0.064	135.938	7.3	0.7	4.5	9.5	13	0.07	1.7	7	3.1	20.4
RAA	Abukuma River	river	A2	2015-06-17	spring	Osmeriformes	Cyprinidae	Phoxinus lagowskii steindachneri	benthopelagic	5	0.017	3.4	0	5.3	0.064	82.8125	7.3	0.7	4.5	9.5	13	0.07	1.7	7	3.1	20.4
RAA	Abukuma River	river	A2	2015-06-17	spring	Salmoniformes	Salmonidae	Oncorhynchus masou masou	benthopelagic	42	0.33	7.85714	0	7.8	0.064	121.875	7.3	0.7	4.5	9.5	13	0.07	1.7	7	3.1	20.4
RAB	Abukuma River	river	B2	2015-06-24	spring	Osmeriformes	Cyprinidae	Hemibarbus barbus	benthopelagic	1	1.3	1300	1	15	0.13	115.385	7.4	2	6.1	8.9	15.7	0.08	2.5	13	7.5	20.1333
RAB	Abukuma River	river	B2	2015-06-24	spring	Salmoniformes	Osmeridae	Plecoglossus altivelis altivelis	benthopelagic	102	2	19.6078	0	53	0.13	407.692	7.4	2	6.1	8.9	15.7	0.08	2.5	13	7.5	20.1333
RAB	Abukuma River	river	B2	2015-06-24	spring	Perciformes	Centrarchidae	Micropterus dolomieu dolomieu	benthopelagic	1	0.37	370	1	26	0.13	200	7.4	2	6.1	8.9	15.7	0.08	2.5	13	7.5	20.1333
RAB	Abukuma River	river	B2	2015-06-24	spring	Siluriformes	Siluridae	Silurus asotus	demersal	1	1.4	1400	1	46	0.13	353.846	7.4	2	6.1	8.9	15.7	0.08	2.5	13	7.5	20.1333
RAB	Abukuma River	river	B3	2015-06-18	spring	Osmeriformes	Cyprinidae	Candidia temminckii	benthopelagic	3	0.05	16.6667	1	7.8	0.022	354.545	7.4	0.7	2.7	10	8.6	0.05	1	6	2.3	20.1333
RAB	Abukuma River	river	B3	2015-06-18	spring	Osmeriformes	Cobitidae	Misgurnus anguillicaudatus	demersal	24	0.064	2.66667	0	8.9	0.022	404.545	7.4	0.7	2.7	10	8.6	0.05	1	6	2.3	20.1333
RAB	Abukuma River	river	B3	2015-06-18	spring	Osmeriformes	Cobitidae	Nemacheilus toni	demersal	68	0.025	0.367647	0	6.1	0.022	277.273	7.4	0.7	2.7	10	8.6	0.05	1	6	2.3	20.1333
RAB	Abukuma River	river	B3	2015-06-18	spring	Salmoniformes	Salmonidae	Oncorhynchus masou masou	benthopelagic	19	0.29	15.2632	0	7.7	0.022	350	7.4	0.7	2.7	10	8.6	0.05	1	6	2.3	20.1333
RU	Uda River	river	C6	2015-06-18	spring	Osmeriformes	Cobitidae	Misgurnus anguillicaudatus	demersal	2	0.013	6.5	0	10	0.026	384.615	7.7	0.25	3	9.7	10.8	0.06	1.4	2	2.4	18.7333
RU	Uda River	river	C6	2015-06-18	spring	Osmeriformes	Cyprinidae	Candidia temminckii	benthopelagic	18	0.12	6.66667	0	8.6	0.026	330.769	7.7	0.25	3	9.7	10.8	0.06	1.4	2	2.4	18.7333
RU	Uda River	river	C6	2015-06-18	spring	Osmeriformes	Cyprinidae	Candidia temminckii	benthopelagic	28	0.016	0.571429	0	6.5	0.026	250	7.7	0.25	3	9.7	10.8	0.06	1.4	2	2.4	18.7333
RU	Uda River	river	C6	2015-06-18	spring	Perciformes	Gobiidae	Rhinogobius sp.	benthopelagic	11	0.033	3	0	17	0.026	653.846	7.7	0.25	3	9.7	10.8	0.06	1.4	2	2.4	18.7333
RM	Mano River	river	D2	2015-07-15	spring	Osmeriformes	Cyprinidae	Opsariichthys platypus	benthopelagic	12	0.18	15	0	14	0.032	437.5	7.3	0.25	3.3	9.5	12.4	0.07	1.5	7	2.5	17.9833
RM	Mano River	river	D2	2015-07-15	spring	Osmeriformes	Cyprinidae	Tribolodon hakonensis	benthopelagic	40	0.55	13.75	0	21	0.032	656.25	7.3	0.25	3.3	9.5	12.4	0.07	1.5	7	2.5	17.9833
RM	Mano River	river	D2	2015-07-15	spring	Salmoniformes	Osmeridae	Plecoglossus altivelis altivelis	benthopelagic	24	0.53	22.0833	0	49	0.032	1531.25	7.3	0.25	3.3	9.5	12.4	0.07	1.5	7	2.5	17.9833
RM	Mano River	river	D4b	2015-06-21	spring	Anguilliformes	Anguillidae	Anguilla japonica	demersal	1	0.46	460	1	160	0.043	3720.93	7.5	0.25	2.7	9.6	10.6	0.06	1.1	4	1.2	17.9833
RM	Mano River	river	D4b	2015-06-20	spring	Scorpaeniformes	Cottidae	Cottus reinii	demersal	2	0.029	14.5	1	67	0.043	1558.14	7.5	0.25	2.7	9.6	10.6	0.06	1.1	4	1.2	17.9833
RM	Mano River	river	D4b	2015-06-20	spring	Osmeriformes	Cyprinidae	Opsariichthys platypus	benthopelagic	5	0.032	6.4	0	61	0.043	1418.6	7.5	0.25	2.7	9.6	10.6	0.06	1.1	4	1.2	17.9833
RM	Mano River	river	D4b	2015-06-20	spring	Osmeriformes	Cyprinidae	Gnathopogon elongatus elongatus	benthopelagic	5	0.021	4.2	0	74	0.043	1720.93	7.5	0.25	2.7	9.6	10.6	0.06	1.1	4	1.2	17.9833
RM	Mano River	river	D4b	2015-06-20	spring	Osmeriformes	Cyprinidae	Phoxinus lagowskii steindachneri	benthopelagic	3	0.0058	1.93333	0	32	0.043	744.186	7.5	0.25	2.7	9.6	10.6	0.06	1.1	4	1.2	17.9833
RM	Mano River	river	D4b	2015-06-20	spring	Osmeriformes	Cobitidae	Misgurnus anguillicaudatus	demersal	3	0.026	8.66667	0	11	0.043	255.814	7.5	0.25	2.7	9.6	10.6	0.06	1.1	4	1.2	17.9833
RM	Mano River	river	D4b	2015-06-20	spring	Osmeriformes	Cyprinidae	Opsariichthys platypus	benthopelagic	49	0.016	0.326531	0	80	0.043	1860.47	7.5	0.25	2.7	9.6	10.6	0.06	1.1	4	1.2	17.9833
RM	Mano River	river	D4b	2015-06-20	spring	Salmoniformes	Osmeridae	Plecoglossus altivelis altivelis	benthopelagic	1	0.0055	5.5	0	75	0.043	1744.19	7.5	0.25	2.7	9.6	10.6	0.06	1.1	4	1.2	17.9833
RM	Mano River	river	D4b	2015-06-20	spring	Salmoniformes	Salmonidae	Oncorhynchus masou masou	benthopelagic	4	0.036	9	1	41	0.043	953.488	7.5	0.25	2.7	9.6	10.6	0.06	1.1	4	1.2	17.9833
RM	Mano River	river	D4b	2015-06-20	spring	Perciformes	Gobiidae	Rhinogobius fluviatilis	benthopelagic	5	0.024	4.8	0	160	0.043	3720.93	7.5	0.25	2.7	9.6	10.6	0.06	1.1	4	1.2	17.9833
RM	Mano River	river	D4b	2015-06-20	spring	Perciformes	Gobiidae	Rhinogobius nagoyae	benthopelagic	11	0.027	2.45455	0	76	0.043	1767.44	7.5	0.25	2.7	9.6	10.6	0.06	1.1	4	1.2	17.9833
RN	Niida River	river	E2b	2015-06-19	spring	Osmeriformes	Cyprinidae	Carassius sp.	benthopelagic	1	0.064	64	1	77	0.67	114.925	7.3	0.8	5.2	9.7	7.5	0.04	2.5	35	36	19.6
RN	Niida River	river	E2b	2015-06-19	spring	Osmeriformes	Cyprinidae	Opsariichthys platypus	benthopelagic	6	0.074	12.3333	1	59	0.67	88.0597	7.3	0.8	5.2	9.7	7.5	0.04	2.5	35	36	19.6
RN	Niida River	river	E2b	2015-06-19	spring	Osmeriformes	Cyprinidae	Tribolodon hakonensis	benthopelagic	16	0.12	7.5	0	47	0.67	70.1493	7.3	0.8	5.2	9.7	7.5	0.04	2.5	35	36	19.6
RN	Niida River	river	E2b	2015-06-19	spring	Osmeriformes	Cyprinidae	Gnathopogon elongatus elongatus	benthopelagic	6	0.031	5.16667	0	45	0.67	67.1642	7.3	0.8	5.2	9.7	7.5	0.04	2.5	35	36	19.6
RN	Niida River	river	E2b	2015-06-19	spring	Osmeriformes	Cyprinidae	Sarcocheilichthys variegatus variegatus	benthopelagic	2	0.0082	4.1	0	55	0.67	82.0896	7.3	0.8	5.2	9.7	7.5	0.04	2.5	35	36	19.6
RN	Niida River	river	E2b	2015-06-19	spring	Salmoniformes	Salmonidae	Oncorhynchus masou masou	benthopelagic	4	0.087	21.75	1	36	0.67	53.7313	7.3	0.8	5.2	9.7	7.5	0.04	2.5	35	36	19.6
RN	Niida River	river	E2b	2015-06-19	spring	Salmoniformes	Osmeridae	Plecoglossus altivelis altivelis	benthopelagic	2	0.012	6	0	150	0.67	223.881	7.3	0.8	5.2	9.7	7.5	0.04	2.5	35	36	19.6
RN	Niida River	river	E2b	2015-06-19	spring	Perciformes	Gobiidae	Rhinogobius sp.	benthopelagic	6	0.03	5	0	76	0.67	113.433	7.3	0.8	5.2	9.7	7.5	0.04	2.5	35	36	19.6
RO	Ota River	river	F1	2015-06-19	spring	Osmeriformes	Cyprinidae	Carassius sp.	benthopelagic	2	0.015	7.5	1	190	0.19	1000	7.7	0.6	2.9	9.5	5.1	0.03	1.2	2	1.2	19.75
RO	Ota River	river	F1	2015-06-19	spring	Osmeriformes	Cobitidae	Cobitis biwae	demersal	6	0.0048	0.8	0	320	0.19	1684.21	7.7	0.6	2.9	9.5	5.1	0.03	1.2	2	1.2	19.75
RO	Ota River	river	F1	2015-06-19	spring	Osmeriformes	Cyprinidae	Tribolodon hakonensis	benthopelagic	22	0.1	4.54545	1	470	0.19	2473.68	7.7	0.6	2.9	9.5	5.1	0.03	1.2	2	1.2	19.75
RO	Ota River	river	F1	2015-06-19	spring	Perciformes	Gobiidae	Rhinogobius fluviatilis	benthopelagic	3	0.0071	2.36667	1	720	0.19	3789.47	7.7	0.6	2.9	9.5	5.1	0.03	1.2	2	1.2	19.75
RAA	Abukuma River	river	A2	2015-08-25	summer	Osmeriformes	Cyprinidae	Candidia temminckii	benthopelagic	46	0.46	10	0	10	0.062	161.29	7.5	0.8	4.6	8.6	13.4	0.07	1.8	10	4.1	23.8
RAA	Abukuma River	river	A2	2015-08-25	summer	Osmeriformes	Cyprinidae	Phoxinus lagowskii steindachneri	benthopelagic	10	0.043	4.3	0	11	0.062	177.419	7.5	0.8	4.6	8.6	13.4	0.07	1.8	10	4.1	23.8
RAA	Abukuma River	river	A2	2015-08-25	summer	Salmoniformes	Salmonidae	Oncorhynchus masou masou	benthopelagic	2	0.079	39.5	1	13	0.062	209.677	7.5	0.8	4.6	8.6	13.4	0.07	1.8	10	4.1	23.8
RAA	Abukuma River	river	A2	2015-08-25	summer	Osmeriformes	Cobitidae	Misgurnus anguillicaudatus	demersal	46	0.033	0.717391	0	12	0.062	193.548	7.5	0.8	4.6	8.6	13.4	0.07	1.8	10	4.1	23.8
RAB	Abukuma River	river	B2	2015-08-21	summer	Siluriformes	Ictaluridae	Ictalurus punctatus	demersal	2	1.6	800	1	14	0.052	269.231	7.7	1.1	4.3	8.3	16.4	0.08	2.1	11	6.9	24.0333
RAB	Abukuma River	river	B2	2015-09-06	summer	Siluriformes	Ictaluridae	Ictalurus punctatus	demersal	3	6.1	2033.33	1	22	0.052	423.077	7.7	1.1	4.3	8.3	16.4	0.08	2.1	11	6.9	24.0333
RAB	Abukuma River	river	B2	2015-08-23	summer	Salmoniformes	Osmeridae	Plecoglossus altivelis altivelis	benthopelagic	81	2.9	35.8025	0	93	0.052	1788.46	7.7	1.1	4.3	8.3	16.4	0.08	2.1	11	6.9	24.0333
RAB	Abukuma River	river	B2	2015-08-21	summer	Osmeriformes	Cyprinidae	Tribolodon hakonensis	benthopelagic	4	1.1	275	1	14	0.052	269.231	7.7	1.1	4.3	8.3	16.4	0.08	2.1	11	6.9	24.0333
RAB	Abukuma River	river	B2	2015-08-21	summer	Osmeriformes	Cyprinidae	Tribolodon hakonensis	benthopelagic	4	0.12	30	1	11	0.052	211.538	7.7	1.1	4.3	8.3	16.4	0.08	2.1	11	6.9	24.0333
RAB	Abukuma River	river	B2	2015-08-30	summer	Osmeriformes	Cyprinidae	Hemibarbus barbus	benthopelagic	14	0.16	11.4286	0	9.8	0.052	188.462	7.7	1.1	4.3	8.3	16.4	0.08	2.1	11	6.9	24.0333
RAB	Abukuma River	river	B2	2015-08-30	summer	Osmeriformes	Cyprinidae	Hemibarbus barbus	benthopelagic	2	1.9	950	1	17	0.052	326.923	7.7	1.1	4.3	8.3	16.4	0.08	2.1	11	6.9	24.0333
RAB	Abukuma River	river	B2	2015-07-15	summer	Osmeriformes	Cyprinidae	Cyprinus carpio	benthopelagic	1	3.8	3800	1	45	0.052	865.385	7.7	1.1	4.3	8.3	16.4	0.08	2.1	11	6.9	24.0333
RAB	Abukuma River	river	B2	2015-08-21	summer	Perciformes	Centrarchidae	Lepomis macrochirus macrochirus	benthopelagic	1	0.088	88	1	11	0.052	211.538	7.7	1.1	4.3	8.3	16.4	0.08	2.1	11	6.9	24.0333
RAB	Abukuma River	river	B2	2015-08-04	summer	Perciformes	Centrarchidae	Micropterus dolomieu dolomieu	benthopelagic	2	2	1000	1	63	0.052	1211.54	7.7	1.1	4.3	8.3	16.4	0.08	2.1	11	6.9	24.0333
RAB	Abukuma River	river	B2	2015-09-22	summer	Perciformes	Centrarchidae	Lepomis macrochirus macrochirus	benthopelagic	2	0.21	105	1	9.3	0.052	178.846	7.7	1.1	4.3	8.3	16.4	0.08	2.1	11	6.9	24.0333
RAB	Abukuma River	river	B2	2015-09-06	summer	Siluriformes	Siluridae	Silurus asotus	demersal	2	3.4	1700	1	110	0.052	2115.38	7.7	1.1	4.3	8.3	16.4	0.08	2.1	11	6.9	24.0333
RAB	Abukuma River	river	B3	2015-08-25	summer	Scorpaeniformes	Cottidae	Cottus pollux	demersal	3	0.024	8	0	8.4	0.02	420	7.6	0.6	3.7	8.5	10.8	0.06	1.8	5	4.4	24.0333
RAB	Abukuma River	river	B3	2015-08-25	summer	Osmeriformes	Cyprinidae	Opsariichthys platypus	benthopelagic	13	0.048	3.69231	0	12	0.02	600	7.6	0.6	3.7	8.5	10.8	0.06	1.8	5	4.4	24.0333
RAB	Abukuma River	river	B3	2015-08-25	summer	Osmeriformes	Cyprinidae	Candidia temminckii	benthopelagic	13	0.098	7.53846	0	9.1	0.02	455	7.6	0.6	3.7	8.5	10.8	0.06	1.8	5	4.4	24.0333
RAB	Abukuma River	river	B3	2015-08-25	summer	Osmeriformes	Cyprinidae	Tribolodon hakonensis	benthopelagic	3	0.033	11	0	14	0.02	700	7.6	0.6	3.7	8.5	10.8	0.06	1.8	5	4.4	24.0333
RAB	Abukuma River	river	B3	2015-08-25	summer	Salmoniformes	Salmonidae	Oncorhynchus masou masou	benthopelagic	11	0.17	15.4545	1	7.3	0.02	365	7.6	0.6	3.7	8.5	10.8	0.06	1.8	5	4.4	24.0333
RAB	Abukuma River	river	B3	2015-08-25	summer	Salmoniformes	Salmonidae	Oncorhynchus masou masou	benthopelagic	2	0.21	105	1	8.6	0.02	430	7.6	0.6	3.7	8.5	10.8	0.06	1.8	5	4.4	24.0333
RAB	Abukuma River	river	B3	2015-08-25	summer	Osmeriformes	Cobitidae	Nemacheilus toni	demersal	13	0.031	2.38462	0	9.3	0.02	465	7.6	0.6	3.7	8.5	10.8	0.06	1.8	5	4.4	24.0333
RAB	Abukuma River	river	B3	2015-08-25	summer	Osmeriformes	Cobitidae	Misgurnus anguillicaudatus	demersal	9	0.022	2.44444	0	14	0.02	700	7.6	0.6	3.7	8.5	10.8	0.06	1.8	5	4.4	24.0333
RU	Uda River	river	C6	2015-08-19	summer	Osmeriformes	Cyprinidae	Tribolodon hakonensis	benthopelagic	5	0.041	8.2	0	16	0.023	695.652	7.9	0.6	3	9.1	12.2	0.07	1.5	1	1.5	23.9167
RU	Uda River	river	C6	2015-08-19	summer	Osmeriformes	Cyprinidae	Candidia temminckii	benthopelagic	57	0.39	6.84211	0	7.9	0.023	343.478	7.9	0.6	3	9.1	12.2	0.07	1.5	1	1.5	23.9167
RU	Uda River	river	C6	2015-08-19	summer	Perciformes	Gobiidae	Rhinogobius nagoyae	benthopelagic	11	0.029	2.63636	0	23	0.023	1000	7.9	0.6	3	9.1	12.2	0.07	1.5	1	1.5	23.9167
RM	Mano River	river	D3	2015-08-22	summer	Osmeriformes	Cyprinidae	Tribolodon hakonensis	benthopelagic	14	0.27	19.2857	0	15	0.058	258.621	7.2	0.7	4	9.2	14.7	0.08	1.3	12	15.6	20.3667
RM	Mano River	river	D4b	2015-08-20	summer	Siluriformes	Bagridae	Tachysurus tokiensis	demersal	2	0.051	25.5	1	22	0.032	687.5	7.5	0.25	2	8.7	12.6	0.07	0.8	1	0.9	20.3667
RM	Mano River	river	D4b	2015-08-20	summer	Osmeriformes	Cyprinidae	Opsariichthys platypus	benthopelagic	6	0.063	10.5	0	92	0.032	2875	7.5	0.25	2	8.7	12.6	0.07	0.8	1	0.9	20.3667
RM	Mano River	river	D4b	2015-08-22	summer	Osmeriformes	Cyprinidae	Tribolodon hakonensis	benthopelagic	18	0.24	13.3333	0	40	0.032	1250	7.5	0.25	2	8.7	12.6	0.07	0.8	1	0.9	20.3667
RM	Mano River	river	D4b	2015-08-20	summer	Osmeriformes	Cobitidae	Misgurnus anguillicaudatus	demersal	3	0.036	12	0	120	0.032	3750	7.5	0.25	2	8.7	12.6	0.07	0.8	1	0.9	20.3667
RM	Mano River	river	D4b	2015-08-20	summer	Siluriformes	Siluridae	Silurus asotus	demersal	1	0.0054	5.4	1	21	0.032	656.25	7.5	0.25	2	8.7	12.6	0.07	0.8	1	0.9	20.3667
RM	Mano River	river	D4b	2015-08-20	summer	Perciformes	Gobiidae	Rhinogobius sp.	benthopelagic	20	0.045	2.25	0	79	0.032	2468.75	7.5	0.25	2	8.7	12.6	0.07	0.8	1	0.9	20.3667
RN	Niida River	river	E2b	2015-08-22	summer	Salmoniformes	Osmeridae	Plecoglossus altivelis altivelis	benthopelagic	14	0.4	28.5714	0	170	0.13	1307.69	7.6	0.25	4.5	9.8	8.3	0.05	1.1	3	3	22.3167
RN	Niida River	river	E2b	2015-08-22	summer	Osmeriformes	Cyprinidae	Tribolodon hakonensis	benthopelagic	8	0.11	13.75	1	79	0.13	607.692	7.6	0.25	4.5	9.8	8.3	0.05	1.1	3	3	22.3167
RN	Niida River	river	E2b	2015-08-22	summer	Osmeriformes	Cyprinidae	Cyprinus carpio	benthopelagic	7	0.091	13	0	64	0.13	492.308	7.6	0.25	4.5	9.8	8.3	0.05	1.1	3	3	22.3167
RN	Niida River	river	E2b	2015-08-22	summer	Osmeriformes	Cyprinidae	Opsariichthys platypus	benthopelagic	16	0.089	5.5625	0	69	0.13	530.769	7.6	0.25	4.5	9.8	8.3	0.05	1.1	3	3	22.3167
RN	Niida River	river	E2b	2015-08-22	summer	Osmeriformes	Cyprinidae	Carassius sp.	benthopelagic	20	0.11	5.5	0	120	0.13	923.077	7.6	0.25	4.5	9.8	8.3	0.05	1.1	3	3	22.3167
RN	Niida River	river	E2b	2015-08-22	summer	Osmeriformes	Cyprinidae	Pseudogobio esocinus esocinus	benthopelagic	24	0.12	5	0	45	0.13	346.154	7.6	0.25	4.5	9.8	8.3	0.05	1.1	3	3	22.3167
RO	Ota River	river	F1	2015-08-21	summer	Osmeriformes	Cyprinidae	Tribolodon hakonensis	benthopelagic	3	0.062	20.6667	0	430	0.28	1535.71	7.5	0.25	3.1	8.7	5.8	0.03	1.2	2	1.3	21.15
RO	Ota River	river	F1	2015-08-21	summer	Perciformes	Gobiidae	Rhinogobius sp.	benthopelagic	10	0.02	2	0	840	0.28	3000	7.5	0.25	3.1	8.7	5.8	0.03	1.2	2	1.3	21.15
RAA	Abukuma River	river	A2	2015-10-21	autumn	Osmeriformes	Cyprinidae	Tribolodon hakonensis	benthopelagic	1	0.025	25	0	28	0.019	1473.68	7.7	0.6	2.4	10.6	10.8	0.06	0.8	1	1.5	16.6
RAA	Abukuma River	river	A2	2015-10-21	autumn	Osmeriformes	Cobitidae	Misgurnus anguillicaudatus	demersal	42	0.055	1.30952	0	12	0.019	631.579	7.7	0.6	2.4	10.6	10.8	0.06	0.8	1	1.5	16.6
RAA	Abukuma River	river	A2	2015-10-21	autumn	Salmoniformes	Salmonidae	Oncorhynchus masou masou	benthopelagic	1	0.14	140	0	11	0.019	578.947	7.7	0.6	2.4	10.6	10.8	0.06	0.8	1	1.5	16.6
RAB	Abukuma River	river	B2	2015-10-07	autumn	Osmeriformes	Cyprinidae	Tribolodon hakonensis	benthopelagic	3	0.99	330	1	31	0.01	3100	8.6	1.3	3.7	12	18.4	0.1	1.4	4	2.5	17.8333
RAB	Abukuma River	river	B2	2015-10-15	autumn	Osmeriformes	Cyprinidae	Cyprinus carpio	benthopelagic	1	3.2	3200	1	22	0.01	2200	8.6	1.3	3.7	12	18.4	0.1	1.4	4	2.5	17.8333
RAB	Abukuma River	river	B2	2015-10-07	autumn	Osmeriformes	Cyprinidae	Hemibarbus barbus	benthopelagic	4	5.4	1350	1	19	0.01	1900	8.6	1.3	3.7	12	18.4	0.1	1.4	4	2.5	17.8333
RAB	Abukuma River	river	B2	2015-10-07	autumn	Perciformes	Centrarchidae	Micropterus salmoides	benthopelagic	1	0.26	260	1	26	0.01	2600	8.6	1.3	3.7	12	18.4	0.1	1.4	4	2.5	17.8333
RAB	Abukuma River	river	B2	2015-10-06	autumn	Perciformes	Centrarchidae	Micropterus dolomieu dolomieu	benthopelagic	2	1.1	550	1	15	0.01	1500	8.6	1.3	3.7	12	18.4	0.1	1.4	4	2.5	17.8333
RAB	Abukuma River	river	B3	2015-10-30	autumn	Scorpaeniformes	Cottidae	Cottus pollux	demersal	9	0.076	8.44444	0	6.5	0.0065	1000	7.9	0.6	2.9	10.9	8	0.04	1.2	2	1.4	17.8333
RAB	Abukuma River	river	B3	2015-10-30	autumn	Osmeriformes	Cyprinidae	Tribolodon hakonensis	benthopelagic	19	0.028	1.47368	0	9.2	0.0065	1415.38	7.9	0.6	2.9	10.9	8	0.04	1.2	2	1.4	17.8333
RAB	Abukuma River	river	B3	2015-10-30	autumn	Osmeriformes	Cyprinidae	Opsariichthys platypus	benthopelagic	18	0.11	6.11111	0	8.3	0.0065	1276.92	7.9	0.6	2.9	10.9	8	0.04	1.2	2	1.4	17.8333
RU	Uda River	river	C6	2015-10-22	autumn	Osmeriformes	Cyprinidae	Tribolodon hakonensis	benthopelagic	5	0.019	3.8	0	15	0.009	1666.67	7.2	0.25	1.7	10.6	9.1	0.05	0.8	0.5	0.2	13.4833
RU	Uda River	river	C6	2015-10-22	autumn	Osmeriformes	Cyprinidae	Opsariichthys platypus	benthopelagic	14	0.057	4.07143	0	17	0.009	1888.89	7.2	0.25	1.7	10.6	9.1	0.05	0.8	0.5	0.2	13.4833
RU	Uda River	river	C6	2015-10-22	autumn	Osmeriformes	Cyprinidae	Candidia temminckii	benthopelagic	13	0.077	5.92308	0	13	0.009	1444.44	7.2	0.25	1.7	10.6	9.1	0.05	0.8	0.5	0.2	13.4833
RU	Uda River	river	C6	2015-10-22	autumn	Perciformes	Gobiidae	Rhinogobius nagoyae	benthopelagic	48	0.14	2.91667	0	19	0.009	2111.11	7.2	0.25	1.7	10.6	9.1	0.05	0.8	0.5	0.2	13.4833
RM	Mano River	river	D4b	2015-10-23	autumn	Osmeriformes	Cyprinidae	Phoxinus lagowskii steindachneri	benthopelagic	18	0.057	3.16667	0	25	0.024	1041.67	7.5	0.25	2.2	10.5	9.8	0.05	1	0.5	0.7	15.1667
RM	Mano River	river	D4b	2015-10-23	autumn	Osmeriformes	Cyprinidae	Tribolodon hakonensis	benthopelagic	32	0.96	30	0	31	0.024	1291.67	7.5	0.25	2.2	10.5	9.8	0.05	1	0.5	0.7	15.1667
RM	Mano River	river	D4b	2015-10-23	autumn	Osmeriformes	Cyprinidae	Tribolodon hakonensis	benthopelagic	32	0.96	30	0	35	0.024	1458.33	7.5	0.25	2.2	10.5	9.8	0.05	1	0.5	0.7	15.1667
RM	Mano River	river	D4b	2015-10-23	autumn	Osmeriformes	Cyprinidae	Tribolodon hakonensis	benthopelagic	32	0.96	30	0	33	0.024	1375	7.5	0.25	2.2	10.5	9.8	0.05	1	0.5	0.7	15.1667
RM	Mano River	river	D4b	2015-10-23	autumn	Osmeriformes	Cyprinidae	Opsariichthys platypus	benthopelagic	34	0.17	5	0	25	0.024	1041.67	7.5	0.25	2.2	10.5	9.8	0.05	1	0.5	0.7	15.1667
RM	Mano River	river	D4b	2015-10-23	autumn	Osmeriformes	Cyprinidae	Gnathopogon elongatus elongatus	benthopelagic	3	0.0094	3.13333	0	36	0.024	1500	7.5	0.25	2.2	10.5	9.8	0.05	1	0.5	0.7	15.1667
RM	Mano River	river	D4b	2015-10-23	autumn	Osmeriformes	Cobitidae	Misgurnus anguillicaudatus	demersal	6	0.042	7	0	77	0.024	3208.33	7.5	0.25	2.2	10.5	9.8	0.05	1	0.5	0.7	15.1667
RM	Mano River	river	D4b	2015-10-23	autumn	Perciformes	Gobiidae	Rhinogobius nagoyae	benthopelagic	12	0.029	2.41667	0	63	0.024	2625	7.5	0.25	2.2	10.5	9.8	0.05	1	0.5	0.7	15.1667
RN	Niida River	river	E2b	2015-10-25	autumn	Osmeriformes	Cyprinidae	Tribolodon hakonensis	benthopelagic	22	0.3	13.6364	1	92	0.032	2875	7.5	0.25	2.1	10.9	6.9	0.04	0.9	0.5	0.6	13.5333
RN	Niida River	river	E2b	2015-10-25	autumn	Osmeriformes	Cyprinidae	Acheilognathus melanogaster	benthopelagic	15	0.049	3.26667	0	62	0.032	1937.5	7.5	0.25	2.1	10.9	6.9	0.04	0.9	0.5	0.6	13.5333
RN	Niida River	river	E2b	2015-10-25	autumn	Osmeriformes	Cyprinidae	Gnathopogon elongatus elongatus	benthopelagic	13	0.018	1.38462	0	63	0.032	1968.75	7.5	0.25	2.1	10.9	6.9	0.04	0.9	0.5	0.6	13.5333
RN	Niida River	river	E2b	2015-10-25	autumn	Perciformes	Gobiidae	Rhinogobius nagoyae	benthopelagic	10	0.029	2.9	0	97	0.032	3031.25	7.5	0.25	2.1	10.9	6.9	0.04	0.9	0.5	0.6	13.5333
RN	Niida River	river	E2b	2015-10-25	autumn	Siluriformes	Siluridae	Silurus asotus	demersal	2	0.75	375	1	91	0.032	2843.75	7.5	0.25	2.1	10.9	6.9	0.04	0.9	0.5	0.6	13.5333
RO	Ota River	river	F1	2015-10-24	autumn	Scorpaeniformes	Cottidae	Cottus pollux	demersal	3	0.064	21.3333	0	600	0.2	3000	7.4	0.25	2.3	10.2	4.9	0.03	0.9	0.5	0.7	16.6667
RO	Ota River	river	F1	2015-10-24	autumn	Osmeriformes	Cyprinidae	Tribolodon hakonensis	benthopelagic	30	0.16	5.33333	0	330	0.2	1650	7.4	0.25	2.3	10.2	4.9	0.03	0.9	0.5	0.7	16.6667
RO	Ota River	river	F1	2015-10-24	autumn	Osmeriformes	Cyprinidae	Tribolodon hakonensis	benthopelagic	30	0.16	5.33333	0	500	0.2	2500	7.4	0.25	2.3	10.2	4.9	0.03	0.9	0.5	0.7	16.6667
RO	Ota River	river	F1	2015-10-24	autumn	Osmeriformes	Cyprinidae	Tribolodon hakonensis	benthopelagic	30	0.16	5.33333	0	510	0.2	2550	7.4	0.25	2.3	10.2	4.9	0.03	0.9	0.5	0.7	16.6667
RO	Ota River	river	F1	2015-10-24	autumn	Osmeriformes	Cobitidae	Cobitis biwae	demersal	12	0.02	1.66667	0	370	0.2	1850	7.4	0.25	2.3	10.2	4.9	0.03	0.9	0.5	0.7	16.6667
RO	Ota River	river	F1	2015-10-24	autumn	Osmeriformes	Cyprinidae	Carassius sp.	benthopelagic	3	0.05	16.6667	0	340	0.2	1700	7.4	0.25	2.3	10.2	4.9	0.03	0.9	0.5	0.7	16.6667
RO	Ota River	river	F1	2015-10-24	autumn	Salmoniformes	Salmonidae	Oncorhynchus masou masou	benthopelagic	1	0.038	38	1	310	0.2	1550	7.4	0.25	2.3	10.2	4.9	0.03	0.9	0.5	0.7	16.6667
RO	Ota River	river	F1	2015-10-24	autumn	Perciformes	Gobiidae	Rhinogobius fluviatilis	benthopelagic	11	0.026	2.36364	0	860	0.2	4300	7.4	0.25	2.3	10.2	4.9	0.03	0.9	0.5	0.7	16.6667
RO	Ota River	river	F1	2015-10-24	autumn	Perciformes	Centrarchidae	Lepomis macrochirus macrochirus	benthopelagic	2	0.33	165	1	1400	0.2	7000	7.4	0.25	2.3	10.2	4.9	0.03	0.9	0.5	0.7	16.6667
RO	Ota River	river	F4	2015-10-24	autumn	Anguilliformes	Anguillidae	Anguilla japonica	demersal	1	0.095	95	1	550	0.12	4583.33	6.8	0.25	1.8	9.9	6.7	0.04	0.7	0.5	0.4	16.6667
RAA	Abukuma River	river	A2	2015-12-02	winter	Osmeriformes	Cyprinidae	Phoxinus lagowskii steindachneri	benthopelagic	30	0.11	3.66667	1	8.2	0.032	256.25	7.5	0.9	2.4	11.7	11.2	0.06	0.9	5	3.4	8.4
RAA	Abukuma River	river	A2	2015-12-02	winter	Osmeriformes	Cyprinidae	Opsariichthys platypus	benthopelagic	3	0.029	9.66667	1	13	0.032	406.25	7.5	0.9	2.4	11.7	11.2	0.06	0.9	5	3.4	8.4
RAA	Abukuma River	river	A2	2015-12-02	winter	Osmeriformes	Cyprinidae	Candidia temminckii	benthopelagic	15	0.2	13.3333	1	13	0.032	406.25	7.5	0.9	2.4	11.7	11.2	0.06	0.9	5	3.4	8.4
RAA	Abukuma River	river	A2	2015-12-02	winter	Osmeriformes	Cobitidae	Misgurnus anguillicaudatus	demersal	19	0.06	3.15789	0	9.2	0.032	287.5	7.5	0.9	2.4	11.7	11.2	0.06	0.9	5	3.4	8.4
RAA	Abukuma River	river	A2	2015-12-02	winter	Osmeriformes	Cobitidae	Nemacheilus toni	demersal	13	0.11	8.46154	1	8	0.032	250	7.5	0.9	2.4	11.7	11.2	0.06	0.9	5	3.4	8.4
RAA	Abukuma River	river	A2	2015-12-02	winter	Salmoniformes	Salmonidae	Oncorhynchus masou masou	benthopelagic	2	0.021	10.5	1	9.9	0.032	309.375	7.5	0.9	2.4	11.7	11.2	0.06	0.9	5	3.4	8.4
RAB	Abukuma River	river	B2	2015-12-11	winter	Osmeriformes	Cyprinidae	Carassius cuvieri	benthopelagic	3	3.1	1033.33	1	43	0.026	1653.85	7.5	1.1	3.8	11.5	15.2	0.08	1.4	4	2.6	9.43333
RAB	Abukuma River	river	B2	2015-12-11	winter	Osmeriformes	Cyprinidae	Cyprinus carpio	benthopelagic	1	4.8	4800	1	9.5	0.026	365.385	7.5	1.1	3.8	11.5	15.2	0.08	1.4	4	2.6	9.43333
RAB	Abukuma River	river	B3	2015-12-08	winter	Scorpaeniformes	Cottidae	Cottus pollux	demersal	12	0.17	14.1667	1	5.3	0.024	220.833	7.6	0.7	2.6	11.3	8.3	0.05	1.3	2	1.6	9.43333
RAB	Abukuma River	river	B3	2015-12-08	winter	Osmeriformes	Cyprinidae	Phoxinus lagowskii steindachneri	benthopelagic	14	0.079	5.64286	1	8.2	0.024	341.667	7.6	0.7	2.6	11.3	8.3	0.05	1.3	2	1.6	9.43333
RAB	Abukuma River	river	B3	2015-12-08	winter	Osmeriformes	Cyprinidae	Candidia temminckii	benthopelagic	18	0.11	6.11111	1	8.5	0.024	354.167	7.6	0.7	2.6	11.3	8.3	0.05	1.3	2	1.6	9.43333
RAB	Abukuma River	river	B3	2015-12-08	winter	Osmeriformes	Cobitidae	Nemacheilus toni	demersal	4	0.031	7.75	0	5.5	0.024	229.167	7.6	0.7	2.6	11.3	8.3	0.05	1.3	2	1.6	9.43333
RAB	Abukuma River	river	B3	2015-12-08	winter	Salmoniformes	Salmonidae	Oncorhynchus masou masou	benthopelagic	2	0.045	22.5	1	3.8	0.024	158.333	7.6	0.7	2.6	11.3	8.3	0.05	1.3	2	1.6	9.43333
RU	Uda River	river	C6	2015-12-03	winter	Osmeriformes	Cyprinidae	Opsariichthys platypus	benthopelagic	11	0.053	4.81818	1	13	0.006	2166.67	7.6	0.25	1.7	12.2	9.3	0.05	0.8	0.5	0.3	5.9
RU	Uda River	river	C6	2015-12-03	winter	Osmeriformes	Cyprinidae	Candidia temminckii	benthopelagic	248	0.11	0.443548	0	6.9	0.006	1150	7.6	0.25	1.7	12.2	9.3	0.05	0.8	0.5	0.3	5.9
RU	Uda River	river	C6	2015-12-03	winter	Perciformes	Gobiidae	Rhinogobius nagoyae	benthopelagic	15	0.035	2.33333	1	19	0.006	3166.67	7.6	0.25	1.7	12.2	9.3	0.05	0.8	0.5	0.3	5.9
RM	Mano River	river	D4b	2015-12-04	winter	Osmeriformes	Cyprinidae	Tribolodon hakonensis	benthopelagic	30	0.31	10.3333	0	35	0.022	1590.91	7.5	0.25	1.9	11.2	9.9	0.05	0.9	0.5	0.6	8.9
RM	Mano River	river	D4b	2015-12-04	winter	Osmeriformes	Cyprinidae	Tribolodon hakonensis	benthopelagic	30	0.31	10.3333	0	41	0.022	1863.64	7.5	0.25	1.9	11.2	9.9	0.05	0.9	0.5	0.6	8.9
RM	Mano River	river	D4b	2015-12-04	winter	Osmeriformes	Cyprinidae	Tribolodon hakonensis	benthopelagic	30	0.31	10.3333	0	31	0.022	1409.09	7.5	0.25	1.9	11.2	9.9	0.05	0.9	0.5	0.6	8.9
RM	Mano River	river	D4b	2015-12-04	winter	Osmeriformes	Cyprinidae	Tribolodon hakonensis	benthopelagic	30	0.31	10.3333	0	42	0.022	1909.09	7.5	0.25	1.9	11.2	9.9	0.05	0.9	0.5	0.6	8.9
RM	Mano River	river	D4b	2015-12-04	winter	Osmeriformes	Cyprinidae	Gnathopogon elongatus elongatus	benthopelagic	11	0.049	4.45455	0	18	0.022	818.182	7.5	0.25	1.9	11.2	9.9	0.05	0.9	0.5	0.6	8.9
RM	Mano River	river	D4b	2015-12-04	winter	Perciformes	Gobiidae	Rhinogobius nagoyae	benthopelagic	13	0.032	2.46154	0	33	0.022	1500	7.5	0.25	1.9	11.2	9.9	0.05	0.9	0.5	0.6	8.9
RN	Niida River	river	E2b	2015-12-03	winter	Osmeriformes	Cyprinidae	Tribolodon hakonensis	benthopelagic	26	0.097	3.73077	1	66	0.029	2275.86	7.4	0.25	2.1	11.9	6.8	0.04	0.9	2	1.1	8.9
RN	Niida River	river	E2b	2015-12-03	winter	Osmeriformes	Cyprinidae	Opsariichthys platypus	benthopelagic	11	0.055	5	1	62	0.029	2137.93	7.4	0.25	2.1	11.9	6.8	0.04	0.9	2	1.1	8.9
RO	Ota River	river	F1	2015-12-09	winter	Osmeriformes	Cyprinidae	Tribolodon hakonensis	benthopelagic	67	0.091	1.35821	0	230	0.2	1150	7.4	0.25	2.2	11.7	5.4	0.03	0.9	0.5	0.7	9.76667
RO	Ota River	river	F1	2015-12-09	winter	Osmeriformes	Cyprinidae	Tribolodon hakonensis	benthopelagic	67	0.091	1.35821	0	390	0.2	1950	7.4	0.25	2.2	11.7	5.4	0.03	0.9	0.5	0.7	9.76667
RO	Ota River	river	F1	2015-12-09	winter	Osmeriformes	Cyprinidae	Tribolodon hakonensis	benthopelagic	67	0.091	1.35821	0	430	0.2	2150	7.4	0.25	2.2	11.7	5.4	0.03	0.9	0.5	0.7	9.76667
RO	Ota River	river	F1	2015-12-09	winter	Osmeriformes	Cyprinidae	Tribolodon hakonensis	benthopelagic	67	0.091	1.35821	0	430	0.2	2150	7.4	0.25	2.2	11.7	5.4	0.03	0.9	0.5	0.7	9.76667
RO	Ota River	river	F1	2015-12-05	winter	Perciformes	Gobiidae	Rhinogobius fluviatilis	benthopelagic	5	0.036	7.2	1	1000	0.2	5000	7.4	0.25	2.2	11.7	5.4	0.03	0.9	0.5	0.7	9.76667
RAA	Abukuma River	river	A1	2016-06-29	spring	Siluriformes	Ictaluridae	Ictalurus punctatus	demersal	6	3.4	566.667	1	8.5	0.029	293.103	7.4	1.75	5.1	8.85	20.7	0.1	1.95	8.5	4.5	20.2667
RAA	Abukuma River	river	A2	2016-06-04	spring	Osmeriformes	Cyprinidae	Phoxinus lagowskii steindachneri	benthopelagic	10	0.11	11	0	7.1	0.02	355	7.5	0.25	3.1	9.5	12.7	0.07	1	4	2.4	20.2667
RAA	Abukuma River	river	A2	2016-06-04	spring	Osmeriformes	Cyprinidae	Tribolodon hakonensis	benthopelagic	13	0.033	2.53846	0	9.6	0.02	480	7.5	0.25	3.1	9.5	12.7	0.07	1	4	2.4	20.2667
RAA	Abukuma River	river	A2	2016-06-04	spring	Osmeriformes	Cyprinidae	Pseudogobio esocinus	benthopelagic	5	0.11	22	1	9.5	0.02	475	7.5	0.25	3.1	9.5	12.7	0.07	1	4	2.4	20.2667
RAA	Abukuma River	river	A2	2016-06-04	spring	Osmeriformes	Cyprinidae	Nipponocypris temminckii	benthopelagic	8	0.024	3	0	6.3	0.02	315	7.5	0.25	3.1	9.5	12.7	0.07	1	4	2.4	20.2667
RAA	Abukuma River	river	A2	2016-06-04	spring	Osmeriformes	Cobitidae	Cobitis biwae	demersal	3	0.014	4.66667	0	11	0.02	550	7.5	0.25	3.1	9.5	12.7	0.07	1	4	2.4	20.2667
RAA	Abukuma River	river	A2	2016-06-04	spring	Osmeriformes	Cobitidae	Misgurnus anguillicaudatus	demersal	21	0.048	2.28571	0	9.9	0.02	495	7.5	0.25	3.1	9.5	12.7	0.07	1	4	2.4	20.2667
RAA	Abukuma River	river	A2	2016-06-04	spring	Osmeriformes	Cobitidae	Noemacheilus barbatulus	demersal	21	0.2	9.52381	0	5.7	0.02	285	7.5	0.25	3.1	9.5	12.7	0.07	1	4	2.4	20.2667
RAA	Abukuma River	river	A2	2016-06-04	spring	Salmoniformes	Salmonidae	Oncorhynchus masou	benthopelagic	1	0.076	76	1	18	0.02	900	7.5	0.25	3.1	9.5	12.7	0.07	1	4	2.4	20.2667
RAB	Abukuma River	river	B2	2016-06-07	spring	Osmeriformes	Cyprinidae	Tribolodon hakonensis	benthopelagic	8	2.5	312.5	1	12	0.026	461.538	7.5	1.1	4.3	9.4	19.5	0.1	1.7	5	3.6	21.7333
RAB	Abukuma River	river	B2	2016-07-31	spring	Osmeriformes	Cyprinidae	Opsariichthys platypus	benthopelagic	19	0.32	16.8421	0	14	0.026	538.462	7.5	1.1	4.3	9.4	19.5	0.1	1.7	5	3.6	21.7333
RAB	Abukuma River	river	B2	2016-06-07	spring	Osmeriformes	Cyprinidae	Carassius auratus	benthopelagic	1	0.96	960	1	15	0.026	576.923	7.5	1.1	4.3	9.4	19.5	0.1	1.7	5	3.6	21.7333
RAB	Abukuma River	river	B2	2016-06-07	spring	Osmeriformes	Cyprinidae	Hemibarbus barbus	benthopelagic	3	5.5	1833.33	1	13	0.026	500	7.5	1.1	4.3	9.4	19.5	0.1	1.7	5	3.6	21.7333
RAB	Abukuma River	river	B2	2016-06-01	spring	Salmoniformes	Osmeridae	Plecoglossus altivelis	benthopelagic	65	2	30.7692	0	14	0.026	538.462	7.5	1.1	4.3	9.4	19.5	0.1	1.7	5	3.6	21.7333
RAB	Abukuma River	river	B2	2016-06-26	spring	Salmoniformes	Osmeridae	Plecoglossus altivelis	benthopelagic	49	1.4	28.5714	0	52	0.026	2000	7.5	1.1	4.3	9.4	19.5	0.1	1.7	5	3.6	21.7333
RAB	Abukuma River	river	B2	2016-06-07	spring	Perciformes	Centrarchidae	Micropterus dolomieu	benthopelagic	1	1.4	1400	1	27	0.026	1038.46	7.5	1.1	4.3	9.4	19.5	0.1	1.7	5	3.6	21.7333
RAB	Abukuma River	river	B2	2016-06-14	spring	Perciformes	Centrarchidae	Micropterus dolomieu	benthopelagic	1	1.3	1300	1	75	0.026	2884.62	7.5	1.1	4.3	9.4	19.5	0.1	1.7	5	3.6	21.7333
RAB	Abukuma River	river	B2	2016-07-10	spring	Siluriformes	Ictaluridae	Ictalurus punctatus	demersal	3	4.1	1366.67	1	13	0.026	500	7.5	1.1	4.3	9.4	19.5	0.1	1.7	5	3.6	21.7333
RAB	Abukuma River	river	B2	2016-06-07	spring	Siluriformes	Siluridae	Silurus asotus	demersal	3	5.5	1833.33	1	54	0.026	2076.92	7.5	1.1	4.3	9.4	19.5	0.1	1.7	5	3.6	21.7333
RAB	Abukuma River	river	B2	2016-06-20	spring	Siluriformes	Siluridae	Silurus asotus	demersal	2	2.6	1300	1	39	0.026	1500	7.5	1.1	4.3	9.4	19.5	0.1	1.7	5	3.6	21.7333
RAB	Abukuma River	river	B3	2016-06-04	spring	Scorpaeniformes	Cottidae	Cottus pollux	demersal	25	0.3	12	0	5.6	0.082	68.2927	7.7	0.7	3.4	10	8.9	0.05	1.1	3	2.7	21.7333
RAB	Abukuma River	river	B3	2016-06-04	spring	Osmeriformes	Cyprinidae	Phoxinus lagowskii steindachneri	benthopelagic	50	0.42	8.4	0	6.6	0.082	80.4878	7.7	0.7	3.4	10	8.9	0.05	1.1	3	2.7	21.7333
RAB	Abukuma River	river	B3	2016-06-04	spring	Osmeriformes	Cyprinidae	Tribolodon hakonensis	benthopelagic	12	0.048	4	0	6.7	0.082	81.7073	7.7	0.7	3.4	10	8.9	0.05	1.1	3	2.7	21.7333
RAB	Abukuma River	river	B3	2016-06-04	spring	Osmeriformes	Cyprinidae	Nipponocypris temminckii	benthopelagic	7	0.097	13.8571	1	5.8	0.082	70.7317	7.7	0.7	3.4	10	8.9	0.05	1.1	3	2.7	21.7333
RAB	Abukuma River	river	B3	2016-06-04	spring	Osmeriformes	Cobitidae	Cobitis biwae	demersal	1	0.0073	7.3	0	14	0.082	170.732	7.7	0.7	3.4	10	8.9	0.05	1.1	3	2.7	21.7333
RAB	Abukuma River	river	B3	2016-06-04	spring	Osmeriformes	Cobitidae	Misgurnus anguillicaudatus	demersal	17	0.11	6.47059	0	14	0.082	170.732	7.7	0.7	3.4	10	8.9	0.05	1.1	3	2.7	21.7333
RAB	Abukuma River	river	B3	2016-06-04	spring	Osmeriformes	Cobitidae	Noemacheilus barbatulus	demersal	38	0.36	9.47368	0	5.4	0.082	65.8537	7.7	0.7	3.4	10	8.9	0.05	1.1	3	2.7	21.7333
RAB	Abukuma River	river	B3	2016-06-04	spring	Salmoniformes	Osmeridae	Plecoglossus altivelis	benthopelagic	1	0.018	18	0	2.5	0.082	30.4878	7.7	0.7	3.4	10	8.9	0.05	1.1	3	2.7	21.7333
RAB	Abukuma River	river	B3	2016-06-04	spring	Salmoniformes	Salmonidae	Oncorhynchus masou	benthopelagic	14	0.14	10	0	4.6	0.082	56.0976	7.7	0.7	3.4	10	8.9	0.05	1.1	3	2.7	21.7333
RAB	Abukuma River	river	B3	2016-06-04	spring	Perciformes	Centrarchidae	Micropterus dolomieu	benthopelagic	1	0.046	46	1	14	0.082	170.732	7.7	0.7	3.4	10	8.9	0.05	1.1	3	2.7	21.7333
RAB	Abukuma River	river	B3	2016-06-04	spring	Siluriformes	Bagridae	Pseudobagrus tokiensis	demersal	1	0.074	74	1	14	0.082	170.732	7.7	0.7	3.4	10	8.9	0.05	1.1	3	2.7	21.7333
RU	Uda River	river	C6	2016-06-02	spring	Anguilliformes	Anguillidae	Anguilla japonica	demersal	9	2	222.222	1	55	0.037	1486.49	7.7	0.25	2.8	9.9	10.6	0.06	1.2	6	7.3	17.2333
RU	Uda River	river	C6	2016-06-02	spring	Scorpaeniformes	Cottidae	Cottus reinii	demersal	1	0.0069	6.9	0	12	0.037	324.324	7.7	0.25	2.8	9.9	10.6	0.06	1.2	6	7.3	17.2333
RU	Uda River	river	C6	2016-06-02	spring	Osmeriformes	Cyprinidae	Opsariichthys platypus	benthopelagic	4	0.011	2.75	0	4.5	0.037	121.622	7.7	0.25	2.8	9.9	10.6	0.06	1.2	6	7.3	17.2333
RU	Uda River	river	C6	2016-06-02	spring	Osmeriformes	Cobitidae	Cobitis biwae	demersal	7	0.022	3.14286	0	8.9	0.037	240.541	7.7	0.25	2.8	9.9	10.6	0.06	1.2	6	7.3	17.2333
RU	Uda River	river	C6	2016-06-02	spring	Osmeriformes	Cobitidae	Misgurnus anguillicaudatus	demersal	1	0.013	13	0	5.5	0.037	148.649	7.7	0.25	2.8	9.9	10.6	0.06	1.2	6	7.3	17.2333
RU	Uda River	river	C6	2016-06-02	spring	Salmoniformes	Osmeridae	Plecoglossus altivelis	benthopelagic	221	1.7	7.69231	0	50	0.037	1351.35	7.7	0.25	2.8	9.9	10.6	0.06	1.2	6	7.3	17.2333
RU	Uda River	river	C6	2016-06-02	spring	Salmoniformes	Salmonidae	Oncorhynchus masou	benthopelagic	1	0.32	320	1	22	0.037	594.595	7.7	0.25	2.8	9.9	10.6	0.06	1.2	6	7.3	17.2333
RU	Uda River	river	C6	2016-06-02	spring	Perciformes	Gobiidae	Gymnogobius urotaenia	demersal	3	0.02	6.66667	0	18	0.037	486.486	7.7	0.25	2.8	9.9	10.6	0.06	1.2	6	7.3	17.2333
RM	Mano River	river	D3	2016-06-01	spring	Anguilliformes	Anguillidae	Anguilla japonica	demersal	10	1.4	140	1	36	0.016	2250	7.2	0.9	3	10.4	11.1	0.06	1.2	2	2.4	18.8167
RM	Mano River	river	D3	2016-06-01	spring	Salmoniformes	Osmeridae	Plecoglossus altivelis	benthopelagic	9	0.19	21.1111	0	21	0.016	1312.5	7.2	0.9	3	10.4	11.1	0.06	1.2	2	2.4	18.8167
RM	Mano River	river	D4b	2016-06-01	spring	Osmeriformes	Cyprinidae	Tribolodon hakonensis	benthopelagic	2	0.022	11	0	29	0.024	1208.33	7.5	0.9	3.2	9.9	8.6	0.05	1.2	2	1.6	18.8167
RM	Mano River	river	D4b	2016-06-01	spring	Osmeriformes	Cyprinidae	Opsariichthys platypus	benthopelagic	38	0.088	2.31579	0	12	0.024	500	7.5	0.9	3.2	9.9	8.6	0.05	1.2	2	1.6	18.8167
RM	Mano River	river	D4b	2016-06-01	spring	Osmeriformes	Cyprinidae	Gnathopogon elongatus elongatus	benthopelagic	2	0.006	3	0	20	0.024	833.333	7.5	0.9	3.2	9.9	8.6	0.05	1.2	2	1.6	18.8167
RM	Mano River	river	D4b	2016-06-01	spring	Osmeriformes	Cobitidae	Cobitis biwae	demersal	9	0.016	1.77778	0	22	0.024	916.667	7.5	0.9	3.2	9.9	8.6	0.05	1.2	2	1.6	18.8167
RM	Mano River	river	D4b	2016-06-01	spring	Siluriformes	Siluridae	Silurus asotus	demersal	2	0.062	31	1	62	0.024	2583.33	7.5	0.9	3.2	9.9	8.6	0.05	1.2	2	1.6	18.8167
RN	Niida River	river	E2b	2016-06-01	spring	Anguilliformes	Anguillidae	Anguilla japonica	demersal	1	0.61	610	1	150	0.036	4166.67	7.2	0.7	2.4	9.4	8.2	0.05	0.8	1	1.3	18.6167
RN	Niida River	river	E2b	2016-06-01	spring	Scorpaeniformes	Cottidae	Cottus reinii	demersal	7	0.14	20	0	47	0.036	1305.56	7.2	0.7	2.4	9.4	8.2	0.05	0.8	1	1.3	18.6167
RN	Niida River	river	E2b	2016-06-01	spring	Osmeriformes	Cyprinidae	Tribolodon hakonensis	benthopelagic	10	0.064	6.4	0	45	0.036	1250	7.2	0.7	2.4	9.4	8.2	0.05	0.8	1	1.3	18.6167
RN	Niida River	river	E2b	2016-06-01	spring	Osmeriformes	Cyprinidae	Opsariichthys platypus	benthopelagic	50	0.21	4.2	0	38	0.036	1055.56	7.2	0.7	2.4	9.4	8.2	0.05	0.8	1	1.3	18.6167
RN	Niida River	river	E2b	2016-06-01	spring	Osmeriformes	Cyprinidae	Pseudogobio esocinus	benthopelagic	12	0.32	26.6667	0	38	0.036	1055.56	7.2	0.7	2.4	9.4	8.2	0.05	0.8	1	1.3	18.6167
RN	Niida River	river	E2b	2016-06-01	spring	Osmeriformes	Cyprinidae	Sarcocheilichthys variegatus variegatus	benthopelagic	16	0.15	9.375	0	30	0.036	833.333	7.2	0.7	2.4	9.4	8.2	0.05	0.8	1	1.3	18.6167
RN	Niida River	river	E2b	2016-06-01	spring	Osmeriformes	Cyprinidae	Carassius auratus	benthopelagic	1	0.014	14	1	36	0.036	1000	7.2	0.7	2.4	9.4	8.2	0.05	0.8	1	1.3	18.6167
RN	Niida River	river	E2b	2016-06-01	spring	Osmeriformes	Cyprinidae	Cyprinus carpio	benthopelagic	1	5.2	5200	1	170	0.036	4722.22	7.2	0.7	2.4	9.4	8.2	0.05	0.8	1	1.3	18.6167
RN	Niida River	river	E2b	2016-06-01	spring	Osmeriformes	Cyprinidae	Gnathopogon elongatus elongatus	benthopelagic	59	0.13	2.20339	0	34	0.036	944.444	7.2	0.7	2.4	9.4	8.2	0.05	0.8	1	1.3	18.6167
RN	Niida River	river	E2b	2016-06-01	spring	Osmeriformes	Cobitidae	Misgurnus anguillicaudatus	demersal	3	0.016	5.33333	0	28	0.036	777.778	7.2	0.7	2.4	9.4	8.2	0.05	0.8	1	1.3	18.6167
RN	Niida River	river	E2b	2016-06-01	spring	Salmoniformes	Osmeridae	Plecoglossus altivelis	benthopelagic	2	0.049	24.5	0	98	0.036	2722.22	7.2	0.7	2.4	9.4	8.2	0.05	0.8	1	1.3	18.6167
RN	Niida River	river	E2b	2016-06-01	spring	Salmoniformes	Salmonidae	Oncorhynchus masou	benthopelagic	9	0.1	11.1111	0	29	0.036	805.556	7.2	0.7	2.4	9.4	8.2	0.05	0.8	1	1.3	18.6167
RN	Niida River	river	E2b	2016-06-01	spring	Siluriformes	Siluridae	Silurus asotus	demersal	3	1.3	433.333	1	150	0.036	4166.67	7.2	0.7	2.4	9.4	8.2	0.05	0.8	1	1.3	18.6167
RN	Niida River	river	E3	2016-07-09	spring	Salmoniformes	Osmeridae	Plecoglossus altivelis	benthopelagic	35	0.82	23.4286	0	62	0.055	1127.27	7.3	2	4.2	9.4	10.6	0.06	1.4	4	2.9	18.6167
RO	Ota River	river	F1	2016-05-30	spring	Anguilliformes	Anguillidae	Anguilla japonica	demersal	4	1.7	425	1	2400	0.18	13333.3	6.9	0.8	2.6	9.9	5.4	0.03	0.9	1	0.9	17.75
RO	Ota River	river	F1	2016-05-30	spring	Scorpaeniformes	Cottidae	Cottus pollux	demersal	2	0.034	17	0	700	0.18	3888.89	6.9	0.8	2.6	9.9	5.4	0.03	0.9	1	0.9	17.75
RO	Ota River	river	F1	2016-05-30	spring	Osmeriformes	Cyprinidae	Tribolodon hakonensis	benthopelagic	5	0.021	4.2	0	350	0.18	1944.44	6.9	0.8	2.6	9.9	5.4	0.03	0.9	1	0.9	17.75
RO	Ota River	river	F1	2016-05-30	spring	Osmeriformes	Cyprinidae	Opsariichthys platypus	benthopelagic	1	0.013	13	0	490	0.18	2722.22	6.9	0.8	2.6	9.9	5.4	0.03	0.9	1	0.9	17.75
RO	Ota River	river	F1	2016-05-30	spring	Osmeriformes	Cyprinidae	Cyprinus carpio	benthopelagic	1	2.6	2600	1	1200	0.18	6666.67	6.9	0.8	2.6	9.9	5.4	0.03	0.9	1	0.9	17.75
RO	Ota River	river	F1	2016-05-30	spring	Osmeriformes	Cobitidae	Cobitis biwae	demersal	11	0.019	1.72727	0	180	0.18	1000	6.9	0.8	2.6	9.9	5.4	0.03	0.9	1	0.9	17.75
RO	Ota River	river	F1	2016-05-30	spring	Osmeriformes	Cobitidae	Misgurnus anguillicaudatus	demersal	4	0.042	10.5	0	280	0.18	1555.56	6.9	0.8	2.6	9.9	5.4	0.03	0.9	1	0.9	17.75
RO	Ota River	river	F1	2016-05-30	spring	Osmeriformes	Cobitidae	Lefua echigonia	demersal	8	0.017	2.125	0	230	0.18	1277.78	6.9	0.8	2.6	9.9	5.4	0.03	0.9	1	0.9	17.75
RO	Ota River	river	F1	2016-05-30	spring	Salmoniformes	Salmonidae	Oncorhynchus masou	benthopelagic	1	0.012	12	0	320	0.18	1777.78	6.9	0.8	2.6	9.9	5.4	0.03	0.9	1	0.9	17.75
RO	Ota River	river	F5	2016-07-09	spring	Osmeriformes	Cyprinidae	Tribolodon hakonensis	benthopelagic	116	2.5	21.5517	1	39	0.092	423.913	6.9	0.7	2.7	10	8.4	0.05	0.9	3	1.6	17.75
RO	Ota River	river	F5	2016-05-30	spring	Salmoniformes	Osmeridae	Plecoglossus altivelis	benthopelagic	163	1.1	6.74847	0	140	0.092	1521.74	6.9	0.7	2.7	10	8.4	0.05	0.9	3	1.6	17.75
RO	Ota River	river	F5	2016-07-09	spring	Salmoniformes	Osmeridae	Plecoglossus altivelis	benthopelagic	112	1.5	13.3929	0	93	0.092	1010.87	6.9	0.7	2.7	10	8.4	0.05	0.9	3	1.6	17.75
RAA	Abukuma River	river	A2	2016-08-19	summer	Osmeriformes	Cyprinidae	Phoxinus lagowskii steindachneri	benthopelagic	18	0.019	1.05556	0	7.1	0.037	191.892	7.5	0.9	4.6	9.2	8.8	0.05	2	4	3.2	23.6333
RAA	Abukuma River	river	A2	2016-08-19	summer	Osmeriformes	Cobitidae	Misgurnus anguillicaudatus	demersal	84	0.096	1.14286	0	6.7	0.037	181.081	7.5	0.9	4.6	9.2	8.8	0.05	2	4	3.2	23.6333
RAB	Abukuma River	river	B2	2016-08-07	summer	Osmeriformes	Cyprinidae	Tribolodon hakonensis	benthopelagic	4	1.3	325	1	15	0.019	789.474	7.6	1	4.1	8.8	15	0.08	1.6	14	6.2	25.4
RAB	Abukuma River	river	B2	2016-09-02	summer	Osmeriformes	Cyprinidae	Hemibarbus barbus	benthopelagic	4	6	1500	1	43	0.019	2263.16	7.6	1	4.1	8.8	15	0.08	1.6	14	6.2	25.4
RAB	Abukuma River	river	B2	2016-08-13	summer	Salmoniformes	Osmeridae	Plecoglossus altivelis	benthopelagic	59	2.6	44.0678	0	24	0.019	1263.16	7.6	1	4.1	8.8	15	0.08	1.6	14	6.2	25.4
RAB	Abukuma River	river	B2	2016-08-07	summer	Perciformes	Centrarchidae	Micropterus dolomieu	benthopelagic	2	0.69	345	1	11	0.019	578.947	7.6	1	4.1	8.8	15	0.08	1.6	14	6.2	25.4
RAB	Abukuma River	river	B2	2016-08-26	summer	Perciformes	Centrarchidae	Micropterus dolomieu	benthopelagic	1	1.6	1600	1	35	0.019	1842.11	7.6	1	4.1	8.8	15	0.08	1.6	14	6.2	25.4
RAB	Abukuma River	river	B2	2016-08-26	summer	Siluriformes	Ictaluridae	Ictalurus punctatus	demersal	2	7.1	3550	1	19	0.019	1000	7.6	1	4.1	8.8	15	0.08	1.6	14	6.2	25.4
RAB	Abukuma River	river	B3	2016-08-20	summer	Scorpaeniformes	Cottidae	Cottus pollux	demersal	10	0.11	11	0	4.4	0.018	244.444	7.6	0.5	3.7	9.4	8.6	0.05	1.6	6	6.8	25.4
RAB	Abukuma River	river	B3	2016-08-20	summer	Osmeriformes	Cyprinidae	Phoxinus lagowskii steindachneri	benthopelagic	7	0.016	2.28571	0	4.9	0.018	272.222	7.6	0.5	3.7	9.4	8.6	0.05	1.6	6	6.8	25.4
RAB	Abukuma River	river	B3	2016-08-20	summer	Osmeriformes	Cyprinidae	Tribolodon hakonensis	benthopelagic	2	0.031	15.5	0	6.6	0.018	366.667	7.6	0.5	3.7	9.4	8.6	0.05	1.6	6	6.8	25.4
RAB	Abukuma River	river	B3	2016-08-20	summer	Osmeriformes	Cyprinidae	Nipponocypris temminckii	benthopelagic	14	0.11	7.85714	0	5.2	0.018	288.889	7.6	0.5	3.7	9.4	8.6	0.05	1.6	6	6.8	25.4
RAB	Abukuma River	river	B3	2016-08-20	summer	Osmeriformes	Cobitidae	Noemacheilus barbatulus	demersal	11	0.1	9.09091	0	3.5	0.018	194.444	7.6	0.5	3.7	9.4	8.6	0.05	1.6	6	6.8	25.4
RAB	Abukuma River	river	B3	2016-08-20	summer	Salmoniformes	Osmeridae	Plecoglossus altivelis	benthopelagic	5	0.25	50	0	11	0.018	611.111	7.6	0.5	3.7	9.4	8.6	0.05	1.6	6	6.8	25.4
RAB	Abukuma River	river	B3	2016-08-20	summer	Salmoniformes	Salmonidae	Oncorhynchus masou	benthopelagic	7	0.25	35.7143	1	7.2	0.018	400	7.6	0.5	3.7	9.4	8.6	0.05	1.6	6	6.8	25.4
RU	Uda River	river	C6	2016-08-20	summer	Osmeriformes	Cyprinidae	Opsariichthys platypus	benthopelagic	9	0.077	8.55556	1	4	0.021	190.476	7.7	0.6	3.7	9	7.9	0.04	1.4	5	3.7	21.15
RU	Uda River	river	C6	2016-08-20	summer	Osmeriformes	Cyprinidae	Nipponocypris temminckii	benthopelagic	118	0.6	5.08475	0	5.6	0.021	266.667	7.7	0.6	3.7	9	7.9	0.04	1.4	5	3.7	21.15
RU	Uda River	river	C6	2016-08-20	summer	Osmeriformes	Cobitidae	Cobitis biwae	demersal	43	0.036	0.837209	0	4.4	0.021	209.524	7.7	0.6	3.7	9	7.9	0.04	1.4	5	3.7	21.15
RU	Uda River	river	C6	2016-08-20	summer	Osmeriformes	Cobitidae	Misgurnus anguillicaudatus	demersal	6	0.0036	0.6	0	8.7	0.021	414.286	7.7	0.6	3.7	9	7.9	0.04	1.4	5	3.7	21.15
RU	Uda River	river	C6	2016-08-20	summer	Salmoniformes	Osmeridae	Plecoglossus altivelis	benthopelagic	11	0.099	9	0	19	0.021	904.762	7.7	0.6	3.7	9	7.9	0.04	1.4	5	3.7	21.15
RU	Uda River	river	C6	2016-08-20	summer	Perciformes	Gobiidae	Gymnogobius urotaenia	demersal	22	0.023	1.04545	1	3.4	0.021	161.905	7.7	0.6	3.7	9	7.9	0.04	1.4	5	3.7	21.15
RU	Uda River	river	C6	2016-08-20	summer	Perciformes	Gobiidae	Rhinogobius sp. CB	benthopelagic	23	0.038	1.65217	1	11	0.021	523.81	7.7	0.6	3.7	9	7.9	0.04	1.4	5	3.7	21.15
RU	Uda River	river	C6	2016-08-20	summer	Siluriformes	Bagridae	Pseudobagrus tokiensis	demersal	11	0.0055	0.5	0	9.5	0.021	452.381	7.7	0.6	3.7	9	7.9	0.04	1.4	5	3.7	21.15
RM	Mano River	river	D4b	2016-08-24	summer	Osmeriformes	Cyprinidae	Phoxinus lagowskii steindachneri	benthopelagic	8	0.01	1.25	1	14	0.069	202.899	7.4	1.3	3.6	8.8	7.5	0.04	1.5	4	3.8	22.2667
RM	Mano River	river	D4b	2016-08-24	summer	Osmeriformes	Cyprinidae	Tribolodon hakonensis	benthopelagic	4	0.048	12	1	23	0.069	333.333	7.4	1.3	3.6	8.8	7.5	0.04	1.5	4	3.8	22.2667
RM	Mano River	river	D4b	2016-08-24	summer	Osmeriformes	Cyprinidae	Opsariichthys platypus	benthopelagic	4	0.014	3.5	1	24	0.069	347.826	7.4	1.3	3.6	8.8	7.5	0.04	1.5	4	3.8	22.2667
RM	Mano River	river	D4b	2016-08-24	summer	Osmeriformes	Cobitidae	Cobitis biwae	demersal	7	0.013	1.85714	0	21	0.069	304.348	7.4	1.3	3.6	8.8	7.5	0.04	1.5	4	3.8	22.2667
RM	Mano River	river	D4b	2016-08-24	summer	Osmeriformes	Cobitidae	Misgurnus anguillicaudatus	demersal	36	0.056	1.55556	1	12	0.069	173.913	7.4	1.3	3.6	8.8	7.5	0.04	1.5	4	3.8	22.2667
RM	Mano River	river	D4b	2016-08-24	summer	Siluriformes	Bagridae	Pseudobagrus tokiensis	demersal	2	0.011	5.5	1	20	0.069	289.855	7.4	1.3	3.6	8.8	7.5	0.04	1.5	4	3.8	22.2667
RN	Niida River	river	E2b	2016-08-24	summer	Osmeriformes	Cyprinidae	Tribolodon hakonensis	benthopelagic	11	0.21	19.0909	1	38	0.59	64.4068	7.3	0.7	5.7	9.2	6.7	0.04	1.3	38	19.8	22.45
RN	Niida River	river	E2b	2016-08-24	summer	Osmeriformes	Cyprinidae	Opsariichthys platypus	benthopelagic	12	0.051	4.25	0	31	0.59	52.5424	7.3	0.7	5.7	9.2	6.7	0.04	1.3	38	19.8	22.45
RN	Niida River	river	E2b	2016-08-24	summer	Osmeriformes	Cyprinidae	Hemibarbus barbus	benthopelagic	14	0.045	3.21429	0	23	0.59	38.9831	7.3	0.7	5.7	9.2	6.7	0.04	1.3	38	19.8	22.45
RN	Niida River	river	E2b	2016-08-24	summer	Osmeriformes	Cobitidae	Misgurnus anguillicaudatus	demersal	15	0.05	3.33333	0	29	0.59	49.1525	7.3	0.7	5.7	9.2	6.7	0.04	1.3	38	19.8	22.45
RN	Niida River	river	E2b	2016-08-24	summer	Salmoniformes	Osmeridae	Plecoglossus altivelis	benthopelagic	19	0.42	22.1053	0	60	0.59	101.695	7.3	0.7	5.7	9.2	6.7	0.04	1.3	38	19.8	22.45
RN	Niida River	river	E4	2016-08-04	summer	Salmoniformes	Osmeridae	Plecoglossus altivelis	benthopelagic	77	2.6	33.7662	0	76	0.16	475	7.4	0.9	3.7	8.6	8	0.04	1.2	15	7.8	22.45
RN	Niida River	river	E4	2016-08-04	summer	Siluriformes	Siluridae	Silurus asotus	demersal	1	1.5	1500	1	360	0.16	2250	7.4	0.9	3.7	8.6	8	0.04	1.2	15	7.8	22.45
RO	Ota River	river	F1	2016-08-21	summer	Anguilliformes	Anguillidae	Anguilla japonica	demersal	1	0.0094	9.4	1	290	0.72	402.778	7.1	0.6	4.3	9.6	5.1	0.03	1.8	5	4.6	21.85
RO	Ota River	river	F1	2016-08-21	summer	Scorpaeniformes	Cottidae	Cottus pollux	demersal	3	0.037	12.3333	1	530	0.72	736.111	7.1	0.6	4.3	9.6	5.1	0.03	1.8	5	4.6	21.85
RO	Ota River	river	F1	2016-08-21	summer	Osmeriformes	Cyprinidae	Tribolodon hakonensis	benthopelagic	8	0.11	13.75	1	270	0.72	375	7.1	0.6	4.3	9.6	5.1	0.03	1.8	5	4.6	21.85
RO	Ota River	river	F1	2016-08-21	summer	Osmeriformes	Cyprinidae	Opsariichthys platypus	benthopelagic	5	0.024	4.8	1	190	0.72	263.889	7.1	0.6	4.3	9.6	5.1	0.03	1.8	5	4.6	21.85
RO	Ota River	river	F1	2016-08-21	summer	Osmeriformes	Cyprinidae	Nipponocypris temminckii	benthopelagic	1	0.0075	7.5	0	210	0.72	291.667	7.1	0.6	4.3	9.6	5.1	0.03	1.8	5	4.6	21.85
RO	Ota River	river	F1	2016-08-21	summer	Osmeriformes	Cobitidae	Cobitis biwae	demersal	4	0.0045	1.125	0	220	0.72	305.556	7.1	0.6	4.3	9.6	5.1	0.03	1.8	5	4.6	21.85
RO	Ota River	river	F5	2016-08-04	summer	Salmoniformes	Osmeridae	Plecoglossus altivelis	benthopelagic	48	0.51	10.625	0	110	0.17	647.059	6.9	0.25	3.7	8.5	7.6	0.04	1.4	6	2.5	21.85
RAA	Abukuma River	river	A2	2016-10-23	autumn	Osmeriformes	Cyprinidae	Phoxinus lagowskii steindachneri	benthopelagic	26	0.13	5	0	13	0.029	448.276	7.7	0.9	3.1	10.6	10.1	0.06	1.3	4	2.8	15.3
RAA	Abukuma River	river	A2	2016-10-23	autumn	Osmeriformes	Cyprinidae	Tribolodon hakonensis	benthopelagic	1	0.0031	3.1	0	10	0.029	344.828	7.7	0.9	3.1	10.6	10.1	0.06	1.3	4	2.8	15.3
RAA	Abukuma River	river	A2	2016-10-23	autumn	Osmeriformes	Cyprinidae	Opsariichthys platypus	benthopelagic	4	0.024	6	0	13	0.029	448.276	7.7	0.9	3.1	10.6	10.1	0.06	1.3	4	2.8	15.3
RAA	Abukuma River	river	A2	2016-10-23	autumn	Osmeriformes	Cyprinidae	Nipponocypris temminckii	benthopelagic	18	0.13	7.22222	0	12	0.029	413.793	7.7	0.9	3.1	10.6	10.1	0.06	1.3	4	2.8	15.3
RAA	Abukuma River	river	A2	2016-10-23	autumn	Osmeriformes	Cobitidae	Misgurnus anguillicaudatus	demersal	32	0.062	1.9375	0	9.1	0.029	313.793	7.7	0.9	3.1	10.6	10.1	0.06	1.3	4	2.8	15.3
RAB	Abukuma River	river	B2	2016-10-01	autumn	Osmeriformes	Cyprinidae	Tribolodon hakonensis	benthopelagic	2	0.45	225	1	12	0.009	1333.33	7.8	0.8	3	10.9	15.9	0.09	1.3	4	2.7	16.4667
RAB	Abukuma River	river	B2	2016-10-03	autumn	Osmeriformes	Cyprinidae	Hemibarbus barbus	benthopelagic	3	4.2	1400	1	8.1	0.009	900	7.8	0.8	3	10.9	15.9	0.09	1.3	4	2.7	16.4667
RAB	Abukuma River	river	B2	2016-09-29	autumn	Salmoniformes	Osmeridae	Plecoglossus altivelis	benthopelagic	42	2	47.619	0	28	0.009	3111.11	7.8	0.8	3	10.9	15.9	0.09	1.3	4	2.7	16.4667
RAB	Abukuma River	river	B3	2016-10-23	autumn	Scorpaeniformes	Cottidae	Cottus pollux	demersal	12	0.18	15	0	3.7	0.0065	569.231	7.7	0.7	3.5	10.2	8.3	0.04	1.5	3	3.3	16.4667
RAB	Abukuma River	river	B3	2016-10-23	autumn	Osmeriformes	Cyprinidae	Phoxinus lagowskii steindachneri	benthopelagic	13	0.075	5.76923	0	4.1	0.0065	630.769	7.7	0.7	3.5	10.2	8.3	0.04	1.5	3	3.3	16.4667
RAB	Abukuma River	river	B3	2016-10-23	autumn	Osmeriformes	Cyprinidae	Tribolodon hakonensis	benthopelagic	5	0.049	9.8	0	5.3	0.0065	815.385	7.7	0.7	3.5	10.2	8.3	0.04	1.5	3	3.3	16.4667
RAB	Abukuma River	river	B3	2016-10-23	autumn	Osmeriformes	Cyprinidae	Nipponocypris temminckii	benthopelagic	17	0.11	6.47059	0	6.5	0.0065	1000	7.7	0.7	3.5	10.2	8.3	0.04	1.5	3	3.3	16.4667
RAB	Abukuma River	river	B3	2016-10-23	autumn	Osmeriformes	Cobitidae	Misgurnus anguillicaudatus	demersal	14	0.039	2.78571	0	7.6	0.0065	1169.23	7.7	0.7	3.5	10.2	8.3	0.04	1.5	3	3.3	16.4667
RAB	Abukuma River	river	B3	2016-10-23	autumn	Osmeriformes	Cobitidae	Noemacheilus barbatulus	demersal	13	0.2	15.3846	0	3.2	0.0065	492.308	7.7	0.7	3.5	10.2	8.3	0.04	1.5	3	3.3	16.4667
RAB	Abukuma River	river	B3	2016-10-23	autumn	Perciformes	Gobiidae	Rhinogobius fluviatilis	benthopelagic	1	0.0092	9.2	0	12	0.0065	1846.15	7.7	0.7	3.5	10.2	8.3	0.04	1.5	3	3.3	16.4667
RU	Uda River	river	C6	2016-10-20	autumn	Osmeriformes	Cyprinidae	Tribolodon hakonensis	benthopelagic	6	0.11	18.3333	0	8.2	0.008	1025	7.9	0.25	1.9	10.6	9.4	0.05	0.8	1	0.8	15.75
RU	Uda River	river	C6	2016-10-20	autumn	Osmeriformes	Cyprinidae	Opsariichthys platypus	benthopelagic	10	0.055	5.5	0	8.6	0.008	1075	7.9	0.25	1.9	10.6	9.4	0.05	0.8	1	0.8	15.75
RU	Uda River	river	C6	2016-10-20	autumn	Osmeriformes	Cyprinidae	Pseudogobio esocinus	benthopelagic	2	0.013	6.5	0	6.3	0.008	787.5	7.9	0.25	1.9	10.6	9.4	0.05	0.8	1	0.8	15.75
RU	Uda River	river	C6	2016-10-20	autumn	Osmeriformes	Cyprinidae	Nipponocypris temminckii	benthopelagic	7	0.073	10.4286	0	9.1	0.008	1137.5	7.9	0.25	1.9	10.6	9.4	0.05	0.8	1	0.8	15.75
RU	Uda River	river	C6	2016-10-20	autumn	Osmeriformes	Cyprinidae	Hemibarbus barbus	benthopelagic	7	0.046	6.57143	0	6.1	0.008	762.5	7.9	0.25	1.9	10.6	9.4	0.05	0.8	1	0.8	15.75
RU	Uda River	river	C6	2016-10-20	autumn	Osmeriformes	Cobitidae	Cobitis biwae	demersal	9	0.0091	1.01111	0	5.5	0.008	687.5	7.9	0.25	1.9	10.6	9.4	0.05	0.8	1	0.8	15.75
RM	Mano River	river	D3	2016-09-30	autumn	Osmeriformes	Cyprinidae	Tribolodon hakonensis	benthopelagic	2	0.089	44.5	1	30	0.011	2727.27	7.3	0.5	2.5	11	11.9	0.06	1.1	2	1.4	16.6833
RM	Mano River	river	D3	2016-09-30	autumn	Osmeriformes	Cyprinidae	Opsariichthys platypus	benthopelagic	8	0.087	10.875	0	12	0.011	1090.91	7.3	0.5	2.5	11	11.9	0.06	1.1	2	1.4	16.6833
RM	Mano River	river	D4b	2016-10-20	autumn	Osmeriformes	Cyprinidae	Tribolodon hakonensis	benthopelagic	3	0.14	46.6667	1	26	0.014	1857.14	7.6	0.25	2.4	10.7	9.1	0.05	1	0.5	0.9	16.6833
RM	Mano River	river	D4b	2016-10-20	autumn	Osmeriformes	Cyprinidae	Opsariichthys platypus	benthopelagic	5	0.064	12.8	0	22	0.014	1571.43	7.6	0.25	2.4	10.7	9.1	0.05	1	0.5	0.9	16.6833
RM	Mano River	river	D4b	2016-10-20	autumn	Salmoniformes	Osmeridae	Plecoglossus altivelis	benthopelagic	2	0.11	55	0	44	0.014	3142.86	7.6	0.25	2.4	10.7	9.1	0.05	1	0.5	0.9	16.6833
RN	Niida River	river	E2b	2016-10-21	autumn	Osmeriformes	Cyprinidae	Tribolodon hakonensis	benthopelagic	15	0.13	8.66667	1	40	0.021	1904.76	7.7	0.25	2.1	10.6	6.7	0.04	0.9	1	1.2	16.8333
RN	Niida River	river	E2b	2016-10-21	autumn	Osmeriformes	Cyprinidae	Hemibarbus barbus	benthopelagic	9	0.031	3.44444	0	17	0.021	809.524	7.7	0.25	2.1	10.6	6.7	0.04	0.9	1	1.2	16.8333
RN	Niida River	river	E2b	2016-10-21	autumn	Osmeriformes	Cobitidae	Misgurnus anguillicaudatus	demersal	18	0.052	2.88889	0	16	0.021	761.905	7.7	0.25	2.1	10.6	6.7	0.04	0.9	1	1.2	16.8333
RN	Niida River	river	E2b	2016-10-21	autumn	Siluriformes	Siluridae	Silurus asotus	demersal	1	0.11	110	1	37	0.021	1761.9	7.7	0.25	2.1	10.6	6.7	0.04	0.9	1	1.2	16.8333
RO	Ota River	river	F1	2016-10-21	autumn	Osmeriformes	Cyprinidae	Carassius cuvieri	benthopelagic	1	0.79	790	1	350	0.25	1400	7.4	0.5	2.3	10.5	4.8	0.03	0.9	1	0.9	15.5333
RO	Ota River	river	F1	2016-10-21	autumn	Perciformes	Gobiidae	Rhinogobius fluviatilis	benthopelagic	4	0.011	2.75	0	350	0.25	1400	7.4	0.5	2.3	10.5	4.8	0.03	0.9	1	0.9	15.5333
RO	Ota River	river	F3	2016-10-21	autumn	Osmeriformes	Cyprinidae	Nipponocypris temminckii	benthopelagic	6	0.04	6.66667	0	190	0.11	1727.27	7.2	0.25	2.3	10.1	6	0.04	0.8	0.5	0.7	15.5333
RO	Ota River	river	F3	2016-10-21	autumn	Osmeriformes	Cyprinidae	Carassius auratus	benthopelagic	3	0.0066	2.2	0	360	0.11	3272.73	7.2	0.25	2.3	10.1	6	0.04	0.8	0.5	0.7	15.5333
RAA	Abukuma River	river	A2	2016-12-02	winter	Osmeriformes	Cyprinidae	Nipponocypris temminckii	benthopelagic	28	0.081	2.89286	1	8	0.0082	975.61	7.5	0.8	2	12.7	11.5	0.06	0.7	2	1	6.1
RAA	Abukuma River	river	A2	2016-12-02	winter	Osmeriformes	Cobitidae	Misgurnus anguillicaudatus	demersal	32	0.022	0.6875	0	9.2	0.0082	1121.95	7.5	0.8	2	12.7	11.5	0.06	0.7	2	1	6.1
RAB	Abukuma River	river	B2	2016-12-08	winter	Osmeriformes	Cyprinidae	Hemibarbus barbus	benthopelagic	2	3.1	1550	1	13	0.0064	2031.25	7.6	1.2	3	12.6	17.2	0.09	1.2	4	3	8.33333
RAB	Abukuma River	river	B3	2016-12-02	winter	Scorpaeniformes	Cottidae	Cottus pollux	demersal	7	0.092	13.1429	1	3.5	0.011	318.182	7.6	0.6	2.7	11.8	8.3	0.04	1.2	2	2.2	8.33333
RAB	Abukuma River	river	B3	2016-12-02	winter	Osmeriformes	Cyprinidae	Tribolodon hakonensis	benthopelagic	4	0.039	9.75	1	6.7	0.011	609.091	7.6	0.6	2.7	11.8	8.3	0.04	1.2	2	2.2	8.33333
RAB	Abukuma River	river	B3	2016-12-02	winter	Osmeriformes	Cyprinidae	Opsariichthys platypus	benthopelagic	34	0.53	15.5882	1	7.3	0.011	663.636	7.6	0.6	2.7	11.8	8.3	0.04	1.2	2	2.2	8.33333
RU	Uda River	river	C6	2016-12-04	winter	Osmeriformes	Cyprinidae	Tribolodon hakonensis	benthopelagic	28	0.053	1.89286	1	11	0.006	1833.33	7.7	0.25	1.7	13.2	9.3	0.05	0.7	0.5	0.4	5.55
RU	Uda River	river	C6	2016-12-04	winter	Osmeriformes	Cyprinidae	Opsariichthys platypus	benthopelagic	9	0.0093	1.03333	1	10	0.006	1666.67	7.7	0.25	1.7	13.2	9.3	0.05	0.7	0.5	0.4	5.55
RU	Uda River	river	C6	2016-12-04	winter	Osmeriformes	Cyprinidae	Nipponocypris temminckii	benthopelagic	6	0.011	1.83333	1	6.4	0.006	1066.67	7.7	0.25	1.7	13.2	9.3	0.05	0.7	0.5	0.4	5.55
RU	Uda River	river	C6	2016-12-04	winter	Perciformes	Gobiidae	Rhinogobius sp. CB	benthopelagic	6	0.013	2.16667	1	15	0.006	2500	7.7	0.25	1.7	13.2	9.3	0.05	0.7	0.5	0.4	5.55
RM	Mano River	river	D4b	2016-12-07	winter	Osmeriformes	Cyprinidae	Tribolodon hakonensis	benthopelagic	27	0.13	4.81481	0	14	0.017	823.529	7.5	0.25	2.2	11.8	9.6	0.05	0.9	0.5	1	10.3333
RM	Mano River	river	D4b	2016-12-07	winter	Osmeriformes	Cyprinidae	Carassius auratus	benthopelagic	1	0.087	87	1	14	0.017	823.529	7.5	0.25	2.2	11.8	9.6	0.05	0.9	0.5	1	10.3333
RM	Mano River	river	D4b	2016-12-07	winter	Perciformes	Gobiidae	Rhinogobius sp. CB	benthopelagic	23	0.065	2.82609	0	32	0.017	1882.35	7.5	0.25	2.2	11.8	9.6	0.05	0.9	0.5	1	10.3333
RN	Niida River	river	E2b	2016-12-08	winter	Osmeriformes	Cyprinidae	Tribolodon hakonensis	benthopelagic	18	0.051	2.83333	0	34	0.038	894.737	7.5	0.25	2.1	12.7	6.7	0.04	0.7	2	1.3	6.78333
RN	Niida River	river	E2b	2016-12-08	winter	Salmoniformes	Salmonidae	Oncorhynchus masou	benthopelagic	1	0.03	30	1	42	0.038	1105.26	7.5	0.25	2.1	12.7	6.7	0.04	0.7	2	1.3	6.78333
RO	Ota River	river	F1	2016-12-06	winter	Osmeriformes	Cyprinidae	Tribolodon hakonensis	benthopelagic	23	0.053	2.30435	0	350	0.15	2333.33	7.2	0.25	1.8	11.5	5.3	0.03	0.7	1	0.8	10.7
RO	Ota River	river	F1	2016-12-06	winter	Osmeriformes	Cyprinidae	Cyprinus carpio	benthopelagic	1	0.058	58	1	190	0.15	1266.67	7.2	0.25	1.8	11.5	5.3	0.03	0.7	1	0.8	10.7
RAA	Abukuma River	river	A1	2017-06-27	spring	Perciformes	Centrarchidae	Micropterus dolomieu	benthopelagic	10	2.7	270	1	8.7	0.016	543.75	7.65	1.3	4.6	9	17.9	0.1	2.2	5.5	3.35	18.3
RAA	Abukuma River	river	A1	2017-06-27	spring	Siluriformes	Ictaluridae	Ictalurus punctatus	demersal	5	3.4	680	1	19	0.016	1187.5	7.65	1.3	4.6	9	17.9	0.1	2.2	5.5	3.35	18.3
RAA	Abukuma River	river	A2	2017-06-20	spring	Osmeriformes	Cyprinidae	Phoxinus lagowskii steindachneri	benthopelagic	80	0.23	2.875	0	7.5	0.013	576.923	7.6	0.7	3.2	9.8	12.3	0.07	1.4	3	1.8	18.3
RAA	Abukuma River	river	A2	2017-06-20	spring	Osmeriformes	Cyprinidae	Tribolodon hakonensis	benthopelagic	10	0.055	5.5	0	19	0.013	1461.54	7.6	0.7	3.2	9.8	12.3	0.07	1.4	3	1.8	18.3
RAA	Abukuma River	river	A2	2017-06-20	spring	Osmeriformes	Cyprinidae	Pseudogobio esocinus	benthopelagic	2	0.035	17.5	0	9.1	0.013	700	7.6	0.7	3.2	9.8	12.3	0.07	1.4	3	1.8	18.3
RAA	Abukuma River	river	A2	2017-06-20	spring	Osmeriformes	Cyprinidae	Nipponocypris temminckii	benthopelagic	10	0.038	3.8	0	5.9	0.013	453.846	7.6	0.7	3.2	9.8	12.3	0.07	1.4	3	1.8	18.3
RAA	Abukuma River	river	A2	2017-06-20	spring	Osmeriformes	Cobitidae	Misgurnus anguillicaudatus	demersal	24	0.084	3.5	0	6.7	0.013	515.385	7.6	0.7	3.2	9.8	12.3	0.07	1.4	3	1.8	18.3
RAA	Abukuma River	river	A2	2017-06-20	spring	Osmeriformes	Cobitidae	Noemacheilus barbatulus	demersal	19	0.21	11.0526	0	7.3	0.013	561.538	7.6	0.7	3.2	9.8	12.3	0.07	1.4	3	1.8	18.3
RAA	Abukuma River	river	A2	2017-06-20	spring	Salmoniformes	Salmonidae	Oncorhynchus masou	benthopelagic	5	0.057	11.4	0	11	0.013	846.154	7.6	0.7	3.2	9.8	12.3	0.07	1.4	3	1.8	18.3
RAB	Abukuma River	river	B2	2017-06-09	spring	Osmeriformes	Cyprinidae	Tribolodon hakonensis	benthopelagic	10	3	300	1	8.3	0.023	360.87	7.7	0.7	3.7	9.8	18.1	0.1	1.6	5	3	18.65
RAB	Abukuma River	river	B2	2017-06-09	spring	Osmeriformes	Cyprinidae	Cyprinus carpio	benthopelagic	1	4.5	4500	1	13	0.023	565.217	7.7	0.7	3.7	9.8	18.1	0.1	1.6	5	3	18.65
RAB	Abukuma River	river	B2	2017-06-09	spring	Osmeriformes	Cyprinidae	Hemibarbus barbus	benthopelagic	4	7.5	1875	1	95	0.023	4130.43	7.7	0.7	3.7	9.8	18.1	0.1	1.6	5	3	18.65
RAB	Abukuma River	river	B2	2017-06-09	spring	Perciformes	Centrarchidae	Micropterus dolomieu	benthopelagic	2	2.5	1250	1	21	0.023	913.043	7.7	0.7	3.7	9.8	18.1	0.1	1.6	5	3	18.65
RAB	Abukuma River	river	B2	2017-06-09	spring	Siluriformes	Siluridae	Silurus asotus	demersal	3	4.3	1433.33	1	35	0.023	1521.74	7.7	0.7	3.7	9.8	18.1	0.1	1.6	5	3	18.65
RAB	Abukuma River	river	B3	2017-06-21	spring	Scorpaeniformes	Cottidae	Cottus pollux	demersal	19	0.2	10.5263	0	4.2	0.0049	857.143	7.8	0.25	2.5	10.5	8.2	0.05	0.9	2	1.3	18.65
RAB	Abukuma River	river	B3	2017-06-21	spring	Osmeriformes	Cyprinidae	Phoxinus lagowskii steindachneri	benthopelagic	109	0.71	6.51376	0	6.2	0.0049	1265.31	7.8	0.25	2.5	10.5	8.2	0.05	0.9	2	1.3	18.65
RAB	Abukuma River	river	B3	2017-06-21	spring	Osmeriformes	Cyprinidae	Tribolodon hakonensis	benthopelagic	4	0.039	9.75	0	4.2	0.0049	857.143	7.8	0.25	2.5	10.5	8.2	0.05	0.9	2	1.3	18.65
RAB	Abukuma River	river	B3	2017-06-21	spring	Osmeriformes	Cobitidae	Misgurnus anguillicaudatus	demersal	24	0.095	3.95833	0	7.8	0.0049	1591.84	7.8	0.25	2.5	10.5	8.2	0.05	0.9	2	1.3	18.65
RAB	Abukuma River	river	B3	2017-06-21	spring	Osmeriformes	Cobitidae	Noemacheilus barbatulus	demersal	24	0.28	11.6667	0	5.1	0.0049	1040.82	7.8	0.25	2.5	10.5	8.2	0.05	0.9	2	1.3	18.65
RAB	Abukuma River	river	B3	2017-06-21	spring	Salmoniformes	Osmeridae	Plecoglossus altivelis	benthopelagic	9	0.2	22.2222	0	10	0.0049	2040.82	7.8	0.25	2.5	10.5	8.2	0.05	0.9	2	1.3	18.65
RAB	Abukuma River	river	B3	2017-06-21	spring	Salmoniformes	Salmonidae	Oncorhynchus masou	benthopelagic	21	0.35	16.6667	0	3.3	0.0049	673.469	7.8	0.25	2.5	10.5	8.2	0.05	0.9	2	1.3	18.65
RU	Uda River	river	C6	2017-06-17	spring	Anguilliformes	Anguillidae	Anguilla japonica	demersal	7	2.4	342.857	1	24	0.0093	2580.65	7.4	0.25	2.5	9.8	11	0.1	0.9	1	1	15.5
RU	Uda River	river	C6	2017-06-17	spring	Osmeriformes	Cyprinidae	Opsariichthys platypus	benthopelagic	1	0.015	15	0	13	0.0093	1397.85	7.4	0.25	2.5	9.8	11	0.1	0.9	1	1	15.5
RU	Uda River	river	C6	2017-06-17	spring	Osmeriformes	Cyprinidae	Nipponocypris temminckii	benthopelagic	1	0.017	17	0	8.1	0.0093	870.968	7.4	0.25	2.5	9.8	11	0.1	0.9	1	1	15.5
RU	Uda River	river	C6	2017-06-17	spring	Osmeriformes	Cobitidae	Cobitis biwae	demersal	7	0.027	3.85714	0	6.6	0.0093	709.677	7.4	0.25	2.5	9.8	11	0.1	0.9	1	1	15.5
RU	Uda River	river	C6	2017-06-17	spring	Salmoniformes	Osmeridae	Plecoglossus altivelis	benthopelagic	261	1.9	7.27969	0	16	0.0093	1720.43	7.4	0.25	2.5	9.8	11	0.1	0.9	1	1	15.5
RU	Uda River	river	C6	2017-06-17	spring	Salmoniformes	Salmonidae	Oncorhynchus masou	benthopelagic	1	0.34	340	1	1.2	0.0093	129.032	7.4	0.25	2.5	9.8	11	0.1	0.9	1	1	15.5
RU	Uda River	river	C6	2017-06-17	spring	Perciformes	Gobiidae	Gymnogobius urotaenia	demersal	2	0.01	5	0	13	0.0093	1397.85	7.4	0.25	2.5	9.8	11	0.1	0.9	1	1	15.5
RU	Uda River	river	C6	2017-06-17	spring	Perciformes	Gobiidae	Tridentiger brevispinis	demersal	2	0.017	8.5	0	9.3	0.0093	1000	7.4	0.25	2.5	9.8	11	0.1	0.9	1	1	15.5
RM	Mano River	river	D3	2017-06-14	spring	Anguilliformes	Anguillidae	Anguilla japonica	demersal	6	1.8	300	1	38	0.012	3166.67	7.3	0.5	2.4	10.5	11.4	0.05	0.8	2	1.6	15.8
RM	Mano River	river	D4b	2017-06-14	spring	Anguilliformes	Anguillidae	Anguilla japonica	demersal	4	0.6	150	1	52	0.012	4333.33	7.3	0.5	2.4	10.5	11.4	0.05	0.8	2	1.6	15.8
RM	Mano River	river	D4b	2017-06-14	spring	Scorpaeniformes	Cottidae	Cottus pollux	demersal	2	0.1	50	0	31	0.012	2583.33	7.3	0.5	2.4	10.5	11.4	0.05	0.8	2	1.6	15.8
RM	Mano River	river	D4b	2017-06-14	spring	Osmeriformes	Cyprinidae	Phoxinus lagowskii steindachneri	benthopelagic	45	0.082	1.82222	0	13	0.012	1083.33	7.3	0.5	2.4	10.5	11.4	0.05	0.8	2	1.6	15.8
RM	Mano River	river	D4b	2017-06-14	spring	Osmeriformes	Cyprinidae	Tribolodon hakonensis	benthopelagic	14	0.11	7.85714	0	24	0.012	2000	7.3	0.5	2.4	10.5	11.4	0.05	0.8	2	1.6	15.8
RM	Mano River	river	D4b	2017-06-14	spring	Osmeriformes	Cyprinidae	Opsariichthys platypus	benthopelagic	4	0.07	17.5	0	22	0.012	1833.33	7.3	0.5	2.4	10.5	11.4	0.05	0.8	2	1.6	15.8
RM	Mano River	river	D4b	2017-06-14	spring	Osmeriformes	Cyprinidae	Gnathopogon elongatus elongatus	benthopelagic	2	0.015	7.5	0	26	0.012	2166.67	7.3	0.5	2.4	10.5	11.4	0.05	0.8	2	1.6	15.8
RM	Mano River	river	D4b	2017-06-14	spring	Salmoniformes	Osmeridae	Plecoglossus altivelis	benthopelagic	27	0.25	9.25926	0	35	0.012	2916.67	7.3	0.5	2.4	10.5	11.4	0.05	0.8	2	1.6	15.8
RM	Mano River	river	D4b	2017-06-14	spring	Perciformes	Centrarchidae	Lepomis macrochirus	benthopelagic	1	0.026	26	0	17	0.012	1416.67	7.3	0.5	2.4	10.5	11.4	0.05	0.8	2	1.6	15.8
RM	Mano River	river	D4b	2017-06-14	spring	Perciformes	Gobiidae	Rhinogobius fluviatilis	benthopelagic	5	0.022	4.4	0	45	0.012	3750	7.3	0.5	2.4	10.5	11.4	0.05	0.8	2	1.6	15.8
RM	Mano River	river	D4b	2017-06-14	spring	Perciformes	Gobiidae	Rhinogobius sp. CB	benthopelagic	25	0.066	2.64	0	27	0.012	2250	7.3	0.5	2.4	10.5	11.4	0.05	0.8	2	1.6	15.8
RM	Mano River	river	D4b	2017-06-14	spring	Perciformes	Gobiidae	Tridentiger brevispinis	demersal	1	0.0091	9.1	0	15	0.012	1250	7.3	0.5	2.4	10.5	11.4	0.05	0.8	2	1.6	15.8
RM	Mano River	river	D4b	2017-06-14	spring	Siluriformes	Bagridae	Pseudobagrus tokiensis	demersal	2	0.14	70	1	16	0.012	1333.33	7.3	0.5	2.4	10.5	11.4	0.05	0.8	2	1.6	15.8
RM	Mano River	river	D4b	2017-06-14	spring	Siluriformes	Siluridae	Silurus asotus	demersal	1	0.1	100	1	32	0.012	2666.67	7.3	0.5	2.4	10.5	11.4	0.05	0.8	2	1.6	15.8
RM	Mano River	river	D5	2017-06-14	spring	Anguilliformes	Anguillidae	Anguilla japonica	demersal	1	0.14	140	1	25	0.012	2083.33	7.3	0.5	2.4	10.5	11.4	0.05	0.8	2	1.6	15.8
RM	Mano River	river	D5	2017-06-14	spring	Perciformes	Centrarchidae	Micropterus dolomieu	benthopelagic	1	0.12	120	1	43	0.012	3583.33	7.3	0.5	2.4	10.5	11.4	0.05	0.8	2	1.6	15.8
RM	Mano River	river	D5	2017-06-14	spring	Siluriformes	Siluridae	Silurus asotus	demersal	1	0.26	260	1	37	0.012	3083.33	7.3	0.5	2.4	10.5	11.4	0.05	0.8	2	1.6	15.8
RN	Niida River	river	E2b	2017-06-18	spring	Anguilliformes	Anguillidae	Anguilla japonica	demersal	3	1.2	400	1	120	0.029	4137.93	7	0.8	2.4	9.5	7.8	0.05	0.9	2	2	16.6
RN	Niida River	river	E2b	2017-06-18	spring	Scorpaeniformes	Cottidae	Cottus pollux	demersal	3	0.074	24.6667	0	41	0.029	1413.79	7	0.8	2.4	9.5	7.8	0.05	0.9	2	2	16.6
RN	Niida River	river	E2b	2017-06-18	spring	Osmeriformes	Cyprinidae	Tribolodon hakonensis	benthopelagic	55	0.44	8	0	26	0.029	896.552	7	0.8	2.4	9.5	7.8	0.05	0.9	2	2	16.6
RN	Niida River	river	E2b	2017-06-18	spring	Osmeriformes	Cyprinidae	Opsariichthys platypus	benthopelagic	7	0.035	5	0	27	0.029	931.034	7	0.8	2.4	9.5	7.8	0.05	0.9	2	2	16.6
RN	Niida River	river	E2b	2017-06-18	spring	Osmeriformes	Cyprinidae	Pseudogobio esocinus	benthopelagic	9	0.19	21.1111	0	29	0.029	1000	7	0.8	2.4	9.5	7.8	0.05	0.9	2	2	16.6
RN	Niida River	river	E2b	2017-06-18	spring	Osmeriformes	Cyprinidae	Sarcocheilichthys variegatus variegatus	benthopelagic	9	0.08	8.88889	0	25	0.029	862.069	7	0.8	2.4	9.5	7.8	0.05	0.9	2	2	16.6
RN	Niida River	river	E2b	2017-06-18	spring	Osmeriformes	Cyprinidae	Carassius auratus	benthopelagic	15	0.85	56.6667	1	35	0.029	1206.9	7	0.8	2.4	9.5	7.8	0.05	0.9	2	2	16.6
RN	Niida River	river	E2b	2017-06-18	spring	Osmeriformes	Cyprinidae	Cyprinus carpio	benthopelagic	1	0.067	67	1	15	0.029	517.241	7	0.8	2.4	9.5	7.8	0.05	0.9	2	2	16.6
RN	Niida River	river	E2b	2017-06-18	spring	Osmeriformes	Cyprinidae	Gnathopogon elongatus elongatus	benthopelagic	24	0.082	3.41667	0	34	0.029	1172.41	7	0.8	2.4	9.5	7.8	0.05	0.9	2	2	16.6
RN	Niida River	river	E2b	2017-06-18	spring	Osmeriformes	Cobitidae	Misgurnus anguillicaudatus	demersal	2	0.033	16.5	0	36	0.029	1241.38	7	0.8	2.4	9.5	7.8	0.05	0.9	2	2	16.6
RN	Niida River	river	E2b	2017-06-18	spring	Salmoniformes	Osmeridae	Plecoglossus altivelis	benthopelagic	27	0.21	7.77778	0	110	0.029	3793.1	7	0.8	2.4	9.5	7.8	0.05	0.9	2	2	16.6
RN	Niida River	river	E2b	2017-06-18	spring	Salmoniformes	Salmonidae	Oncorhynchus masou	benthopelagic	1	0.15	150	1	34	0.029	1172.41	7	0.8	2.4	9.5	7.8	0.05	0.9	2	2	16.6
RN	Niida River	river	E2b	2017-06-18	spring	Siluriformes	Siluridae	Silurus asotus	demersal	6	4.4	733.333	1	250	0.029	8620.69	7	0.8	2.4	9.5	7.8	0.05	0.9	2	2	16.6
RO	Ota River	river	F1	2017-06-15	spring	Anguilliformes	Anguillidae	Anguilla japonica	demersal	2	0.33	165	1	560	0.13	4307.69	7.2	0.6	2.7	10.5	5.1	0.03	1	2	1	15.1
RO	Ota River	river	F1	2017-06-15	spring	Scorpaeniformes	Cottidae	Cottus pollux	demersal	2	0.051	25.5	0	430	0.13	3307.69	7.2	0.6	2.7	10.5	5.1	0.03	1	2	1	15.1
RO	Ota River	river	F1	2017-06-15	spring	Osmeriformes	Cyprinidae	Tribolodon hakonensis	benthopelagic	11	0.05	4.54545	0	260	0.13	2000	7.2	0.6	2.7	10.5	5.1	0.03	1	2	1	15.1
RO	Ota River	river	F1	2017-06-15	spring	Osmeriformes	Cyprinidae	Opsariichthys platypus	benthopelagic	2	0.033	16.5	0	240	0.13	1846.15	7.2	0.6	2.7	10.5	5.1	0.03	1	2	1	15.1
RO	Ota River	river	F1	2017-06-15	spring	Osmeriformes	Cyprinidae	Carassius auratus	benthopelagic	3	0.092	30.6667	0	230	0.13	1769.23	7.2	0.6	2.7	10.5	5.1	0.03	1	2	1	15.1
RO	Ota River	river	F1	2017-06-15	spring	Osmeriformes	Cobitidae	Cobitis biwae	demersal	10	0.012	1.2	0	250	0.13	1923.08	7.2	0.6	2.7	10.5	5.1	0.03	1	2	1	15.1
RO	Ota River	river	F1	2017-06-15	spring	Osmeriformes	Cobitidae	Lefua echigonia	demersal	9	0.015	1.66667	0	130	0.13	1000	7.2	0.6	2.7	10.5	5.1	0.03	1	2	1	15.1
RO	Ota River	river	F1	2017-06-15	spring	Perciformes	Gobiidae	Rhinogobius fluviatilis	benthopelagic	7	0.026	3.71429	0	480	0.13	3692.31	7.2	0.6	2.7	10.5	5.1	0.03	1	2	1	15.1
RO	Ota River	river	F3	2017-06-15	spring	Anguilliformes	Anguillidae	Anguilla japonica	demersal	2	0.81	405	1	1000	0.13	7692.31	7.2	0.6	2.7	10.5	5.1	0.03	1	2	1	15.1
RO	Ota River	river	F5	2017-06-15	spring	Anguilliformes	Anguillidae	Anguilla japonica	demersal	6	0.58	96.6667	1	180	0.13	1384.62	7.2	0.6	2.7	10.5	5.1	0.03	1	2	1	15.1
RO	Ota River	river	F5	2017-06-15	spring	Salmoniformes	Osmeridae	Plecoglossus altivelis	benthopelagic	191	1.3	6.80628	0	87	0.13	669.231	7.2	0.6	2.7	10.5	5.1	0.03	1	2	1	15.1
RAA	Abukuma River	river	A2	2017-08-19	summer	Osmeriformes	Cyprinidae	Phoxinus lagowskii steindachneri	benthopelagic	11	0.054	4.90909	0	6.3	0.025	252	7.2	0.6	3.4	9.7	10.8	0.06	1.2	7	2.8	22.8
RAA	Abukuma River	river	A2	2017-08-19	summer	Osmeriformes	Cyprinidae	Tribolodon hakonensis	benthopelagic	16	0.19	11.875	0	8.9	0.025	356	7.2	0.6	3.4	9.7	10.8	0.06	1.2	7	2.8	22.8
RAA	Abukuma River	river	A2	2017-08-19	summer	Osmeriformes	Cyprinidae	Opsariichthys platypus	benthopelagic	1	0.0044	4.4	0	11	0.025	440	7.2	0.6	3.4	9.7	10.8	0.06	1.2	7	2.8	22.8
RAA	Abukuma River	river	A2	2017-08-19	summer	Osmeriformes	Cyprinidae	Nipponocypris temminckii	benthopelagic	21	0.2	9.52381	0	6.7	0.025	268	7.2	0.6	3.4	9.7	10.8	0.06	1.2	7	2.8	22.8
RAA	Abukuma River	river	A2	2017-08-19	summer	Osmeriformes	Cobitidae	Misgurnus anguillicaudatus	demersal	19	0.098	5.15789	0	9	0.025	360	7.2	0.6	3.4	9.7	10.8	0.06	1.2	7	2.8	22.8
RAA	Abukuma River	river	A2	2017-08-19	summer	Osmeriformes	Cobitidae	Noemacheilus barbatulus	demersal	12	0.068	5.66667	0	6.4	0.025	256	7.2	0.6	3.4	9.7	10.8	0.06	1.2	7	2.8	22.8
RAA	Abukuma River	river	A2	2017-08-19	summer	Salmoniformes	Salmonidae	Oncorhynchus masou	benthopelagic	8	0.15	18.75	0	8.7	0.025	348	7.2	0.6	3.4	9.7	10.8	0.06	1.2	7	2.8	22.8
RAB	Abukuma River	river	B2	2017-08-18	summer	Osmeriformes	Cyprinidae	Tribolodon hakonensis	benthopelagic	1	0.48	480	1	6.5	0.022	295.455	7.3	0.8	3.7	8.8	14.2	0.08	1.6	8	3.6	20.35
RAB	Abukuma River	river	B2	2017-08-18	summer	Osmeriformes	Cyprinidae	Hemibarbus barbus	benthopelagic	3	4.3	1433.33	1	9.7	0.022	440.909	7.3	0.8	3.7	8.8	14.2	0.08	1.6	8	3.6	20.35
RAB	Abukuma River	river	B2	2017-08-18	summer	Salmoniformes	Osmeridae	Plecoglossus altivelis	benthopelagic	102	3.5	34.3137	0	22	0.022	1000	7.3	0.8	3.7	8.8	14.2	0.08	1.6	8	3.6	20.35
RAB	Abukuma River	river	B2	2017-08-18	summer	Perciformes	Centrarchidae	Micropterus dolomieu	benthopelagic	2	2.2	1100	1	23	0.022	1045.45	7.3	0.8	3.7	8.8	14.2	0.08	1.6	8	3.6	20.35
RAB	Abukuma River	river	B2	2017-08-18	summer	Siluriformes	Ictaluridae	Ictalurus punctatus	demersal	3	5	1666.67	1	25	0.022	1136.36	7.3	0.8	3.7	8.8	14.2	0.08	1.6	8	3.6	20.35
RAB	Abukuma River	river	B2	2017-08-18	summer	Siluriformes	Siluridae	Silurus asotus	demersal	1	1	1000	1	22	0.022	1000	7.3	0.8	3.7	8.8	14.2	0.08	1.6	8	3.6	20.35
RAB	Abukuma River	river	B3	2017-08-25	summer	Scorpaeniformes	Cottidae	Cottus pollux	demersal	7	0.067	9.57143	0	3.1	0.016	193.75	7.4	0.25	3.5	10	8.2	0.05	1.4	4	1.8	20.35
RAB	Abukuma River	river	B3	2017-08-25	summer	Osmeriformes	Cyprinidae	Phoxinus lagowskii steindachneri	benthopelagic	16	0.13	8.125	0	11	0.016	687.5	7.4	0.25	3.5	10	8.2	0.05	1.4	4	1.8	20.35
RAB	Abukuma River	river	B3	2017-08-25	summer	Osmeriformes	Cyprinidae	Tribolodon hakonensis	benthopelagic	10	0.33	33	1	12	0.016	750	7.4	0.25	3.5	10	8.2	0.05	1.4	4	1.8	20.35
RAB	Abukuma River	river	B3	2017-08-25	summer	Osmeriformes	Cyprinidae	Nipponocypris temminckii	benthopelagic	12	0.068	5.66667	0	6.5	0.016	406.25	7.4	0.25	3.5	10	8.2	0.05	1.4	4	1.8	20.35
RAB	Abukuma River	river	B3	2017-08-25	summer	Osmeriformes	Cobitidae	Misgurnus anguillicaudatus	demersal	38	0.079	2.07895	0	7.8	0.016	487.5	7.4	0.25	3.5	10	8.2	0.05	1.4	4	1.8	20.35
RAB	Abukuma River	river	B3	2017-08-25	summer	Osmeriformes	Cobitidae	Noemacheilus barbatulus	demersal	48	0.26	5.41667	0	4.8	0.016	300	7.4	0.25	3.5	10	8.2	0.05	1.4	4	1.8	20.35
RAB	Abukuma River	river	B3	2017-08-25	summer	Salmoniformes	Salmonidae	Oncorhynchus masou	benthopelagic	2	0.24	120	1	11	0.016	687.5	7.4	0.25	3.5	10	8.2	0.05	1.4	4	1.8	20.35
RAB	Abukuma River	river	B3	2017-08-25	summer	Siluriformes	Bagridae	Pseudobagrus tokiensis	demersal	3	0.019	6.33333	0	3.8	0.016	237.5	7.4	0.25	3.5	10	8.2	0.05	1.4	4	1.8	20.35
RU	Uda River	river	C6	2017-08-19	summer	Osmeriformes	Cyprinidae	Tribolodon hakonensis	benthopelagic	10	0.02	2	1	11	0.0092	1195.65	7.5	0.25	2.6	9.8	10.6	0.08	1.1	2	1.3	18.6
RU	Uda River	river	C6	2017-08-19	summer	Osmeriformes	Cyprinidae	Opsariichthys platypus	benthopelagic	2	0.022	11	0	6.8	0.0092	739.13	7.5	0.25	2.6	9.8	10.6	0.08	1.1	2	1.3	18.6
RU	Uda River	river	C6	2017-08-19	summer	Osmeriformes	Cyprinidae	Nipponocypris temminckii	benthopelagic	26	0.14	5.38462	0	4.8	0.0092	521.739	7.5	0.25	2.6	9.8	10.6	0.08	1.1	2	1.3	18.6
RU	Uda River	river	C6	2017-08-19	summer	Osmeriformes	Cyprinidae	Hemibarbus barbus	benthopelagic	6	0.035	5.83333	0	4	0.0092	434.783	7.5	0.25	2.6	9.8	10.6	0.08	1.1	2	1.3	18.6
RU	Uda River	river	C6	2017-08-19	summer	Osmeriformes	Cobitidae	Cobitis biwae	demersal	10	0.021	2.1	0	5.8	0.0092	630.435	7.5	0.25	2.6	9.8	10.6	0.08	1.1	2	1.3	18.6
RU	Uda River	river	C6	2017-08-19	summer	Osmeriformes	Cobitidae	Misgurnus anguillicaudatus	demersal	17	0.025	1.47059	0	2.2	0.0092	239.13	7.5	0.25	2.6	9.8	10.6	0.08	1.1	2	1.3	18.6
RU	Uda River	river	C6	2017-08-19	summer	Salmoniformes	Osmeridae	Plecoglossus altivelis	benthopelagic	29	0.38	13.1034	0	15	0.0092	1630.43	7.5	0.25	2.6	9.8	10.6	0.08	1.1	2	1.3	18.6
RU	Uda River	river	C6	2017-08-19	summer	Perciformes	Gobiidae	Gymnogobius urotaenia	demersal	4	0.019	4.75	0	9.8	0.0092	1065.22	7.5	0.25	2.6	9.8	10.6	0.08	1.1	2	1.3	18.6
RU	Uda River	river	C6	2017-08-19	summer	Perciformes	Gobiidae	Tridentiger brevispinis	demersal	4	0.051	12.75	0	14	0.0092	1521.74	7.5	0.25	2.6	9.8	10.6	0.08	1.1	2	1.3	18.6
RM	Mano River	river	D3	2017-08-22	summer	Scorpaeniformes	Cottidae	Cottus reinii	demersal	3	0.013	4.33333	0	6.1	0.016	381.25	7.2	0.25	3	9.9	8.5	0.05	1.3	0.5	1.1	19.4
RM	Mano River	river	D3	2017-08-20	summer	Osmeriformes	Cyprinidae	Tribolodon hakonensis	benthopelagic	14	0.21	15	0	7.2	0.016	450	7.2	0.25	3	9.9	8.5	0.05	1.3	0.5	1.1	19.4
RM	Mano River	river	D3	2017-08-20	summer	Osmeriformes	Cyprinidae	Opsariichthys platypus	benthopelagic	3	0.085	28.3333	0	4.5	0.016	281.25	7.2	0.25	3	9.9	8.5	0.05	1.3	0.5	1.1	19.4
RM	Mano River	river	D3	2017-08-20	summer	Salmoniformes	Osmeridae	Plecoglossus altivelis	benthopelagic	122	1.7	13.9344	0	24	0.016	1500	7.2	0.25	3	9.9	8.5	0.05	1.3	0.5	1.1	19.4
RM	Mano River	river	D4b	2017-08-22	summer	Anguilliformes	Anguillidae	Anguilla japonica	demersal	3	0.83	276.667	1	59	0.016	3687.5	7.2	0.25	3	9.9	8.5	0.05	1.3	0.5	1.1	19.4
RM	Mano River	river	D4b	2017-08-22	summer	Osmeriformes	Cyprinidae	Phoxinus lagowskii steindachneri	benthopelagic	8	0.028	3.5	0	7.2	0.016	450	7.2	0.25	3	9.9	8.5	0.05	1.3	0.5	1.1	19.4
RM	Mano River	river	D4b	2017-08-22	summer	Osmeriformes	Cyprinidae	Tribolodon hakonensis	benthopelagic	1	0.036	36	1	15	0.016	937.5	7.2	0.25	3	9.9	8.5	0.05	1.3	0.5	1.1	19.4
RM	Mano River	river	D4b	2017-08-22	summer	Osmeriformes	Cyprinidae	Opsariichthys platypus	benthopelagic	2	0.0068	3.4	0	18	0.016	1125	7.2	0.25	3	9.9	8.5	0.05	1.3	0.5	1.1	19.4
RM	Mano River	river	D4b	2017-08-22	summer	Osmeriformes	Cyprinidae	Gnathopogon elongatus elongatus	benthopelagic	3	0.0096	3.2	0	15	0.016	937.5	7.2	0.25	3	9.9	8.5	0.05	1.3	0.5	1.1	19.4
RM	Mano River	river	D4b	2017-08-22	summer	Osmeriformes	Cobitidae	Cobitis biwae	demersal	5	0.011	2.2	0	19	0.016	1187.5	7.2	0.25	3	9.9	8.5	0.05	1.3	0.5	1.1	19.4
RM	Mano River	river	D4b	2017-08-22	summer	Salmoniformes	Osmeridae	Plecoglossus altivelis	benthopelagic	16	0.11	6.875	0	94	0.016	5875	7.2	0.25	3	9.9	8.5	0.05	1.3	0.5	1.1	19.4
RM	Mano River	river	D4b	2017-08-22	summer	Perciformes	Centrarchidae	Micropterus dolomieu	benthopelagic	2	0.04	20	1	26	0.016	1625	7.2	0.25	3	9.9	8.5	0.05	1.3	0.5	1.1	19.4
RM	Mano River	river	D4b	2017-08-22	summer	Perciformes	Gobiidae	Gymnogobius urotaenia	demersal	5	0.0095	1.9	0	21	0.016	1312.5	7.2	0.25	3	9.9	8.5	0.05	1.3	0.5	1.1	19.4
RM	Mano River	river	D4b	2017-08-22	summer	Siluriformes	Bagridae	Pseudobagrus tokiensis	demersal	1	0.0076	7.6	0	9.9	0.016	618.75	7.2	0.25	3	9.9	8.5	0.05	1.3	0.5	1.1	19.4
RM	Mano River	river	D5	2017-08-22	summer	Osmeriformes	Cyprinidae	Tribolodon hakonensis	benthopelagic	17	0.14	8.23529	0	21	0.016	1312.5	7.2	0.25	3	9.9	8.5	0.05	1.3	0.5	1.1	19.4
RM	Mano River	river	D5	2017-08-22	summer	Salmoniformes	Salmonidae	Oncorhynchus masou	benthopelagic	1	0.0089	8.9	0	23	0.016	1437.5	7.2	0.25	3	9.9	8.5	0.05	1.3	0.5	1.1	19.4
RN	Niida River	river	E2b	2017-08-20	summer	Osmeriformes	Cyprinidae	Tribolodon hakonensis	benthopelagic	12	0.0078	0.65	1	19	0.11	172.727	7.3	0.25	3.2	10.2	7.8	0.04	1.3	3	2.7	20.1
RN	Niida River	river	E2b	2017-08-20	summer	Osmeriformes	Cyprinidae	Opsariichthys platypus	benthopelagic	7	0.022	3.14286	0	20	0.11	181.818	7.3	0.25	3.2	10.2	7.8	0.04	1.3	3	2.7	20.1
RN	Niida River	river	E2b	2017-08-20	summer	Osmeriformes	Cyprinidae	Pseudogobio esocinus	benthopelagic	3	0.031	10.3333	0	20	0.11	181.818	7.3	0.25	3.2	10.2	7.8	0.04	1.3	3	2.7	20.1
RN	Niida River	river	E2b	2017-08-20	summer	Osmeriformes	Cyprinidae	Acheilognathus melanogaster	benthopelagic	13	0.019	1.46154	0	39	0.11	354.545	7.3	0.25	3.2	10.2	7.8	0.04	1.3	3	2.7	20.1
RN	Niida River	river	E2b	2017-08-20	summer	Osmeriformes	Cyprinidae	Gnathopogon elongatus elongatus	benthopelagic	5	0.0067	1.34	0	18	0.11	163.636	7.3	0.25	3.2	10.2	7.8	0.04	1.3	3	2.7	20.1
RN	Niida River	river	E2b	2017-08-20	summer	Osmeriformes	Cyprinidae	Hemibarbus barbus	benthopelagic	5	0.009	1.8	0	12	0.11	109.091	7.3	0.25	3.2	10.2	7.8	0.04	1.3	3	2.7	20.1
RN	Niida River	river	E2b	2017-08-20	summer	Osmeriformes	Cobitidae	Misgurnus anguillicaudatus	demersal	44	0.071	1.61364	0	14	0.11	127.273	7.3	0.25	3.2	10.2	7.8	0.04	1.3	3	2.7	20.1
RN	Niida River	river	E2b	2017-08-20	summer	Salmoniformes	Osmeridae	Plecoglossus altivelis	benthopelagic	10	0.16	16	0	110	0.11	1000	7.3	0.25	3.2	10.2	7.8	0.04	1.3	3	2.7	20.1
RN	Niida River	river	E3	2017-08-22	summer	Anguilliformes	Anguillidae	Anguilla japonica	demersal	5	0.87	174	1	7.2	0.11	65.4545	7.3	0.25	3.2	10.2	7.8	0.04	1.3	3	2.7	20.1
RN	Niida River	river	E3	2017-08-22	summer	Salmoniformes	Osmeridae	Plecoglossus altivelis	benthopelagic	37	1.1	29.7297	0	32	0.11	290.909	7.3	0.25	3.2	10.2	7.8	0.04	1.3	3	2.7	20.1
RO	Ota River	river	F1	2017-08-20	summer	Anguilliformes	Anguillidae	Anguilla japonica	demersal	1	0.13	130	1	520	0.19	2736.84	7.4	0.25	3.1	9.4	5.6	0.03	1.2	2	1.2	19.8
RO	Ota River	river	F1	2017-08-20	summer	Osmeriformes	Cyprinidae	Tribolodon hakonensis	benthopelagic	2	0.0031	1.55	0	150	0.19	789.474	7.4	0.25	3.1	9.4	5.6	0.03	1.2	2	1.2	19.8
RO	Ota River	river	F1	2017-08-20	summer	Osmeriformes	Cyprinidae	Opsariichthys platypus	benthopelagic	6	0.028	4.66667	0	200	0.19	1052.63	7.4	0.25	3.1	9.4	5.6	0.03	1.2	2	1.2	19.8
RO	Ota River	river	F1	2017-08-20	summer	Osmeriformes	Cobitidae	Cobitis biwae	demersal	4	0.0037	0.925	0	160	0.19	842.105	7.4	0.25	3.1	9.4	5.6	0.03	1.2	2	1.2	19.8
RO	Ota River	river	F1	2017-08-20	summer	Osmeriformes	Cobitidae	Lefua echigonia	demersal	19	0.017	0.894737	0	70	0.19	368.421	7.4	0.25	3.1	9.4	5.6	0.03	1.2	2	1.2	19.8
RO	Ota River	river	F3	2017-08-20	summer	Osmeriformes	Cyprinidae	Nipponocypris temminckii	benthopelagic	11	0.16	14.5455	0	83	0.19	436.842	7.4	0.25	3.1	9.4	5.6	0.03	1.2	2	1.2	19.8
RO	Ota River	river	F5	2017-08-20	summer	Anguilliformes	Anguillidae	Anguilla japonica	demersal	1	0.16	160	1	270	0.19	1421.05	7.4	0.25	3.1	9.4	5.6	0.03	1.2	2	1.2	19.8
RO	Ota River	river	F5	2017-08-20	summer	Salmoniformes	Osmeridae	Plecoglossus altivelis	benthopelagic	20	0.066	3.3	0	170	0.19	894.737	7.4	0.25	3.1	9.4	5.6	0.03	1.2	2	1.2	19.8
RAA	Abukuma River	river	A2	2017-10-17	autumn	Osmeriformes	Cyprinidae	Phoxinus lagowskii steindachneri	benthopelagic	25	0.17	6.8	0	7.8	0.014	557.143	7.3	0.25	2.2	11.3	9.5	0.05	0.7	2	1.3	10.8667
RAA	Abukuma River	river	A2	2017-10-17	autumn	Osmeriformes	Cyprinidae	Nipponocypris temminckii	benthopelagic	15	0.069	4.6	0	6.8	0.014	485.714	7.3	0.25	2.2	11.3	9.5	0.05	0.7	2	1.3	10.8667
RAA	Abukuma River	river	A2	2017-10-17	autumn	Osmeriformes	Cobitidae	Noemacheilus barbatulus	demersal	10	0.16	16	0	5.3	0.014	378.571	7.3	0.25	2.2	11.3	9.5	0.05	0.7	2	1.3	10.8667
RAB	Abukuma River	river	B2	2017-10-22	autumn	Osmeriformes	Cyprinidae	Tribolodon hakonensis	benthopelagic	3	0.94	313.333	1	21	0.012	1750	7.3	0.25	2.7	10.9	13.6	0.07	1.1	4	3.1	11.65
RAB	Abukuma River	river	B2	2017-10-22	autumn	Osmeriformes	Cyprinidae	Hemibarbus barbus	benthopelagic	3	3.8	1266.67	1	6.5	0.012	541.667	7.3	0.25	2.7	10.9	13.6	0.07	1.1	4	3.1	11.65
RAB	Abukuma River	river	B2	2017-10-22	autumn	Siluriformes	Siluridae	Silurus asotus	demersal	1	0.89	890	1	17	0.012	1416.67	7.3	0.25	2.7	10.9	13.6	0.07	1.1	4	3.1	11.65
RAB	Abukuma River	river	B3	2017-10-19	autumn	Scorpaeniformes	Cottidae	Cottus pollux	demersal	5	0.065	13	0	3	0.0087	344.828	7.4	0.25	2.8	11.2	8.1	0.05	1.1	2	2.2	11.65
RAB	Abukuma River	river	B3	2017-10-19	autumn	Osmeriformes	Cyprinidae	Phoxinus lagowskii steindachneri	benthopelagic	14	0.18	12.8571	0	5.5	0.0087	632.184	7.4	0.25	2.8	11.2	8.1	0.05	1.1	2	2.2	11.65
RAB	Abukuma River	river	B3	2017-10-19	autumn	Osmeriformes	Cobitidae	Noemacheilus barbatulus	demersal	20	0.27	13.5	0	3.9	0.0087	448.276	7.4	0.25	2.8	11.2	8.1	0.05	1.1	2	2.2	11.65
RAB	Abukuma River	river	B3	2017-10-19	autumn	Salmoniformes	Salmonidae	Oncorhynchus masou	benthopelagic	8	0.19	23.75	1	2.6	0.0087	298.851	7.4	0.25	2.8	11.2	8.1	0.05	1.1	2	2.2	11.65
RU	Uda River	river	C6	2017-10-21	autumn	Osmeriformes	Cyprinidae	Opsariichthys platypus	benthopelagic	110	0.024	0.218182	0	1.7	0.0079	215.19	7.4	0.25	2	11.7	10.4	0.06	0.9	1	0.9	9.6
RU	Uda River	river	C6	2017-10-21	autumn	Osmeriformes	Cyprinidae	Nipponocypris temminckii	benthopelagic	10	0.024	2.4	0	3.8	0.0079	481.013	7.4	0.25	2	11.7	10.4	0.06	0.9	1	0.9	9.6
RM	Mano River	river	D3	2017-10-20	autumn	Anguilliformes	Anguillidae	Anguilla japonica	demersal	4	0.36	90	1	5.2	0.031	167.742	7.2	0.25	3.1	11.3	7.7	0.05	1.5	2	1.5	12.8
RM	Mano River	river	D3	2017-10-20	autumn	Osmeriformes	Cyprinidae	Opsariichthys platypus	benthopelagic	7	0.085	12.1429	1	30	0.031	967.742	7.2	0.25	3.1	11.3	7.7	0.05	1.5	2	1.5	12.8
RM	Mano River	river	D3	2017-10-20	autumn	Salmoniformes	Osmeridae	Plecoglossus altivelis	benthopelagic	29	1	34.4828	0	19	0.031	612.903	7.2	0.25	3.1	11.3	7.7	0.05	1.5	2	1.5	12.8
RM	Mano River	river	D4b	2017-10-20	autumn	Osmeriformes	Cyprinidae	Tribolodon hakonensis	benthopelagic	2	0.038	19	0	31	0.031	1000	7.2	0.25	3.1	11.3	7.7	0.05	1.5	2	1.5	12.8
RM	Mano River	river	D4b	2017-10-20	autumn	Osmeriformes	Cobitidae	Misgurnus anguillicaudatus	demersal	3	0.021	7	0	77	0.031	2483.87	7.2	0.25	3.1	11.3	7.7	0.05	1.5	2	1.5	12.8
RM	Mano River	river	D5	2017-10-20	autumn	Salmoniformes	Salmonidae	Oncorhynchus masou	benthopelagic	6	0.47	78.3333	1	260	0.031	8387.1	7.2	0.25	3.1	11.3	7.7	0.05	1.5	2	1.5	12.8
RM	Mano River	river	D5	2017-10-20	autumn	Perciformes	Centrarchidae	Micropterus dolomieu	benthopelagic	2	0.47	235	1	180	0.031	5806.45	7.2	0.25	3.1	11.3	7.7	0.05	1.5	2	1.5	12.8
RN	Niida River	river	E2b	2017-10-21	autumn	Osmeriformes	Cyprinidae	Tribolodon hakonensis	benthopelagic	15	0.062	4.13333	0	31	0.027	1148.15	7.3	0.25	2.3	11.8	6.9	0.04	0.9	2	1.4	13.4
RN	Niida River	river	E2b	2017-10-21	autumn	Osmeriformes	Cyprinidae	Opsariichthys platypus	benthopelagic	13	0.085	6.53846	0	21	0.027	777.778	7.3	0.25	2.3	11.8	6.9	0.04	0.9	2	1.4	13.4
RN	Niida River	river	E2b	2017-10-21	autumn	Osmeriformes	Cobitidae	Misgurnus anguillicaudatus	demersal	23	0.093	4.04348	0	13	0.027	481.481	7.3	0.25	2.3	11.8	6.9	0.04	0.9	2	1.4	13.4
RN	Niida River	river	E2b	2017-10-21	autumn	Salmoniformes	Osmeridae	Plecoglossus altivelis	benthopelagic	3	0.061	20.3333	0	79	0.027	2925.93	7.3	0.25	2.3	11.8	6.9	0.04	0.9	2	1.4	13.4
RO	Ota River	river	F1	2017-10-21	autumn	Anguilliformes	Anguillidae	Anguilla japonica	demersal	1	0.1	100	1	420	0.17	2470.59	7.2	0.25	2.4	11	5.4	0.03	1	2	1.2	13.1
RO	Ota River	river	F1	2017-10-21	autumn	Osmeriformes	Cyprinidae	Tribolodon hakonensis	benthopelagic	6	0.032	5.33333	0	330	0.17	1941.18	7.2	0.25	2.4	11	5.4	0.03	1	2	1.2	13.1
RO	Ota River	river	F1	2017-10-21	autumn	Osmeriformes	Cyprinidae	Opsariichthys platypus	benthopelagic	64	0.28	4.375	1	250	0.17	1470.59	7.2	0.25	2.4	11	5.4	0.03	1	2	1.2	13.1
RO	Ota River	river	F5	2017-10-21	autumn	Osmeriformes	Cyprinidae	Cyprinus carpio	benthopelagic	1	3.4	3400	1	140	0.17	823.529	7.2	0.25	2.4	11	5.4	0.03	1	2	1.2	13.1
RAB	Abukuma River	river	B2	2017-12-07	winter	Osmeriformes	Cyprinidae	Hemibarbus barbus	benthopelagic	4	7.5	1875	1	29	0.019	1526.32	7.4	0.9	3	12.7	15.3	0.08	1.2	4	1.7	7.8
RAB	Abukuma River	river	B3	2017-12-02	winter	Salmoniformes	Salmonidae	Oncorhynchus masou	benthopelagic	1	0.018	18	1	2.3	0.0046	500	7.4	0.25	2.8	12.4	8.8	0.05	1.1	3	1.2	7.8
RU	Uda River	river	C6	2017-12-02	winter	Osmeriformes	Cyprinidae	Tribolodon hakonensis	benthopelagic	17	0.24	14.1176	0	8.3	0.0037	2243.24	7.3	0.25	1.7	12.1	10.7	0.06	0.7	0.5	0.4	7.1
RU	Uda River	river	C6	2017-12-02	winter	Salmoniformes	Salmonidae	Oncorhynchus masou	benthopelagic	1	0.047	47	1	8	0.0037	2162.16	7.3	0.25	1.7	12.1	10.7	0.06	0.7	0.5	0.4	7.1
RU	Uda River	river	C6	2017-12-02	winter	Perciformes	Gobiidae	Rhinogobius sp. CB	benthopelagic	5	0.019	3.8	0	11	0.0037	2972.97	7.3	0.25	1.7	12.1	10.7	0.06	0.7	0.5	0.4	7.1
RM	Mano River	river	D3	2017-12-06	winter	Anguilliformes	Anguillidae	Anguilla japonica	demersal	1	0.033	33	1	14	0.0096	1458.33	7.1	0.5	2.1	11.9	9.1	0.05	1	0.5	0.6	8.5
RM	Mano River	river	D3	2017-12-06	winter	Scorpaeniformes	Cottidae	Cottus reinii	demersal	5	0.073	14.6	1	8	0.0096	833.333	7.1	0.5	2.1	11.9	9.1	0.05	1	0.5	0.6	8.5
RM	Mano River	river	D3	2017-12-06	winter	Osmeriformes	Cyprinidae	Carassius auratus	benthopelagic	1	0.01	10	0	11	0.0096	1145.83	7.1	0.5	2.1	11.9	9.1	0.05	1	0.5	0.6	8.5
RM	Mano River	river	D3	2017-12-06	winter	Osmeriformes	Cyprinidae	Cyprinus carpio	benthopelagic	7	0.14	20	1	6.8	0.0096	708.333	7.1	0.5	2.1	11.9	9.1	0.05	1	0.5	0.6	8.5
RM	Mano River	river	D3	2017-12-06	winter	Osmeriformes	Cyprinidae	Pseudorasbora parva	benthopelagic	5	0.013	2.6	0	8.1	0.0096	843.75	7.1	0.5	2.1	11.9	9.1	0.05	1	0.5	0.6	8.5
RM	Mano River	river	D4b	2017-12-05	winter	Osmeriformes	Cyprinidae	Tribolodon hakonensis	benthopelagic	14	0.16	11.4286	0	12	0.0096	1250	7.1	0.5	2.1	11.9	9.1	0.05	1	0.5	0.6	8.5
RM	Mano River	river	D4b	2017-12-05	winter	Salmoniformes	Salmonidae	Oncorhynchus masou	benthopelagic	1	0.037	37	1	6.8	0.0096	708.333	7.1	0.5	2.1	11.9	9.1	0.05	1	0.5	0.6	8.5
RN	Niida River	river	E2b	2017-12-03	winter	Osmeriformes	Cyprinidae	Sarcocheilichthys variegatus variegatus	benthopelagic	3	0.037	12.3333	0	19	0.028	678.571	7.3	0.25	2.1	12.9	6.7	0.04	0.9	1	1.1	6.1
RO	Ota River	river	F1	2017-12-06	winter	Osmeriformes	Cyprinidae	Tribolodon hakonensis	benthopelagic	11	0.035	3.18182	0	330	0.17	1941.18	7.4	0.25	2.1	12.6	4.9	0.03	0.9	0.5	0.7	8.6
RO	Ota River	river	F1	2017-12-06	winter	Osmeriformes	Cyprinidae	Cyprinus carpio	benthopelagic	1	4.8	4800	1	420	0.17	2470.59	7.4	0.25	2.1	12.6	4.9	0.03	0.9	0.5	0.7	8.6
RO	Ota River	river	F1	2017-12-06	winter	Perciformes	Gobiidae	Rhinogobius fluviatilis	benthopelagic	3	0.0074	2.46667	0	280	0.17	1647.06	7.4	0.25	2.1	12.6	4.9	0.03	0.9	0.5	0.7	8.6
RO	Ota River	river	F5	2017-12-06	winter	Anguilliformes	Anguillidae	Anguilla japonica	demersal	5	0.48	96	1	110	0.17	647.059	7.4	0.25	2.1	12.6	4.9	0.03	0.9	0.5	0.7	8.6
RO	Ota River	river	F5	2017-12-06	winter	Salmoniformes	Salmonidae	Oncorhynchus masou	benthopelagic	1	0.052	52	1	11	0.17	64.7059	7.4	0.25	2.1	12.6	4.9	0.03	0.9	0.5	0.7	8.6
LH	Lake Hayama	lake	G1_G2_G3	2013-07-17	spring	Osmeriformes	Cyprinidae	Carassius auratus	benthopelagic	2	2.3	1150	na	480	0.07175	6689.9	8.375	1.05	5.95	9.825	7.775	0.0425	2.075	4.75	3.9	27
LH	Lake Hayama	lake	G1_G2_G3	2013-07-17	spring	Salmoniformes	Salmonidae	Oncorhynchus masou	benthopelagic	2	0.087	43.5	na	210	0.07175	2926.83	8.375	1.05	5.95	9.825	7.775	0.0425	2.075	4.75	3.9	27
LH	Lake Hayama	lake	G1_G2_G3	2013-07-17	spring	Perciformes	Centrarchidae	Micropterus dolomieu	benthopelagic	3	1.9	633.333	na	1800	0.07175	25087.1	8.375	1.05	5.95	9.825	7.775	0.0425	2.075	4.75	3.9	27
LA	Lake Akimoto	lake	H1_H2_H3	2013-07-12	spring	Osmeriformes	Osmeridae	Hypomesus nipponensis	pelagic	111	0.49	4.41441	na	17	0.01675	1014.93	7.075	0.775	3.35	8.525	4.475	0.03	1.75	1.5	1.325	21.8667
LA	Lake Akimoto	lake	H1_H2_H3	2013-07-12	spring	Osmeriformes	Cyprinidae	Phoxinus lagowskii steindachneri	benthopelagic	29	0.13	4.48276	na	11	0.01675	656.716	7.075	0.775	3.35	8.525	4.475	0.03	1.75	1.5	1.325	21.8667
LA	Lake Akimoto	lake	H1_H2_H3	2013-07-12	spring	Osmeriformes	Cyprinidae	Opsariichthys platypus	benthopelagic	35	1	28.5714	na	39	0.01675	2328.36	7.075	0.775	3.35	8.525	4.475	0.03	1.75	1.5	1.325	21.8667
LA	Lake Akimoto	lake	H1_H2_H3	2013-07-12	spring	Osmeriformes	Cyprinidae	Tribolodon hakonensis	benthopelagic	35	3.6	102.857	na	71	0.01675	4238.81	7.075	0.775	3.35	8.525	4.475	0.03	1.75	1.5	1.325	21.8667
LA	Lake Akimoto	lake	H1_H2_H3	2013-07-12	spring	Osmeriformes	Cyprinidae	Carassius sp.	benthopelagic	12	2.6	216.667	na	94	0.01675	5611.94	7.075	0.775	3.35	8.525	4.475	0.03	1.75	1.5	1.325	21.8667
LA	Lake Akimoto	lake	H1_H2_H3	2013-07-12	spring	Osmeriformes	Cyprinidae	Hemibarbus barbus	benthopelagic	12	6.1	508.333	na	80	0.01675	4776.12	7.075	0.775	3.35	8.525	4.475	0.03	1.75	1.5	1.325	21.8667
LA	Lake Akimoto	lake	H1_H2_H3	2013-07-12	spring	Osmeriformes	Cyprinidae	Cyprinus carpio	benthopelagic	1	1.8	1800	na	35	0.01675	2089.55	7.075	0.775	3.35	8.525	4.475	0.03	1.75	1.5	1.325	21.8667
LA	Lake Akimoto	lake	H1_H2_H3	2013-07-12	spring	Salmoniformes	Salmonidae	Oncorhynchus masou	benthopelagic	1	0.048	48	na	27	0.01675	1611.94	7.075	0.775	3.35	8.525	4.475	0.03	1.75	1.5	1.325	21.8667
LA	Lake Akimoto	lake	H1_H2_H3	2013-07-12	spring	Salmoniformes	Salmonidae	Oncorhynchus masou	benthopelagic	1	0.16	160	na	61	0.01675	3641.79	7.075	0.775	3.35	8.525	4.475	0.03	1.75	1.5	1.325	21.8667
LA	Lake Akimoto	lake	H1_H2_H3	2013-07-12	spring	Salmoniformes	Salmonidae	Salvelinus leucomaenis	benthopelagic	2	0.45	225	na	75	0.01675	4477.61	7.075	0.775	3.35	8.525	4.475	0.03	1.75	1.5	1.325	21.8667
LA	Lake Akimoto	lake	H1_H2_H3	2013-07-12	spring	Perciformes	Centrarchidae	Micropterus dolomieu	benthopelagic	11	5	454.545	na	180	0.01675	10746.3	7.075	0.775	3.35	8.525	4.475	0.03	1.75	1.5	1.325	21.8667
LI	Lake Inawashiro	lake	I1_I2	2013-07-31	spring	Osmeriformes	Cyprinidae	Tribolodon hakonensis	benthopelagic	2	0.38	190	na	110	0.026	4230.77	6.85	0.975	2.75	9.65	12.3	0.07	0.75	3	1.6	23
LI	Lake Inawashiro	lake	I1_I2	2013-07-31	spring	Osmeriformes	Cyprinidae	Carassius sp.	benthopelagic	9	3	333.333	na	37	0.026	1423.08	6.85	0.975	2.75	9.65	12.3	0.07	0.75	3	1.6	23
LI	Lake Inawashiro	lake	I1_I2	2013-07-31	spring	Salmoniformes	Salmonidae	Oncorhynchus masou	benthopelagic	2	0.23	115	na	60	0.026	2307.69	6.85	0.975	2.75	9.65	12.3	0.07	0.75	3	1.6	23
LI	Lake Inawashiro	lake	I1_I2	2013-07-31	spring	Salmoniformes	Salmonidae	Salvelinus leucomaenis	benthopelagic	1	0.18	180	na	110	0.026	4230.77	6.85	0.975	2.75	9.65	12.3	0.07	0.75	3	1.6	23
LI	Lake Inawashiro	lake	I1_I2	2013-07-31	spring	Perciformes	Centrarchidae	Micropterus dolomieu	benthopelagic	2	0.59	295	na	74	0.026	2846.15	6.85	0.975	2.75	9.65	12.3	0.07	0.75	3	1.6	23
LI	Lake Inawashiro	lake	I1_I2	2013-07-31	spring	Siluriformes	Siluridae	Silurus asotus	demersal	1	1.4	1400	na	98	0.026	3769.23	6.85	0.975	2.75	9.65	12.3	0.07	0.75	3	1.6	23
LI	Lake Inawashiro	lake	J1	2013-07-10	spring	Osmeriformes	Cyprinidae	Carassius sp.	benthopelagic	16	1.227	76.6875	na	53	0.026	2038.46	6.85	0.25	1.75	9.3	11.7	0.06	0.5	0.5	0.65	23.3
LI	Lake Inawashiro	lake	J1	2013-07-10	spring	Osmeriformes	Cyprinidae	Tribolodon hakonensis	benthopelagic	8	1.175	146.875	na	77	0.026	2961.54	6.85	0.25	1.75	9.3	11.7	0.06	0.5	0.5	0.65	23.3
LI	Lake Inawashiro	lake	J1	2013-07-12	spring	Osmeriformes	Cyprinidae	Pseudogobio esocinus	benthopelagic	48	0.707	14.7292	na	28	0.026	1076.92	6.85	0.25	1.75	9.3	11.7	0.06	0.5	0.5	0.65	23.3
LI	Lake Inawashiro	lake	J1	2013-07-13	spring	Osmeriformes	Cyprinidae	Tribolodon hakonensis	benthopelagic	39	1.162	29.7949	na	87	0.026	3346.15	6.85	0.25	1.75	9.3	11.7	0.06	0.5	0.5	0.65	23.3
LI	Lake Inawashiro	lake	J1	2013-07-13	spring	Osmeriformes	Cyprinidae	Hemibarbus barbus	benthopelagic	5	0.846	169.2	na	69	0.026	2653.85	6.85	0.25	1.75	9.3	11.7	0.06	0.5	0.5	0.65	23.3
LI	Lake Inawashiro	lake	J1	2013-07-15	spring	Osmeriformes	Osmeridae	Hypomesus nipponensis	pelagic	32	0.057	1.78125	na	56	0.026	2153.85	6.85	0.25	1.75	9.3	11.7	0.06	0.5	0.5	0.65	23.3
LI	Lake Inawashiro	lake	J1	2013-07-15	spring	Osmeriformes	Cyprinidae	Hemibarbus barbus	benthopelagic	1	0.921	921	na	55	0.026	2115.38	6.85	0.25	1.75	9.3	11.7	0.06	0.5	0.5	0.65	23.3
LI	Lake Inawashiro	lake	J1	2013-07-15	spring	Perciformes	Centrarchidae	Micropterus dolomieu	benthopelagic	2	1.349	674.5	na	110	0.026	4230.77	6.85	0.25	1.75	9.3	11.7	0.06	0.5	0.5	0.65	23.3
LH	Lake Hayama	lake	G1_G2_G3	2013-08-30	summer	Osmeriformes	Cyprinidae	Carassius auratus	benthopelagic	2	2.3	1150	na	360	0.0745	4832.21	8.15	1.25	6.325	9.3	7.625	0.04	2.55	3	2.45	27.2667
LH	Lake Hayama	lake	G1_G2_G3	2013-08-31	summer	Salmoniformes	Salmonidae	Oncorhynchus mykiss	benthopelagic	1	1.1	1100	na	180	0.0745	2416.11	8.15	1.25	6.325	9.3	7.625	0.04	2.55	3	2.45	27.2667
LH	Lake Hayama	lake	G1_G2_G3	2013-09-04	summer	Perciformes	Centrarchidae	Micropterus dolomieu	benthopelagic	2	1	500	na	530	0.0745	7114.09	8.15	1.25	6.325	9.3	7.625	0.04	2.55	3	2.45	27.2667
LA	Lake Akimoto	lake	H1_H2_H3	2013-08-22	summer	Scorpaeniformes	Cottidae	Cottus pollux	demersal	22	0.15	6.81818	na	30	0.023	1304.35	7.175	0.6125	3.25	7.8	5.275	0.0325	1.5	2.25	1.425	24.3667
LA	Lake Akimoto	lake	H1_H2_H3	2013-08-23	summer	Osmeriformes	Osmeridae	Hypomesus nipponensis	pelagic	173	0.7	4.04624	na	20	0.023	869.565	7.175	0.6125	3.25	7.8	5.275	0.0325	1.5	2.25	1.425	24.3667
LA	Lake Akimoto	lake	H1_H2_H3	2013-08-23	summer	Osmeriformes	Cyprinidae	Carassius auratus	benthopelagic	16	2.3	143.75	na	68	0.023	2956.52	7.175	0.6125	3.25	7.8	5.275	0.0325	1.5	2.25	1.425	24.3667
LA	Lake Akimoto	lake	H1_H2_H3	2013-08-23	summer	Osmeriformes	Cyprinidae	Hemibarbus barbus	benthopelagic	10	0.42	42	na	48	0.023	2086.96	7.175	0.6125	3.25	7.8	5.275	0.0325	1.5	2.25	1.425	24.3667
LA	Lake Akimoto	lake	H1_H2_H3	2013-08-23	summer	Osmeriformes	Cyprinidae	Tribolodon hakonensis	benthopelagic	16	0.92	57.5	na	130	0.023	5652.17	7.175	0.6125	3.25	7.8	5.275	0.0325	1.5	2.25	1.425	24.3667
LA	Lake Akimoto	lake	H1_H2_H3	2013-08-23	summer	Osmeriformes	Cyprinidae	Tribolodon hakonensis	benthopelagic	1	0.23	230	na	86	0.023	3739.13	7.175	0.6125	3.25	7.8	5.275	0.0325	1.5	2.25	1.425	24.3667
LA	Lake Akimoto	lake	H1_H2_H3	2013-08-23	summer	Salmoniformes	Salmonidae	Oncorhynchus masou	benthopelagic	1	0.36	360	na	51	0.023	2217.39	7.175	0.6125	3.25	7.8	5.275	0.0325	1.5	2.25	1.425	24.3667
LA	Lake Akimoto	lake	H1_H2_H3	2013-08-23	summer	Salmoniformes	Salmonidae	Salvelinus leucomaenis	benthopelagic	2	0.6	300	na	86	0.023	3739.13	7.175	0.6125	3.25	7.8	5.275	0.0325	1.5	2.25	1.425	24.3667
LA	Lake Akimoto	lake	H1_H2_H3	2013-08-23	summer	Perciformes	Centrarchidae	Micropterus dolomieu	benthopelagic	6	0.32	53.3333	na	73	0.023	3173.91	7.175	0.6125	3.25	7.8	5.275	0.0325	1.5	2.25	1.425	24.3667
LA	Lake Akimoto	lake	H1_H2_H3	2013-08-23	summer	Perciformes	Centrarchidae	Micropterus dolomieu	benthopelagic	4	1.6	400	na	100	0.023	4347.83	7.175	0.6125	3.25	7.8	5.275	0.0325	1.5	2.25	1.425	24.3667
LA	Lake Akimoto	lake	H1_H2_H3	2013-09-20	summer	Osmeriformes	Cyprinidae	Cyprinus carpio	benthopelagic	1	3	3000	na	33	0.023	1434.78	7.175	0.6125	3.25	7.8	5.275	0.0325	1.5	2.25	1.425	24.3667
LA	Lake Akimoto	lake	H1_H2_H3	2013-09-20	summer	Salmoniformes	Salmonidae	Salvelinus leucomaenis	benthopelagic	1	0.091	91	na	56	0.023	2434.78	7.175	0.6125	3.25	7.8	5.275	0.0325	1.5	2.25	1.425	24.3667
LI	Lake Inawashiro	lake	I1_I2	2013-09-20	summer	Osmeriformes	Cyprinidae	Carassius sp.	benthopelagic	40	0.26	6.5	na	8.6	0.028	307.143	6.8	0.425	2.1	8.15	11.2	0.06	0.85	0.75	0.75	25.55
LI	Lake Inawashiro	lake	I1_I2	2013-09-20	summer	Osmeriformes	Cyprinidae	Carassius sp.	benthopelagic	5	2.1	420	na	29	0.028	1035.71	6.8	0.425	2.1	8.15	11.2	0.06	0.85	0.75	0.75	25.55
LI	Lake Inawashiro	lake	I1_I2	2013-09-20	summer	Osmeriformes	Cyprinidae	Hemibarbus barbus	benthopelagic	9	0.69	76.6667	na	17	0.028	607.143	6.8	0.425	2.1	8.15	11.2	0.06	0.85	0.75	0.75	25.55
LI	Lake Inawashiro	lake	I1_I2	2013-09-20	summer	Osmeriformes	Cyprinidae	Hemibarbus barbus	benthopelagic	2	1.6	800	na	45	0.028	1607.14	6.8	0.425	2.1	8.15	11.2	0.06	0.85	0.75	0.75	25.55
LI	Lake Inawashiro	lake	I1_I2	2013-09-20	summer	Osmeriformes	Cyprinidae	Tribolodon hakonensis	benthopelagic	47	1.7	36.1702	na	41	0.028	1464.29	6.8	0.425	2.1	8.15	11.2	0.06	0.85	0.75	0.75	25.55
LI	Lake Inawashiro	lake	I1_I2	2013-09-20	summer	Osmeriformes	Cobitidae	Misgurnus anguillicaudatus	demersal	439	1	2.2779	na	8.6	0.028	307.143	6.8	0.425	2.1	8.15	11.2	0.06	0.85	0.75	0.75	25.55
LI	Lake Inawashiro	lake	I1_I2	2013-09-20	summer	Salmoniformes	Salmonidae	Oncorhynchus masou	benthopelagic	3	1.1	366.667	na	35	0.028	1250	6.8	0.425	2.1	8.15	11.2	0.06	0.85	0.75	0.75	25.55
LI	Lake Inawashiro	lake	I1_I2	2013-09-20	summer	Salmoniformes	Salmonidae	Salvelinus leucomaenis	benthopelagic	1	0.32	320	na	84	0.028	3000	6.8	0.425	2.1	8.15	11.2	0.06	0.85	0.75	0.75	25.55
LI	Lake Inawashiro	lake	I1_I2	2013-09-20	summer	Salmoniformes	Salmonidae	Salvelinus leucomaenis	benthopelagic	1	0.95	950	na	110	0.028	3928.57	6.8	0.425	2.1	8.15	11.2	0.06	0.85	0.75	0.75	25.55
LI	Lake Inawashiro	lake	I1_I2	2013-09-20	summer	Perciformes	Centrarchidae	Micropterus dolomieu	benthopelagic	3	0.67	223.333	na	52	0.028	1857.14	6.8	0.425	2.1	8.15	11.2	0.06	0.85	0.75	0.75	25.55
LI	Lake Inawashiro	lake	I1_I2	2013-09-20	summer	Perciformes	Centrarchidae	Micropterus dolomieu	benthopelagic	4	1.8	450	na	63	0.028	2250	6.8	0.425	2.1	8.15	11.2	0.06	0.85	0.75	0.75	25.55
LI	Lake Inawashiro	lake	J3	2013-08-26	summer	Osmeriformes	Cyprinidae	Pseudogobio esocinus	benthopelagic	11	0.18	16.3636	na	20	0.0565	353.982	6.9	0.7	2.15	8.2	11.2	0.06	1.05	0.5	0.65	25.4
LI	Lake Inawashiro	lake	J3	2013-08-26	summer	Osmeriformes	Cyprinidae	Tribolodon hakonensis	benthopelagic	3	0.25	83.3333	na	56	0.0565	991.15	6.9	0.7	2.15	8.2	11.2	0.06	1.05	0.5	0.65	25.4
LI	Lake Inawashiro	lake	J3	2013-08-26	summer	Osmeriformes	Cyprinidae	Carassius sp.	benthopelagic	18	0.12	6.66667	na	13	0.0565	230.088	6.9	0.7	2.15	8.2	11.2	0.06	1.05	0.5	0.65	25.4
LI	Lake Inawashiro	lake	J3	2013-08-26	summer	Perciformes	Centrarchidae	Micropterus dolomieu	benthopelagic	13	0.13	10	na	24	0.0565	424.779	6.9	0.7	2.15	8.2	11.2	0.06	1.05	0.5	0.65	25.4
LI	Lake Inawashiro	lake	J3	2013-08-26	summer	Perciformes	Centrarchidae	Micropterus dolomieu	benthopelagic	1	0.17	170	na	62	0.0565	1097.35	6.9	0.7	2.15	8.2	11.2	0.06	1.05	0.5	0.65	25.4
LI	Lake Inawashiro	lake	J3	2013-08-28	summer	Osmeriformes	Cyprinidae	Hemibarbus barbus	benthopelagic	10	1	100	na	19	0.0565	336.283	6.9	0.7	2.15	8.2	11.2	0.06	1.05	0.5	0.65	25.4
LI	Lake Inawashiro	lake	J3	2013-08-29	summer	Osmeriformes	Cyprinidae	Carassius sp.	benthopelagic	2	1.6	800	na	13	0.0565	230.088	6.9	0.7	2.15	8.2	11.2	0.06	1.05	0.5	0.65	25.4
LI	Lake Inawashiro	lake	J3	2013-09-18	summer	Osmeriformes	Cyprinidae	Hemibarbus barbus	benthopelagic	1	0.93	930	na	29	0.0565	513.274	6.9	0.7	2.15	8.2	11.2	0.06	1.05	0.5	0.65	25.4
LI	Lake Inawashiro	lake	J3	2013-09-18	summer	Salmoniformes	Salmonidae	Salvelinus leucomaenis	benthopelagic	1	0.75	750	na	120	0.0565	2123.89	6.9	0.7	2.15	8.2	11.2	0.06	1.05	0.5	0.65	25.4
LH	Lake Hayama	lake	G1_G2_G3	2013-10-30	autumn	Osmeriformes	Cyprinidae	Carassius auratus	benthopelagic	1	1.1	1100	na	230	0.0745	3087.25	7.325	0.7375	4.475	7.525	7.45	0.04	2.4	1.375	1.4	19.8333
LH	Lake Hayama	lake	G1_G2_G3	2013-10-30	autumn	Osmeriformes	Cyprinidae	Tribolodon hakonensis	benthopelagic	3	0.63	210	na	450	0.0745	6040.27	7.325	0.7375	4.475	7.525	7.45	0.04	2.4	1.375	1.4	19.8333
LH	Lake Hayama	lake	G1_G2_G3	2013-10-30	autumn	Salmoniformes	Salmonidae	Oncorhynchus masou	benthopelagic	1	0.73	730	na	340	0.0745	4563.76	7.325	0.7375	4.475	7.525	7.45	0.04	2.4	1.375	1.4	19.8333
LH	Lake Hayama	lake	G1_G2_G3	2013-10-30	autumn	Perciformes	Centrarchidae	Micropterus dolomieu	benthopelagic	2	1.2	600	na	1100	0.0745	14765.1	7.325	0.7375	4.475	7.525	7.45	0.04	2.4	1.375	1.4	19.8333
LA	Lake Akimoto	lake	H1_H2_H3	2013-10-09	autumn	Scorpaeniformes	Cottidae	Cottus pollux	demersal	39	0.11	2.82051	na	19	0.0255	745.098	7.175	0.725	4.125	9.05	5.425	0.0325	1.675	2.25	1.325	19.4667
LA	Lake Akimoto	lake	H1_H2_H3	2013-10-09	autumn	Osmeriformes	Osmeridae	Hypomesus nipponensis	pelagic	133	0.62	4.66165	na	28	0.0255	1098.04	7.175	0.725	4.125	9.05	5.425	0.0325	1.675	2.25	1.325	19.4667
LA	Lake Akimoto	lake	H1_H2_H3	2013-10-09	autumn	Osmeriformes	Cyprinidae	Carassius auratus	benthopelagic	9	1.8	200	na	62	0.0255	2431.37	7.175	0.725	4.125	9.05	5.425	0.0325	1.675	2.25	1.325	19.4667
LA	Lake Akimoto	lake	H1_H2_H3	2013-10-09	autumn	Osmeriformes	Cyprinidae	Tribolodon hakonensis	benthopelagic	33	2	60.6061	na	46	0.0255	1803.92	7.175	0.725	4.125	9.05	5.425	0.0325	1.675	2.25	1.325	19.4667
LA	Lake Akimoto	lake	H1_H2_H3	2013-10-09	autumn	Salmoniformes	Salmonidae	Oncorhynchus masou	benthopelagic	1	0.026	26	na	43	0.0255	1686.27	7.175	0.725	4.125	9.05	5.425	0.0325	1.675	2.25	1.325	19.4667
LA	Lake Akimoto	lake	H1_H2_H3	2013-10-09	autumn	Salmoniformes	Salmonidae	Oncorhynchus masou	benthopelagic	2	1.5	750	na	54	0.0255	2117.65	7.175	0.725	4.125	9.05	5.425	0.0325	1.675	2.25	1.325	19.4667
LA	Lake Akimoto	lake	H1_H2_H3	2013-10-09	autumn	Salmoniformes	Salmonidae	Salvelinus leucomaenis	benthopelagic	2	0.5	250	na	40	0.0255	1568.63	7.175	0.725	4.125	9.05	5.425	0.0325	1.675	2.25	1.325	19.4667
LA	Lake Akimoto	lake	H1_H2_H3	2013-10-09	autumn	Perciformes	Centrarchidae	Micropterus dolomieu	benthopelagic	15	3.6	240	na	66	0.0255	2588.24	7.175	0.725	4.125	9.05	5.425	0.0325	1.675	2.25	1.325	19.4667
LA	Lake Akimoto	lake	H1_H2_H3	2013-11-20	autumn	Osmeriformes	Cyprinidae	Cyprinus carpio	benthopelagic	1	2.2	2200	na	25	0.0255	980.392	7.175	0.725	4.125	9.05	5.425	0.0325	1.675	2.25	1.325	19.4667
LI	Lake Inawashiro	lake	I1_I2	2013-11-20	autumn	Osmeriformes	Cyprinidae	Carassius auratus	benthopelagic	136	0.87	6.39706	na	17	0.0215	790.698	6.05	0.25	1.4	8.8	12.4	0.065	0.6	1.25	0.75	20.3
LI	Lake Inawashiro	lake	I1_I2	2013-11-20	autumn	Osmeriformes	Cyprinidae	Hemibarbus barbus	benthopelagic	2	1.5	750	na	23	0.0215	1069.77	6.05	0.25	1.4	8.8	12.4	0.065	0.6	1.25	0.75	20.3
LI	Lake Inawashiro	lake	I1_I2	2013-11-20	autumn	Osmeriformes	Cyprinidae	Tribolodon hakonensis	benthopelagic	30	1.5	50	na	59	0.0215	2744.19	6.05	0.25	1.4	8.8	12.4	0.065	0.6	1.25	0.75	20.3
LI	Lake Inawashiro	lake	I1_I2	2013-11-20	autumn	Osmeriformes	Cobitidae	Misgurnus anguillicaudatus	demersal	393	0.84	2.1374	na	1.8	0.0215	83.7209	6.05	0.25	1.4	8.8	12.4	0.065	0.6	1.25	0.75	20.3
LI	Lake Inawashiro	lake	I1_I2	2013-11-20	autumn	Salmoniformes	Salmonidae	Salvelinus leucomaenis	benthopelagic	3	2.6	866.667	na	120	0.0215	5581.4	6.05	0.25	1.4	8.8	12.4	0.065	0.6	1.25	0.75	20.3
LI	Lake Inawashiro	lake	I1_I2	2013-11-20	autumn	Perciformes	Centrarchidae	Micropterus dolomieu	benthopelagic	3	1.4	466.667	na	52	0.0215	2418.6	6.05	0.25	1.4	8.8	12.4	0.065	0.6	1.25	0.75	20.3
LI	Lake Inawashiro	lake	J1	2013-10-20	autumn	Osmeriformes	Cyprinidae	Carassius auratus	benthopelagic	70	0.46	6.57143	na	16	0.023	695.652	6.8	1	2.2	9.25	11.25	0.06	1.05	2.25	1.05	19.1
LI	Lake Inawashiro	lake	J1	2013-10-20	autumn	Osmeriformes	Cyprinidae	Carassius auratus	benthopelagic	5	1.7	340	na	28	0.023	1217.39	6.8	1	2.2	9.25	11.25	0.06	1.05	2.25	1.05	19.1
LI	Lake Inawashiro	lake	J1	2013-10-25	autumn	Osmeriformes	Cyprinidae	Pseudogobio esocinus	benthopelagic	57	0.89	15.614	na	16	0.023	695.652	6.8	1	2.2	9.25	11.25	0.06	1.05	2.25	1.05	19.1
LI	Lake Inawashiro	lake	J1	2013-10-25	autumn	Salmoniformes	Salmonidae	Salvelinus leucomaenis	benthopelagic	2	1.9	950	na	150	0.023	6521.74	6.8	1	2.2	9.25	11.25	0.06	1.05	2.25	1.05	19.1
LI	Lake Inawashiro	lake	J1	2013-10-26	autumn	Osmeriformes	Cyprinidae	Tribolodon hakonensis	benthopelagic	37	1.8	48.6486	na	87	0.023	3782.61	6.8	1	2.2	9.25	11.25	0.06	1.05	2.25	1.05	19.1
LH	Lake Hayama	lake	G1_G2_G3	2013-12-09	winter	Osmeriformes	Osmeridae	Hypomesus nipponensis	pelagic	308	0.87	2.82468	na	43	0.135	318.519	7.35	1.05	3.95	10.1	7.375	0.04	2.025	2.5	2.025	9.66667
LH	Lake Hayama	lake	G1_G2_G3	2013-12-09	winter	Salmoniformes	Salmonidae	Oncorhynchus mykiss	benthopelagic	1	2.6	2600	na	1000	0.135	7407.41	7.35	1.05	3.95	10.1	7.375	0.04	2.025	2.5	2.025	9.66667
LH	Lake Hayama	lake	G1_G2_G3	2013-12-09	winter	Perciformes	Centrarchidae	Micropterus dolomieu	benthopelagic	2	1.3	650	na	740	0.135	5481.48	7.35	1.05	3.95	10.1	7.375	0.04	2.025	2.5	2.025	9.66667
LA	Lake Akimoto	lake	H1_H2_H3	2013-12-03	winter	Osmeriformes	Osmeridae	Hypomesus nipponensis	pelagic	57	0.3	5.26316	na	36	0.0285	1263.16	7.2	0.4875	3.625	10.2	5.225	0.03	1.55	2.5	2.1	5.91667
LA	Lake Akimoto	lake	H1_H2_H3	2013-12-03	winter	Osmeriformes	Cyprinidae	Carassius auratus	benthopelagic	5	2.2	440	na	66	0.0285	2315.79	7.2	0.4875	3.625	10.2	5.225	0.03	1.55	2.5	2.1	5.91667
LA	Lake Akimoto	lake	H1_H2_H3	2013-12-03	winter	Osmeriformes	Cyprinidae	Cyprinus carpio	benthopelagic	1	2.3	2300	na	50	0.0285	1754.39	7.2	0.4875	3.625	10.2	5.225	0.03	1.55	2.5	2.1	5.91667
LA	Lake Akimoto	lake	H1_H2_H3	2013-12-03	winter	Osmeriformes	Cyprinidae	Hemibarbus barbus	benthopelagic	6	3.5	583.333	na	56	0.0285	1964.91	7.2	0.4875	3.625	10.2	5.225	0.03	1.55	2.5	2.1	5.91667
LA	Lake Akimoto	lake	H1_H2_H3	2013-12-03	winter	Osmeriformes	Cyprinidae	Tribolodon hakonensis	benthopelagic	27	3.4	125.926	na	93	0.0285	3263.16	7.2	0.4875	3.625	10.2	5.225	0.03	1.55	2.5	2.1	5.91667
LA	Lake Akimoto	lake	H1_H2_H3	2013-12-03	winter	Salmoniformes	Salmonidae	Oncorhynchus masou	benthopelagic	6	1.8	300	na	54	0.0285	1894.74	7.2	0.4875	3.625	10.2	5.225	0.03	1.55	2.5	2.1	5.91667
LA	Lake Akimoto	lake	H1_H2_H3	2013-12-03	winter	Salmoniformes	Salmonidae	Salvelinus leucomaenis	benthopelagic	8	1.9	237.5	na	71	0.0285	2491.23	7.2	0.4875	3.625	10.2	5.225	0.03	1.55	2.5	2.1	5.91667
LA	Lake Akimoto	lake	H1_H2_H3	2013-12-03	winter	Perciformes	Centrarchidae	Micropterus dolomieu	benthopelagic	7	4.2	600	na	150	0.0285	5263.16	7.2	0.4875	3.625	10.2	5.225	0.03	1.55	2.5	2.1	5.91667
LH	Lake Hayama	lake	G1_G2_G3	2014-07-16	spring	Osmeriformes	Cyprinidae	Carassius auratus	benthopelagic	2	2.5	1250	1	260	0.0705	3687.94	7.425	0.825	4.85	9.175	6.35	0.04	2.3	2.5	2.15	22.2333
LH	Lake Hayama	lake	G1_G2_G3	2014-07-16	spring	Perciformes	Centrarchidae	Micropterus dolomieu	benthopelagic	2	1.4	700	1	790	0.0705	11205.7	7.425	0.825	4.85	9.175	6.35	0.04	2.3	2.5	2.15	22.2333
LH	Lake Hayama	lake	G1_G2_G3	2014-07-16	spring	Siluriformes	Siluridae	Silurus asotus	demersal	1	0.72	720	1	860	0.0705	12198.6	7.425	0.825	4.85	9.175	6.35	0.04	2.3	2.5	2.15	22.2333
LA	Lake Akimoto	lake	H1_H2_H3_H4	2014-06-24	spring	Osmeriformes	Cyprinidae	Cyprinus carpio	benthopelagic	1	3.5	3500	1	33	0.01725	1913.04	7.35	0.5625	3.2	9.25	3.925	0.03	1.375	1.375	1.075	20.0333
LA	Lake Akimoto	lake	H1_H2_H3_H4	2014-06-24	spring	Osmeriformes	Cyprinidae	Carassius auratus	benthopelagic	3	0.9	300	1	67	0.01725	3884.06	7.35	0.5625	3.2	9.25	3.925	0.03	1.375	1.375	1.075	20.0333
LA	Lake Akimoto	lake	H1_H2_H3_H4	2014-06-24	spring	Osmeriformes	Cyprinidae	Carassius auratus	benthopelagic	3	3.1	1033.33	1	59	0.01725	3420.29	7.35	0.5625	3.2	9.25	3.925	0.03	1.375	1.375	1.075	20.0333
LA	Lake Akimoto	lake	H1_H2_H3_H4	2014-06-24	spring	Osmeriformes	Cyprinidae	Hemibarbus barbus	benthopelagic	2	1.1	550	1	72	0.01725	4173.91	7.35	0.5625	3.2	9.25	3.925	0.03	1.375	1.375	1.075	20.0333
LA	Lake Akimoto	lake	H1_H2_H3_H4	2014-06-24	spring	Osmeriformes	Cyprinidae	Phoxinus lagowskii steindachneri	benthopelagic	8	0.028	3.5	0	11	0.01725	637.681	7.35	0.5625	3.2	9.25	3.925	0.03	1.375	1.375	1.075	20.0333
LA	Lake Akimoto	lake	H1_H2_H3_H4	2014-06-24	spring	Osmeriformes	Cyprinidae	Tribolodon hakonensis	benthopelagic	7	1.7	242.857	1	86	0.01725	4985.51	7.35	0.5625	3.2	9.25	3.925	0.03	1.375	1.375	1.075	20.0333
LA	Lake Akimoto	lake	H1_H2_H3_H4	2014-06-24	spring	Salmoniformes	Salmonidae	Salvelinus leucomaenis	benthopelagic	5	1.7	340	1	55	0.01725	3188.41	7.35	0.5625	3.2	9.25	3.925	0.03	1.375	1.375	1.075	20.0333
LA	Lake Akimoto	lake	H1_H2_H3_H4	2014-06-24	spring	Salmoniformes	Salmonidae	Oncorhynchus masou	benthopelagic	3	0.66	220	1	38	0.01725	2202.9	7.35	0.5625	3.2	9.25	3.925	0.03	1.375	1.375	1.075	20.0333
LA	Lake Akimoto	lake	H1_H2_H3_H4	2014-06-24	spring	Salmoniformes	Salmonidae	Oncorhynchus masou	benthopelagic	1	0.094	94	1	23	0.01725	1333.33	7.35	0.5625	3.2	9.25	3.925	0.03	1.375	1.375	1.075	20.0333
LA	Lake Akimoto	lake	H1_H2_H3_H4	2014-06-24	spring	Perciformes	Centrarchidae	Micropterus dolomieu	benthopelagic	11	2.2	200	1	86	0.01725	4985.51	7.35	0.5625	3.2	9.25	3.925	0.03	1.375	1.375	1.075	20.0333
LA	Lake Akimoto	lake	H1_H2_H3_H4	2014-06-24	spring	Perciformes	Centrarchidae	Micropterus dolomieu	benthopelagic	4	4	1000	1	130	0.01725	7536.23	7.35	0.5625	3.2	9.25	3.925	0.03	1.375	1.375	1.075	20.0333
LI	Lake Inawashiro	lake	I1_I2	2014-07-17	spring	Osmeriformes	Cyprinidae	Carassius auratus	benthopelagic	6	1.9	316.667	1	42	0.0175	2400	6.35	0.475	1.5	9.85	11.8	0.06	0.95	1.75	0.7	19.55
LI	Lake Inawashiro	lake	I1_I2	2014-07-17	spring	Osmeriformes	Cyprinidae	Hemibarbus barbus	benthopelagic	5	0.36	72	1	31	0.0175	1771.43	6.35	0.475	1.5	9.85	11.8	0.06	0.95	1.75	0.7	19.55
LI	Lake Inawashiro	lake	I1_I2	2014-07-17	spring	Osmeriformes	Cyprinidae	Hemibarbus barbus	benthopelagic	5	2.1	420	1	38	0.0175	2171.43	6.35	0.475	1.5	9.85	11.8	0.06	0.95	1.75	0.7	19.55
LI	Lake Inawashiro	lake	I1_I2	2014-07-17	spring	Osmeriformes	Cyprinidae	Pseudogobio esocinus	benthopelagic	17	0.4	23.5294	1	13	0.0175	742.857	6.35	0.475	1.5	9.85	11.8	0.06	0.95	1.75	0.7	19.55
LI	Lake Inawashiro	lake	I1_I2	2014-07-17	spring	Osmeriformes	Cyprinidae	Tribolodon hakonensis	benthopelagic	15	0.71	47.3333	1	43	0.0175	2457.14	6.35	0.475	1.5	9.85	11.8	0.06	0.95	1.75	0.7	19.55
LI	Lake Inawashiro	lake	I1_I2	2014-07-17	spring	Osmeriformes	Cyprinidae	Tribolodon hakonensis	benthopelagic	4	0.49	122.5	1	59	0.0175	3371.43	6.35	0.475	1.5	9.85	11.8	0.06	0.95	1.75	0.7	19.55
LI	Lake Inawashiro	lake	I1_I2	2014-07-17	spring	Salmoniformes	Salmonidae	Salvelinus leucomaenis	benthopelagic	4	1.1	275	1	86	0.0175	4914.29	6.35	0.475	1.5	9.85	11.8	0.06	0.95	1.75	0.7	19.55
LI	Lake Inawashiro	lake	I1_I2	2014-07-17	spring	Salmoniformes	Salmonidae	Salvelinus leucomaenis	benthopelagic	2	1.2	600	1	97	0.0175	5542.86	6.35	0.475	1.5	9.85	11.8	0.06	0.95	1.75	0.7	19.55
LI	Lake Inawashiro	lake	I1_I2	2014-07-17	spring	Salmoniformes	Salmonidae	Oncorhynchus masou	benthopelagic	2	0.86	430	1	110	0.0175	6285.71	6.35	0.475	1.5	9.85	11.8	0.06	0.95	1.75	0.7	19.55
LI	Lake Inawashiro	lake	I1_I2	2014-07-17	spring	Salmoniformes	Salmonidae	Oncorhynchus masou	benthopelagic	1	1.1	1100	1	100	0.0175	5714.29	6.35	0.475	1.5	9.85	11.8	0.06	0.95	1.75	0.7	19.55
LI	Lake Inawashiro	lake	J1	2014-06-26	spring	Osmeriformes	Cyprinidae	Tribolodon hakonensis	benthopelagic	9	0.32	35.5556	1	61	0.017	3588.24	6.6	0.425	1.15	9.45	11.6	0.06	0.7	0.75	0.45	20
LI	Lake Inawashiro	lake	J1	2014-07-17	spring	Osmeriformes	Cyprinidae	Carassius auratus	benthopelagic	64	0.47	7.34375	0	13	0.017	764.706	6.6	0.425	1.15	9.45	11.6	0.06	0.7	0.75	0.45	20
LI	Lake Inawashiro	lake	J1	2014-07-17	spring	Osmeriformes	Cyprinidae	Carassius auratus	benthopelagic	10	1	100	1	53	0.017	3117.65	6.6	0.425	1.15	9.45	11.6	0.06	0.7	0.75	0.45	20
LI	Lake Inawashiro	lake	J1	2014-07-17	spring	Osmeriformes	Cyprinidae	Hemibarbus barbus	benthopelagic	3	0.25	83.3333	1	38	0.017	2235.29	6.6	0.425	1.15	9.45	11.6	0.06	0.7	0.75	0.45	20
LI	Lake Inawashiro	lake	J1	2014-07-17	spring	Osmeriformes	Cyprinidae	Pseudogobio esocinus	benthopelagic	118	2.1	17.7966	1	16	0.017	941.176	6.6	0.425	1.15	9.45	11.6	0.06	0.7	0.75	0.45	20
LI	Lake Inawashiro	lake	J1	2014-07-17	spring	Osmeriformes	Cyprinidae	Tribolodon hakonensis	benthopelagic	60	1.7	28.3333	1	38	0.017	2235.29	6.6	0.425	1.15	9.45	11.6	0.06	0.7	0.75	0.45	20
LI	Lake Inawashiro	lake	J1	2014-07-17	spring	Osmeriformes	Cyprinidae	Tribolodon hakonensis	benthopelagic	29	2.2	75.8621	1	74	0.017	4352.94	6.6	0.425	1.15	9.45	11.6	0.06	0.7	0.75	0.45	20
LI	Lake Inawashiro	lake	J1	2014-07-17	spring	Osmeriformes	Cyprinidae	Opsariichthys platypus	benthopelagic	22	0.38	17.2727	1	8.9	0.017	523.529	6.6	0.425	1.15	9.45	11.6	0.06	0.7	0.75	0.45	20
LI	Lake Inawashiro	lake	J1	2014-07-17	spring	Perciformes	Centrarchidae	Micropterus dolomieu	benthopelagic	1	0.16	160	1	52	0.017	3058.82	6.6	0.425	1.15	9.45	11.6	0.06	0.7	0.75	0.45	20
LH	Lake Hayama	lake	G1、2、3	2014-09-02	summer	Osmeriformes	Cyprinidae	Carassius auratus	benthopelagic	1	0.42	420	1	87	0.112167	775.632	7.5	1.06667	4.23333	8.11667	7.21667	0.0416667	2.06667	4	3.33333	23.7667
LH	Lake Hayama	lake	G1、2、3	2014-09-02	summer	Perciformes	Centrarchidae	Micropterus dolomieu	benthopelagic	1	0.16	160	1	110	0.112167	980.684	7.5	1.06667	4.23333	8.11667	7.21667	0.0416667	2.06667	4	3.33333	23.7667
LA	Lake Akimoto	lake	H1_H2_H3_H4	2014-08-26	summer	Osmeriformes	Cyprinidae	Phoxinus lagowskii steindachneri	benthopelagic	21	0.06	2.85714	1	6	0.017875	335.664	7.3	0.6375	3.9	7.05	5.275	0.0325	1.625	2.25	1	24.1667
LA	Lake Akimoto	lake	H1_H2_H3_H4	2014-08-26	summer	Osmeriformes	Cyprinidae	Phoxinus lagowskii steindachneri	benthopelagic	3	0.06	20	1	17	0.017875	951.049	7.3	0.6375	3.9	7.05	5.275	0.0325	1.625	2.25	1	24.1667
LA	Lake Akimoto	lake	H1_H2_H3_H4	2014-08-27	summer	Osmeriformes	Osmeridae	Hypomesus nipponensis	pelagic	30	0.16	5.33333	1	18	0.017875	1006.99	7.3	0.6375	3.9	7.05	5.275	0.0325	1.625	2.25	1	24.1667
LA	Lake Akimoto	lake	H1_H2_H3_H4	2014-08-27	summer	Osmeriformes	Cyprinidae	Carassius auratus	benthopelagic	8	0.21	26.25	1	31	0.017875	1734.27	7.3	0.6375	3.9	7.05	5.275	0.0325	1.625	2.25	1	24.1667
LA	Lake Akimoto	lake	H1_H2_H3_H4	2014-08-27	summer	Osmeriformes	Cyprinidae	Carassius auratus	benthopelagic	13	7.7	592.308	1	42	0.017875	2349.65	7.3	0.6375	3.9	7.05	5.275	0.0325	1.625	2.25	1	24.1667
LA	Lake Akimoto	lake	H1_H2_H3_H4	2014-08-27	summer	Osmeriformes	Cyprinidae	Cyprinus carpio	benthopelagic	1	1.2	1200	1	31	0.017875	1734.27	7.3	0.6375	3.9	7.05	5.275	0.0325	1.625	2.25	1	24.1667
LA	Lake Akimoto	lake	H1_H2_H3_H4	2014-08-27	summer	Osmeriformes	Cyprinidae	Hemibarbus barbus	benthopelagic	4	0.8	200	1	44	0.017875	2461.54	7.3	0.6375	3.9	7.05	5.275	0.0325	1.625	2.25	1	24.1667
LA	Lake Akimoto	lake	H1_H2_H3_H4	2014-08-27	summer	Osmeriformes	Cyprinidae	Tribolodon hakonensis	benthopelagic	6	1.1	183.333	1	53	0.017875	2965.03	7.3	0.6375	3.9	7.05	5.275	0.0325	1.625	2.25	1	24.1667
LA	Lake Akimoto	lake	H1_H2_H3_H4	2014-08-27	summer	Salmoniformes	Salmonidae	Oncorhynchus masou	benthopelagic	5	1.6	320	1	38	0.017875	2125.87	7.3	0.6375	3.9	7.05	5.275	0.0325	1.625	2.25	1	24.1667
LA	Lake Akimoto	lake	H1_H2_H3_H4	2014-08-27	summer	Salmoniformes	Salmonidae	Salvelinus leucomaenis	benthopelagic	1	0.25	250	1	53	0.017875	2965.03	7.3	0.6375	3.9	7.05	5.275	0.0325	1.625	2.25	1	24.1667
LA	Lake Akimoto	lake	H1_H2_H3_H4	2014-08-27	summer	Salmoniformes	Salmonidae	Salvelinus leucomaenis	benthopelagic	3	1.7	566.667	1	69	0.017875	3860.14	7.3	0.6375	3.9	7.05	5.275	0.0325	1.625	2.25	1	24.1667
LA	Lake Akimoto	lake	H1_H2_H3_H4	2014-08-27	summer	Perciformes	Centrarchidae	Micropterus dolomieu	benthopelagic	5	1.2	240	1	60	0.017875	3356.64	7.3	0.6375	3.9	7.05	5.275	0.0325	1.625	2.25	1	24.1667
LA	Lake Akimoto	lake	H1_H2_H3_H4	2014-08-27	summer	Perciformes	Centrarchidae	Micropterus dolomieu	benthopelagic	6	3.9	650	1	81	0.017875	4531.47	7.3	0.6375	3.9	7.05	5.275	0.0325	1.625	2.25	1	24.1667
LI	Lake Inawashiro	lake	I1_I2	2014-09-03	summer	Osmeriformes	Cyprinidae	Tribolodon hakonensis	benthopelagic	10	0.11	11	1	14	0.014	1000	7.4	0.25	1.75	7.9	10.8	0.06	0.75	1.5	0.75	24.05
LI	Lake Inawashiro	lake	I1_I2	2014-09-21	summer	Perciformes	Centrarchidae	Micropterus dolomieu	benthopelagic	3	1.2	400	1	37	0.014	2642.86	7.4	0.25	1.75	7.9	10.8	0.06	0.75	1.5	0.75	24.05
LI	Lake Inawashiro	lake	I1_I2	2014-09-25	summer	Osmeriformes	Cyprinidae	Carassius auratus	benthopelagic	3	0.22	73.3333	1	20	0.014	1428.57	7.4	0.25	1.75	7.9	10.8	0.06	0.75	1.5	0.75	24.05
LI	Lake Inawashiro	lake	I1_I2	2014-09-25	summer	Osmeriformes	Cyprinidae	Carassius auratus	benthopelagic	4	1.9	475	1	23	0.014	1642.86	7.4	0.25	1.75	7.9	10.8	0.06	0.75	1.5	0.75	24.05
LI	Lake Inawashiro	lake	I1_I2	2014-09-25	summer	Osmeriformes	Cyprinidae	Hemibarbus barbus	benthopelagic	2	1.6	800	1	24	0.014	1714.29	7.4	0.25	1.75	7.9	10.8	0.06	0.75	1.5	0.75	24.05
LI	Lake Inawashiro	lake	I1_I2	2014-09-25	summer	Osmeriformes	Cyprinidae	Tribolodon hakonensis	benthopelagic	5	0.66	132	1	60	0.014	4285.71	7.4	0.25	1.75	7.9	10.8	0.06	0.75	1.5	0.75	24.05
LI	Lake Inawashiro	lake	I1_I2	2014-09-25	summer	Salmoniformes	Salmonidae	Oncorhynchus masou	benthopelagic	2	0.56	280	1	75	0.014	5357.14	7.4	0.25	1.75	7.9	10.8	0.06	0.75	1.5	0.75	24.05
LI	Lake Inawashiro	lake	I1_I2	2014-09-25	summer	Salmoniformes	Salmonidae	Salvelinus leucomaenis	benthopelagic	2	1.4	700	1	76	0.014	5428.57	7.4	0.25	1.75	7.9	10.8	0.06	0.75	1.5	0.75	24.05
LI	Lake Inawashiro	lake	I1_I2	2014-09-25	summer	Siluriformes	Siluridae	Silurus asotus	demersal	1	0.77	770	1	6.4	0.014	457.143	7.4	0.25	1.75	7.9	10.8	0.06	0.75	1.5	0.75	24.05
LI	Lake Inawashiro	lake	J1	2014-09-02	summer	Osmeriformes	Cyprinidae	Pseudogobio esocinus	benthopelagic	54	0.91	16.8519	1	9.6	0.013	738.462	7.2	0.25	1.85	8.4	10.6	0.06	0.75	2	1	23.6
LI	Lake Inawashiro	lake	J1	2014-09-02	summer	Osmeriformes	Cyprinidae	Opsariichthys platypus	benthopelagic	5	0.082	16.4	1	6.4	0.013	492.308	7.2	0.25	1.85	8.4	10.6	0.06	0.75	2	1	23.6
LI	Lake Inawashiro	lake	J1	2014-09-02	summer	Perciformes	Centrarchidae	Micropterus dolomieu	benthopelagic	6	0.069	11.5	1	15	0.013	1153.85	7.2	0.25	1.85	8.4	10.6	0.06	0.75	2	1	23.6
LI	Lake Inawashiro	lake	J1	2014-09-02	summer	Perciformes	Centrarchidae	Micropterus dolomieu	benthopelagic	1	0.34	340	1	46	0.013	3538.46	7.2	0.25	1.85	8.4	10.6	0.06	0.75	2	1	23.6
LI	Lake Inawashiro	lake	J1	2014-09-04	summer	Osmeriformes	Cyprinidae	Carassius auratus	benthopelagic	28	0.22	7.85714	1	4.4	0.013	338.462	7.2	0.25	1.85	8.4	10.6	0.06	0.75	2	1	23.6
LI	Lake Inawashiro	lake	J1	2014-09-04	summer	Osmeriformes	Cyprinidae	Tribolodon hakonensis	benthopelagic	25	0.55	22	1	13	0.013	1000	7.2	0.25	1.85	8.4	10.6	0.06	0.75	2	1	23.6
LI	Lake Inawashiro	lake	J1	2014-09-05	summer	Osmeriformes	Cyprinidae	Carassius auratus	benthopelagic	13	0.73	56.1538	1	24	0.013	1846.15	7.2	0.25	1.85	8.4	10.6	0.06	0.75	2	1	23.6
LI	Lake Inawashiro	lake	J1	2014-09-05	summer	Osmeriformes	Cyprinidae	Tribolodon hakonensis	benthopelagic	16	1.8	112.5	1	23	0.013	1769.23	7.2	0.25	1.85	8.4	10.6	0.06	0.75	2	1	23.6
LI	Lake Inawashiro	lake	J1	2014-09-06	summer	Osmeriformes	Cyprinidae	Hemibarbus barbus	benthopelagic	3	0.29	96.6667	1	14	0.013	1076.92	7.2	0.25	1.85	8.4	10.6	0.06	0.75	2	1	23.6
LI	Lake Inawashiro	lake	J1	2014-09-06	summer	Osmeriformes	Cyprinidae	Hemibarbus barbus	benthopelagic	2	1.5	750	1	52	0.013	4000	7.2	0.25	1.85	8.4	10.6	0.06	0.75	2	1	23.6
LI	Lake Inawashiro	lake	J1	2014-09-06	summer	Perciformes	Centrarchidae	Micropterus dolomieu	benthopelagic	3	1.8	600	1	44	0.013	3384.62	7.2	0.25	1.85	8.4	10.6	0.06	0.75	2	1	23.6
LH	Lake Hayama	lake	G1_G2_G3	2014-10-28	autumn	Osmeriformes	Cyprinidae	Tribolodon hakonensis	benthopelagic	2	0.64	320	1	260	0.06575	3954.37	7.575	1.35	4.825	9.95	6.575	0.04	2.125	3.25	1.675	17.1333
LH	Lake Hayama	lake	G1_G2_G3	2014-10-28	autumn	Perciformes	Centrarchidae	Micropterus dolomieu	benthopelagic	1	0.44	440	1	200	0.06575	3041.83	7.575	1.35	4.825	9.95	6.575	0.04	2.125	3.25	1.675	17.1333
LA	Lake Akimoto	lake	H1_H2_H3_H4	2014-10-21	autumn	Osmeriformes	Osmeridae	Hypomesus nipponensis	pelagic	101	0.34	3.36634	0	16	0.03	533.333	7.35	0.95	3.775	9.275	5.225	0.03	1.85	2	1.825	14.7333
LA	Lake Akimoto	lake	H1_H2_H3_H4	2014-10-21	autumn	Osmeriformes	Cyprinidae	Phoxinus lagowskii steindachneri	benthopelagic	42	0.058	1.38095	0	9.7	0.03	323.333	7.35	0.95	3.775	9.275	5.225	0.03	1.85	2	1.825	14.7333
LA	Lake Akimoto	lake	H1_H2_H3_H4	2014-10-21	autumn	Osmeriformes	Cyprinidae	Tribolodon hakonensis	benthopelagic	20	4.8	240	1	57	0.03	1900	7.35	0.95	3.775	9.275	5.225	0.03	1.85	2	1.825	14.7333
LA	Lake Akimoto	lake	H1_H2_H3_H4	2014-10-21	autumn	Osmeriformes	Cyprinidae	Carassius auratus	benthopelagic	12	1.7	141.667	1	42	0.03	1400	7.35	0.95	3.775	9.275	5.225	0.03	1.85	2	1.825	14.7333
LA	Lake Akimoto	lake	H1_H2_H3_H4	2014-10-21	autumn	Osmeriformes	Cyprinidae	Hemibarbus barbus	benthopelagic	4	2.7	675	1	23	0.03	766.667	7.35	0.95	3.775	9.275	5.225	0.03	1.85	2	1.825	14.7333
LA	Lake Akimoto	lake	H1_H2_H3_H4	2014-10-21	autumn	Salmoniformes	Salmonidae	Salvelinus leucomaenis	benthopelagic	5	1.7	340	1	34	0.03	1133.33	7.35	0.95	3.775	9.275	5.225	0.03	1.85	2	1.825	14.7333
LA	Lake Akimoto	lake	H1_H2_H3_H4	2014-10-21	autumn	Perciformes	Centrarchidae	Micropterus dolomieu	benthopelagic	8	3.2	400	1	45	0.03	1500	7.35	0.95	3.775	9.275	5.225	0.03	1.85	2	1.825	14.7333
LA	Lake Akimoto	lake	H1_H2_H3_H4	2014-10-21	autumn	Perciformes	Centrarchidae	Lepomis macrochirus	benthopelagic	6	0.46	76.6667	1	25	0.03	833.333	7.35	0.95	3.775	9.275	5.225	0.03	1.85	2	1.825	14.7333
LI	Lake Inawashiro	lake	I1_I2	2014-11-15	autumn	Osmeriformes	Cyprinidae	Tribolodon hakonensis	benthopelagic	5	0.35	70	1	31	0.016	1937.5	7.35	0.425	1.75	9.75	11.1	0.06	0.7	1.5	1	15.15
LI	Lake Inawashiro	lake	I1_I2	2014-11-15	autumn	Osmeriformes	Cyprinidae	Carassius auratus	benthopelagic	3	1	333.333	1	21	0.016	1312.5	7.35	0.425	1.75	9.75	11.1	0.06	0.7	1.5	1	15.15
LI	Lake Inawashiro	lake	I1_I2	2014-11-15	autumn	Osmeriformes	Cyprinidae	Hemibarbus barbus	benthopelagic	2	1	500	1	24	0.016	1500	7.35	0.425	1.75	9.75	11.1	0.06	0.7	1.5	1	15.15
LI	Lake Inawashiro	lake	I1_I2	2014-11-15	autumn	Salmoniformes	Salmonidae	Salvelinus leucomaenis	benthopelagic	4	3.1	775	1	140	0.016	8750	7.35	0.425	1.75	9.75	11.1	0.06	0.7	1.5	1	15.15
LI	Lake Inawashiro	lake	J1	2014-10-25	autumn	Osmeriformes	Cyprinidae	Carassius auratus	benthopelagic	2	0.97	485	1	19	0.014	1357.14	7.2	0.65	2.2	9.45	11.05	0.06	1.25	1	0.7	15.3
LI	Lake Inawashiro	lake	J1	2014-10-25	autumn	Osmeriformes	Cyprinidae	Hemibarbus barbus	benthopelagic	3	1.4	466.667	1	24	0.014	1714.29	7.2	0.65	2.2	9.45	11.05	0.06	1.25	1	0.7	15.3
LI	Lake Inawashiro	lake	J1	2014-10-25	autumn	Perciformes	Centrarchidae	Micropterus dolomieu	benthopelagic	5	2.2	440	1	36	0.014	2571.43	7.2	0.65	2.2	9.45	11.05	0.06	1.25	1	0.7	15.3
LI	Lake Inawashiro	lake	J1	2014-10-30	autumn	Osmeriformes	Cyprinidae	Tribolodon hakonensis	benthopelagic	9	1.4	155.556	1	39	0.014	2785.71	7.2	0.65	2.2	9.45	11.05	0.06	1.25	1	0.7	15.3
LI	Lake Inawashiro	lake	J1	2014-11-04	autumn	Osmeriformes	Cyprinidae	Opsariichthys platypus	benthopelagic	10	0.15	15	1	12	0.014	857.143	7.2	0.65	2.2	9.45	11.05	0.06	1.25	1	0.7	15.3
LI	Lake Inawashiro	lake	J1	2014-11-04	autumn	Salmoniformes	Salmonidae	Salvelinus leucomaenis	benthopelagic	1	1.1	1100	1	120	0.014	8571.43	7.2	0.65	2.2	9.45	11.05	0.06	1.25	1	0.7	15.3
LH	Lake Hayama	lake	G1,G2,G3	2014-12-01	winter	Salmoniformes	Salmonidae	Oncorhynchus mykiss	benthopelagic	1	0.68	680	1	28	0.053	528.302	7.3	0.291667	3.55	10.45	6.76667	0.04	1.65	2	1.35	10.2667
LH	Lake Hayama	lake	G1,G2,G3	2014-12-07	winter	Perciformes	Centrarchidae	Micropterus dolomieu	benthopelagic	1	0.67	670	1	1000	0.053	18867.9	7.3	0.291667	3.55	10.45	6.76667	0.04	1.65	2	1.35	10.2667
LA	Lake Akimoto	lake	H1_H2_H3_H4	2014-12-03	winter	Osmeriformes	Osmeridae	Hypomesus nipponensis	pelagic	52	0.27	5.19231	0	19	0.01825	1041.1	7.25	0.75	3.925	10.6	4.85	0.03	1.575	2.5	2.025	7.1
LA	Lake Akimoto	lake	H1_H2_H3_H4	2014-12-03	winter	Osmeriformes	Cyprinidae	Tribolodon hakonensis	benthopelagic	7	1.5	214.286	1	38	0.01825	2082.19	7.25	0.75	3.925	10.6	4.85	0.03	1.575	2.5	2.025	7.1
LA	Lake Akimoto	lake	H1_H2_H3_H4	2014-12-03	winter	Osmeriformes	Cyprinidae	Hemibarbus barbus	benthopelagic	2	1.8	900	1	76	0.01825	4164.38	7.25	0.75	3.925	10.6	4.85	0.03	1.575	2.5	2.025	7.1
LA	Lake Akimoto	lake	H1_H2_H3_H4	2014-12-03	winter	Osmeriformes	Cyprinidae	Carassius sp.	benthopelagic	10	1.5	150	1	53	0.01825	2904.11	7.25	0.75	3.925	10.6	4.85	0.03	1.575	2.5	2.025	7.1
LA	Lake Akimoto	lake	H1_H2_H3_H4	2014-12-03	winter	Salmoniformes	Salmonidae	Salvelinus leucomaenis	benthopelagic	11	1.2	109.091	1	33	0.01825	1808.22	7.25	0.75	3.925	10.6	4.85	0.03	1.575	2.5	2.025	7.1
LH	Lake Hayama	lake	G1	2015-06-25	spring	Osmeriformes	Cyprinidae	Phoxinus lagowskii steindachneri	benthopelagic	9	0.13	14.4444	1	7.8	0.05	156	7.5	1	3.95	8.7	6.75	0.04	2.15	3.5	2.7	23.0833
LH	Lake Hayama	lake	G1	2015-06-25	spring	Salmoniformes	Salmonidae	Oncorhynchus masou masou	benthopelagic	1	0.039	39	1	14	0.05	280	7.5	1	3.95	8.7	6.75	0.04	2.15	3.5	2.7	23.0833
LH	Lake Hayama	lake	G1	2015-07-07	spring	Perciformes	Centrarchidae	Micropterus dolomieu dolomieu	benthopelagic	1	0.27	270	1	100	0.05	2000	7.5	1	3.95	8.7	6.75	0.04	2.15	3.5	2.7	23.0833
LH	Lake Hayama	lake	G1	2015-07-07	spring	Perciformes	Centrarchidae	Micropterus salmoides	benthopelagic	5	0.28	56	1	69	0.05	1380	7.5	1	3.95	8.7	6.75	0.04	2.15	3.5	2.7	23.0833
LH	Lake Hayama	lake	G1	2015-06-25	spring	Siluriformes	Siluridae	Silurus asotus	demersal	1	0.58	580	1	510	0.05	10200	7.5	1	3.95	8.7	6.75	0.04	2.15	3.5	2.7	23.0833
LA	Lake Akimoto	lake	H1_H2_H3	2015-06-16	spring	Osmeriformes	Cyprinidae	Opsariichthys platypus	benthopelagic	9	0.39	43.3333	1	32	0.0163	1963.19	7.225	0.725	2.85	9.375	4.05	0.03	1.4	1.375	1.475	18.3833
LA	Lake Akimoto	lake	H1_H2_H3	2015-06-16	spring	Osmeriformes	Cyprinidae	Tribolodon hakonensis	benthopelagic	11	0.52	47.2727	1	40	0.0163	2453.99	7.225	0.725	2.85	9.375	4.05	0.03	1.4	1.375	1.475	18.3833
LA	Lake Akimoto	lake	H1_H2_H3	2015-06-16	spring	Osmeriformes	Cyprinidae	Hemibarbus barbus	benthopelagic	6	1.1	183.333	1	43	0.0163	2638.04	7.225	0.725	2.85	9.375	4.05	0.03	1.4	1.375	1.475	18.3833
LA	Lake Akimoto	lake	H1_H2_H3	2015-06-16	spring	Osmeriformes	Cyprinidae	Carassius sp.	benthopelagic	19	2.7	142.105	1	58	0.0163	3558.28	7.225	0.725	2.85	9.375	4.05	0.03	1.4	1.375	1.475	18.3833
LA	Lake Akimoto	lake	H1_H2_H3	2015-06-16	spring	Osmeriformes	Cyprinidae	Cyprinus carpio	benthopelagic	1	1.6	1600	1	30	0.0163	1840.49	7.225	0.725	2.85	9.375	4.05	0.03	1.4	1.375	1.475	18.3833
LA	Lake Akimoto	lake	H1_H2_H3	2015-06-16	spring	Salmoniformes	Osmeridae	Hypomesus nipponensis	pelagic	80	0.19	2.375	1	15	0.0163	920.245	7.225	0.725	2.85	9.375	4.05	0.03	1.4	1.375	1.475	18.3833
LA	Lake Akimoto	lake	H1_H2_H3	2015-06-16	spring	Salmoniformes	Salmonidae	Salvelinus leucomaenis	benthopelagic	14	4.7	335.714	1	57	0.0163	3496.93	7.225	0.725	2.85	9.375	4.05	0.03	1.4	1.375	1.475	18.3833
LA	Lake Akimoto	lake	H1_H2_H3	2015-06-16	spring	Salmoniformes	Salmonidae	Oncorhynchus masou masou	benthopelagic	1	0.35	350	1	33	0.0163	2024.54	7.225	0.725	2.85	9.375	4.05	0.03	1.4	1.375	1.475	18.3833
LA	Lake Akimoto	lake	H1_H2_H3	2015-06-16	spring	Perciformes	Centrarchidae	Lepomis macrochirus macrochirus	benthopelagic	10	0.82	82	1	27	0.0163	1656.44	7.225	0.725	2.85	9.375	4.05	0.03	1.4	1.375	1.475	18.3833
LA	Lake Akimoto	lake	H1_H2_H3	2015-06-16	spring	Perciformes	Centrarchidae	Micropterus salmoides	benthopelagic	1	2.5	2500	1	85	0.0163	5214.72	7.225	0.725	2.85	9.375	4.05	0.03	1.4	1.375	1.475	18.3833
LA	Lake Akimoto	lake	H1_H2_H3	2015-06-16	spring	Perciformes	Centrarchidae	Micropterus dolomieu dolomieu	benthopelagic	1	0.61	610	1	100	0.0163	6134.97	7.225	0.725	2.85	9.375	4.05	0.03	1.4	1.375	1.475	18.3833
LI	Lake Inawashiro	lake	I1	2015-06-17	spring	Osmeriformes	Cyprinidae	Tribolodon hakonensis	benthopelagic	20	1	50	1	45	0.0121	3719.01	6.95	0.25	1.4	9.1	11.55	0.06	0.8	1.5	0.65	17.35
LI	Lake Inawashiro	lake	I1	2015-06-17	spring	Osmeriformes	Cyprinidae	Tribolodon hakonensis	benthopelagic	11	1.4	127.273	1	53	0.0121	4380.17	6.95	0.25	1.4	9.1	11.55	0.06	0.8	1.5	0.65	17.35
LI	Lake Inawashiro	lake	I1	2015-06-17	spring	Osmeriformes	Cyprinidae	Carassius sp.	benthopelagic	6	2.4	400	1	37	0.0121	3057.85	6.95	0.25	1.4	9.1	11.55	0.06	0.8	1.5	0.65	17.35
LI	Lake Inawashiro	lake	I1	2015-06-17	spring	Salmoniformes	Salmonidae	Oncorhynchus masou masou	benthopelagic	1	0.055	55	1	5.9	0.0121	487.603	6.95	0.25	1.4	9.1	11.55	0.06	0.8	1.5	0.65	17.35
LI	Lake Inawashiro	lake	I1	2015-06-17	spring	Salmoniformes	Salmonidae	Oncorhynchus masou masou	benthopelagic	1	0.17	170	1	42	0.0121	3471.07	6.95	0.25	1.4	9.1	11.55	0.06	0.8	1.5	0.65	17.35
LI	Lake Inawashiro	lake	I1	2015-06-17	spring	Salmoniformes	Salmonidae	Oncorhynchus masou masou	benthopelagic	10	3.1	310	1	59	0.0121	4876.03	6.95	0.25	1.4	9.1	11.55	0.06	0.8	1.5	0.65	17.35
LI	Lake Inawashiro	lake	I1	2015-06-17	spring	Salmoniformes	Salmonidae	Salvelinus leucomaenis	benthopelagic	1	0.074	74	1	30	0.0121	2479.34	6.95	0.25	1.4	9.1	11.55	0.06	0.8	1.5	0.65	17.35
LI	Lake Inawashiro	lake	I1	2015-06-17	spring	Salmoniformes	Salmonidae	Salvelinus leucomaenis	benthopelagic	10	2.7	270	1	53	0.0121	4380.17	6.95	0.25	1.4	9.1	11.55	0.06	0.8	1.5	0.65	17.35
LI	Lake Inawashiro	lake	I1	2015-06-17	spring	Siluriformes	Siluridae	Silurus asotus	demersal	1	1.1	1100	1	76	0.0121	6280.99	6.95	0.25	1.4	9.1	11.55	0.06	0.8	1.5	0.65	17.35
LI	Lake Inawashiro	lake	J1	2015-06-14	spring	Osmeriformes	Cyprinidae	Carassius sp.	benthopelagic	11	0.066	6	0	11	0.013	846.154	6.9	0.525	1.5	8.8	11.45	0.06	1.15	0.75	0.4	17.9
LI	Lake Inawashiro	lake	J1	2015-06-10	spring	Osmeriformes	Cyprinidae	Carassius sp.	benthopelagic	5	2	400	1	15	0.013	1153.85	6.9	0.525	1.5	8.8	11.45	0.06	1.15	0.75	0.4	17.9
LI	Lake Inawashiro	lake	J1	2015-06-14	spring	Osmeriformes	Cyprinidae	Tribolodon hakonensis	benthopelagic	12	1.7	141.667	1	41	0.013	3153.85	6.9	0.525	1.5	8.8	11.45	0.06	1.15	0.75	0.4	17.9
LI	Lake Inawashiro	lake	J1	2015-06-14	spring	Osmeriformes	Cyprinidae	Tribolodon hakonensis	benthopelagic	88	2.2	25	1	21	0.013	1615.38	6.9	0.525	1.5	8.8	11.45	0.06	1.15	0.75	0.4	17.9
LI	Lake Inawashiro	lake	J1	2015-06-14	spring	Osmeriformes	Cyprinidae	Pseudogobio esocinus esocinus	benthopelagic	28	0.43	15.3571	1	10	0.013	769.231	6.9	0.525	1.5	8.8	11.45	0.06	1.15	0.75	0.4	17.9
LI	Lake Inawashiro	lake	J1	2015-06-10	spring	Osmeriformes	Cyprinidae	Hemibarbus barbus	benthopelagic	1	0.16	160	1	25	0.013	1923.08	6.9	0.525	1.5	8.8	11.45	0.06	1.15	0.75	0.4	17.9
LI	Lake Inawashiro	lake	J1	2015-06-10	spring	Osmeriformes	Cyprinidae	Hemibarbus barbus	benthopelagic	4	3.7	925	1	27	0.013	2076.92	6.9	0.525	1.5	8.8	11.45	0.06	1.15	0.75	0.4	17.9
LI	Lake Inawashiro	lake	J1	2015-06-10	spring	Perciformes	Centrarchidae	Micropterus dolomieu dolomieu	benthopelagic	2	1.7	850	1	44	0.013	3384.62	6.9	0.525	1.5	8.8	11.45	0.06	1.15	0.75	0.4	17.9
LH	Lake Hayama	lake	G1_G2_G3	2015-09-05	summer	Osmeriformes	Cyprinidae	Carassius sp.	benthopelagic	1	0.15	150	1	93	0.044	2113.64	7.575	1.05	4.475	8.375	7.225	0.04	1.975	2.75	2.15	25.3833
LH	Lake Hayama	lake	G1_G2_G3	2015-09-05	summer	Perciformes	Centrarchidae	Micropterus dolomieu dolomieu	benthopelagic	1	0.68	680	1	240	0.044	5454.55	7.575	1.05	4.475	8.375	7.225	0.04	1.975	2.75	2.15	25.3833
LH	Lake Hayama	lake	G1_G2_G3	2015-09-05	summer	Perciformes	Centrarchidae	Micropterus salmoides	benthopelagic	1	1.3	1300	1	480	0.044	10909.1	7.575	1.05	4.475	8.375	7.225	0.04	1.975	2.75	2.15	25.3833
LA	Lake Akimoto	lake	H1_H2_H3	2015-08-26	summer	Salmoniformes	Osmeridae	Hypomesus nipponensis	pelagic	65	0.29	4.46154	1	15	0.01675	895.522	7.125	0.3375	2.65	7.75	5.35	0.0325	1.15	2	1.55	20.6
LA	Lake Akimoto	lake	H1_H2_H3	2015-08-26	summer	Osmeriformes	Cyprinidae	Tribolodon hakonensis	benthopelagic	8	0.81	101.25	1	33	0.01675	1970.15	7.125	0.3375	2.65	7.75	5.35	0.0325	1.15	2	1.55	20.6
LA	Lake Akimoto	lake	H1_H2_H3	2015-08-26	summer	Osmeriformes	Cyprinidae	Carassius sp.	benthopelagic	7	2.2	314.286	1	57	0.01675	3402.99	7.125	0.3375	2.65	7.75	5.35	0.0325	1.15	2	1.55	20.6
LA	Lake Akimoto	lake	H1_H2_H3	2015-08-26	summer	Osmeriformes	Cyprinidae	Hemibarbus barbus	benthopelagic	10	2.9	290	1	42	0.01675	2507.46	7.125	0.3375	2.65	7.75	5.35	0.0325	1.15	2	1.55	20.6
LA	Lake Akimoto	lake	H1_H2_H3	2015-09-10	summer	Osmeriformes	Cyprinidae	Cyprinus carpio	benthopelagic	1	2.1	2100	1	34	0.01675	2029.85	7.125	0.3375	2.65	7.75	5.35	0.0325	1.15	2	1.55	20.6
LA	Lake Akimoto	lake	H1_H2_H3	2015-08-26	summer	Salmoniformes	Salmonidae	Salvelinus leucomaenis	benthopelagic	4	1.5	375	1	46	0.01675	2746.27	7.125	0.3375	2.65	7.75	5.35	0.0325	1.15	2	1.55	20.6
LA	Lake Akimoto	lake	H1_H2_H3	2015-08-26	summer	Salmoniformes	Salmonidae	Oncorhynchus masou masou	benthopelagic	2	1.2	600	1	33	0.01675	1970.15	7.125	0.3375	2.65	7.75	5.35	0.0325	1.15	2	1.55	20.6
LA	Lake Akimoto	lake	H1_H2_H3	2015-08-26	summer	Perciformes	Centrarchidae	Lepomis macrochirus macrochirus	benthopelagic	7	0.46	65.7143	1	38	0.01675	2268.66	7.125	0.3375	2.65	7.75	5.35	0.0325	1.15	2	1.55	20.6
LA	Lake Akimoto	lake	H1_H2_H3	2015-08-26	summer	Perciformes	Centrarchidae	Micropterus dolomieu dolomieu	benthopelagic	7	2.9	414.286	1	61	0.01675	3641.79	7.125	0.3375	2.65	7.75	5.35	0.0325	1.15	2	1.55	20.6
LI	Lake Inawashiro	lake	I1_I2	2015-08-26	summer	Osmeriformes	Cyprinidae	Carassius sp.	benthopelagic	8	3.1	387.5	1	22	0.013	1692.31	7.1	0.25	1.4	8.35	11.35	0.06	0.7	0.75	0.5	22.025
LI	Lake Inawashiro	lake	I1_I2	2015-08-26	summer	Osmeriformes	Cyprinidae	Carassius sp.	benthopelagic	98	0.63	6.42857	0	7.1	0.013	546.154	7.1	0.25	1.4	8.35	11.35	0.06	0.7	0.75	0.5	22.025
LI	Lake Inawashiro	lake	I1_I2	2015-08-26	summer	Osmeriformes	Cyprinidae	Pseudogobio esocinus esocinus	benthopelagic	79	1.3	16.4557	0	7.4	0.013	569.231	7.1	0.25	1.4	8.35	11.35	0.06	0.7	0.75	0.5	22.025
LI	Lake Inawashiro	lake	I1_I2	2015-08-26	summer	Osmeriformes	Cyprinidae	Tribolodon hakonensis	benthopelagic	36	2	55.5556	1	28	0.013	2153.85	7.1	0.25	1.4	8.35	11.35	0.06	0.7	0.75	0.5	22.025
LI	Lake Inawashiro	lake	I1_I2	2015-08-26	summer	Osmeriformes	Cyprinidae	Tribolodon hakonensis	benthopelagic	123	2.2	17.8862	0	13	0.013	1000	7.1	0.25	1.4	8.35	11.35	0.06	0.7	0.75	0.5	22.025
LI	Lake Inawashiro	lake	I1_I2	2015-08-26	summer	Salmoniformes	Salmonidae	Salvelinus leucomaenis	benthopelagic	7	2.8	400	1	85	0.013	6538.46	7.1	0.25	1.4	8.35	11.35	0.06	0.7	0.75	0.5	22.025
LI	Lake Inawashiro	lake	I1_I2	2015-08-26	summer	Perciformes	Centrarchidae	Micropterus dolomieu dolomieu	benthopelagic	3	1.3	433.333	1	47	0.013	3615.38	7.1	0.25	1.4	8.35	11.35	0.06	0.7	0.75	0.5	22.025
LI	Lake Inawashiro	lake	J1	2015-08-21	summer	Osmeriformes	Cyprinidae	Opsariichthys platypus	benthopelagic	11	0.12	10.9091	0	12	0.012	1000	7	0.25	1.75	8.55	11.4	0.06	0.75	0.75	0.65	21.9
LI	Lake Inawashiro	lake	J1	2015-08-09	summer	Osmeriformes	Cyprinidae	Pseudogobio esocinus esocinus	benthopelagic	180	2.7	15	0	9.1	0.012	758.333	7	0.25	1.75	8.55	11.4	0.06	0.75	0.75	0.65	21.9
LI	Lake Inawashiro	lake	J1	2015-08-10	summer	Osmeriformes	Cyprinidae	Carassius sp.	benthopelagic	36	2.6	72.2222	0	24	0.012	2000	7	0.25	1.75	8.55	11.4	0.06	0.75	0.75	0.65	21.9
LI	Lake Inawashiro	lake	J1	2015-08-22	summer	Osmeriformes	Cyprinidae	Tribolodon hakonensis	benthopelagic	20	2.3	115	0	8.8	0.012	733.333	7	0.25	1.75	8.55	11.4	0.06	0.75	0.75	0.65	21.9
LH	Lake Hayama	lake	G1_G2_G3	2015-10-14	autumn	Osmeriformes	Cyprinidae	Tribolodon hakonensis	benthopelagic	3	0.25	83.3333	1	76	0.09075	837.466	7.15	0.825	3.675	8.775	6.1	0.04	1.625	4.25	3.925	15.4833
LH	Lake Hayama	lake	G1_G2_G3	2015-10-16	autumn	Salmoniformes	Osmeridae	Hypomesus nipponensis	pelagic	25	0.056	2.24	0	95	0.09075	1046.83	7.15	0.825	3.675	8.775	6.1	0.04	1.625	4.25	3.925	15.4833
LH	Lake Hayama	lake	G1_G2_G3	2015-10-14	autumn	Perciformes	Centrarchidae	Micropterus salmoides	benthopelagic	1	0.18	180	1	120	0.09075	1322.31	7.15	0.825	3.675	8.775	6.1	0.04	1.625	4.25	3.925	15.4833
LH	Lake Hayama	lake	G1_G2_G3	2015-10-14	autumn	Perciformes	Centrarchidae	Micropterus dolomieu dolomieu	benthopelagic	3	2.8	933.333	1	350	0.09075	3856.75	7.15	0.825	3.675	8.775	6.1	0.04	1.625	4.25	3.925	15.4833
LA	Lake Akimoto	lake	H1_H2_H3	2015-10-21	autumn	Osmeriformes	Cyprinidae	Tribolodon hakonensis	benthopelagic	17	2.7	158.824	0	33	0.01345	2453.53	7.05	0.425	3.45	9.3	4.875	0.03	1.4	1.625	1.6	13.4
LA	Lake Akimoto	lake	H1_H2_H3	2015-10-21	autumn	Osmeriformes	Cyprinidae	Carassius sp.	benthopelagic	25	3.1	124	1	27	0.01345	2007.43	7.05	0.425	3.45	9.3	4.875	0.03	1.4	1.625	1.6	13.4
LA	Lake Akimoto	lake	H1_H2_H3	2015-10-21	autumn	Osmeriformes	Cyprinidae	Cyprinus carpio	benthopelagic	1	0.68	680	1	39	0.01345	2899.63	7.05	0.425	3.45	9.3	4.875	0.03	1.4	1.625	1.6	13.4
LA	Lake Akimoto	lake	H1_H2_H3	2015-10-21	autumn	Osmeriformes	Cyprinidae	Hemibarbus barbus	benthopelagic	4	1.1	275	1	35	0.01345	2602.23	7.05	0.425	3.45	9.3	4.875	0.03	1.4	1.625	1.6	13.4
LA	Lake Akimoto	lake	H1_H2_H3	2015-10-21	autumn	Salmoniformes	Salmonidae	Salvelinus leucomaenis	benthopelagic	2	0.61	305	1	32	0.01345	2379.18	7.05	0.425	3.45	9.3	4.875	0.03	1.4	1.625	1.6	13.4
LA	Lake Akimoto	lake	H1_H2_H3	2015-10-21	autumn	Salmoniformes	Osmeridae	Hypomesus nipponensis	pelagic	151	0.84	5.56291	1	17	0.01345	1263.94	7.05	0.425	3.45	9.3	4.875	0.03	1.4	1.625	1.6	13.4
LA	Lake Akimoto	lake	H1_H2_H3	2015-10-21	autumn	Perciformes	Centrarchidae	Micropterus dolomieu dolomieu	benthopelagic	1	1.3	1300	1	71	0.01345	5278.81	7.05	0.425	3.45	9.3	4.875	0.03	1.4	1.625	1.6	13.4
LA	Lake Akimoto	lake	H1_H2_H3	2015-10-21	autumn	Siluriformes	Siluridae	Silurus asotus	demersal	1	1.4	1400	1	130	0.01345	9665.43	7.05	0.425	3.45	9.3	4.875	0.03	1.4	1.625	1.6	13.4
LI	Lake Inawashiro	lake	I1,I2	2015-10-20	autumn	Osmeriformes	Cyprinidae	Tribolodon hakonensis	benthopelagic	135	3.3	24.4444	1	17	0.01175	1446.81	7	0.55	1.975	9.875	11.525	0.06	0.925	1	0.525	15.1
LI	Lake Inawashiro	lake	I1,I2	2015-10-20	autumn	Osmeriformes	Cyprinidae	Pseudogobio esocinus esocinus	benthopelagic	91	1.4	15.3846	0	4.5	0.01175	382.979	7	0.55	1.975	9.875	11.525	0.06	0.925	1	0.525	15.1
LI	Lake Inawashiro	lake	I1,I2	2015-10-20	autumn	Osmeriformes	Cyprinidae	Carassius sp.	benthopelagic	15	3.7	246.667	1	37	0.01175	3148.94	7	0.55	1.975	9.875	11.525	0.06	0.925	1	0.525	15.1
LI	Lake Inawashiro	lake	I1,I2	2015-10-20	autumn	Osmeriformes	Cyprinidae	Carassius sp.	benthopelagic	278	1.5	5.39568	1	5.6	0.01175	476.596	7	0.55	1.975	9.875	11.525	0.06	0.925	1	0.525	15.1
LI	Lake Inawashiro	lake	I1,I2	2015-10-20	autumn	Osmeriformes	Cyprinidae	Hemibarbus barbus	benthopelagic	11	0.73	66.3636	1	7.8	0.01175	663.83	7	0.55	1.975	9.875	11.525	0.06	0.925	1	0.525	15.1
LI	Lake Inawashiro	lake	I1,I2	2015-10-20	autumn	Salmoniformes	Salmonidae	Salvelinus leucomaenis	benthopelagic	3	2.6	866.667	1	75	0.01175	6382.98	7	0.55	1.975	9.875	11.525	0.06	0.925	1	0.525	15.1
LI	Lake Inawashiro	lake	I1,I2	2015-10-20	autumn	Perciformes	Centrarchidae	Micropterus dolomieu dolomieu	benthopelagic	5	2.1	420	1	26	0.01175	2212.77	7	0.55	1.975	9.875	11.525	0.06	0.925	1	0.525	15.1
LI	Lake Inawashiro	lake	J1	2015-10-07	autumn	Osmeriformes	Cyprinidae	Tribolodon hakonensis	benthopelagic	1	0.31	310	1	21	0.01045	2009.57	7.05	1.15	2.45	9.8	11.35	0.06	0.85	1.25	0.7	14.95
LI	Lake Inawashiro	lake	J1	2015-10-11	autumn	Osmeriformes	Cyprinidae	Tribolodon hakonensis	benthopelagic	136	2.9	21.3235	0	17	0.01045	1626.79	7.05	1.15	2.45	9.8	11.35	0.06	0.85	1.25	0.7	14.95
LI	Lake Inawashiro	lake	J1	2015-10-07	autumn	Osmeriformes	Cyprinidae	Opsariichthys platypus	benthopelagic	33	0.48	14.5455	0	7.4	0.01045	708.134	7.05	1.15	2.45	9.8	11.35	0.06	0.85	1.25	0.7	14.95
LI	Lake Inawashiro	lake	J1	2015-10-18	autumn	Osmeriformes	Cyprinidae	Pseudogobio esocinus esocinus	benthopelagic	21	0.31	14.7619	0	8	0.01045	765.55	7.05	1.15	2.45	9.8	11.35	0.06	0.85	1.25	0.7	14.95
LI	Lake Inawashiro	lake	J1	2015-10-05	autumn	Osmeriformes	Cyprinidae	Carassius sp.	benthopelagic	5	2.1	420	0	16	0.01045	1531.1	7.05	1.15	2.45	9.8	11.35	0.06	0.85	1.25	0.7	14.95
LI	Lake Inawashiro	lake	J1	2015-10-05	autumn	Osmeriformes	Cyprinidae	Hemibarbus barbus	benthopelagic	4	3.1	775	0	29	0.01045	2775.12	7.05	1.15	2.45	9.8	11.35	0.06	0.85	1.25	0.7	14.95
LI	Lake Inawashiro	lake	J1	2015-10-07	autumn	Salmoniformes	Salmonidae	Salvelinus leucomaenis	benthopelagic	1	0.62	620	1	61	0.01045	5837.32	7.05	1.15	2.45	9.8	11.35	0.06	0.85	1.25	0.7	14.95
LI	Lake Inawashiro	lake	J1	2015-10-07	autumn	Salmoniformes	Salmonidae	Oncorhynchus masou masou	benthopelagic	1	0.85	850	1	90	0.01045	8612.44	7.05	1.15	2.45	9.8	11.35	0.06	0.85	1.25	0.7	14.95
LH	Lake Hayama	lake	G1_G2_G3	2015-12-07	winter	Osmeriformes	Cyprinidae	Tribolodon hakonensis	benthopelagic	1	0.6	600	1	150	0.06625	2264.15	7.3	0.725	3.65	10.25	6.375	0.04	1.75	2.25	1.65	9.66667
LH	Lake Hayama	lake	G1_G2_G3	2015-12-07	winter	Osmeriformes	Cyprinidae	Carassius sp.	benthopelagic	1	1.5	1500	1	190	0.06625	2867.92	7.3	0.725	3.65	10.25	6.375	0.04	1.75	2.25	1.65	9.66667
LH	Lake Hayama	lake	G1_G2_G3	2015-12-07	winter	Perciformes	Centrarchidae	Micropterus salmoides	benthopelagic	1	1.2	1200	1	350	0.06625	5283.02	7.3	0.725	3.65	10.25	6.375	0.04	1.75	2.25	1.65	9.66667
LH	Lake Hayama	lake	G1_G2_G3	2015-12-07	winter	Perciformes	Centrarchidae	Micropterus dolomieu dolomieu	benthopelagic	1	0.9	900	1	340	0.06625	5132.08	7.3	0.725	3.65	10.25	6.375	0.04	1.75	2.25	1.65	9.66667
LA	Lake Akimoto	lake	H1_H2_H3	2015-12-01	winter	Osmeriformes	Cyprinidae	Carassius sp.	benthopelagic	8	2.2	275	1	67	0.0158	4240.51	7.225	0.925	3.7	9.875	4.975	0.03	1.325	2.5	1.525	7.85
LA	Lake Akimoto	lake	H1_H2_H3	2015-12-01	winter	Osmeriformes	Cyprinidae	Cyprinus carpio	benthopelagic	1	2.6	2600	1	20	0.0158	1265.82	7.225	0.925	3.7	9.875	4.975	0.03	1.325	2.5	1.525	7.85
LA	Lake Akimoto	lake	H1_H2_H3	2015-12-01	winter	Osmeriformes	Cyprinidae	Hemibarbus barbus	benthopelagic	4	3.2	800	1	55	0.0158	3481.01	7.225	0.925	3.7	9.875	4.975	0.03	1.325	2.5	1.525	7.85
LA	Lake Akimoto	lake	H1_H2_H3	2015-12-01	winter	Salmoniformes	Salmonidae	Salvelinus leucomaenis	benthopelagic	6	2.3	383.333	1	35	0.0158	2215.19	7.225	0.925	3.7	9.875	4.975	0.03	1.325	2.5	1.525	7.85
LA	Lake Akimoto	lake	H1_H2_H3	2015-12-01	winter	Salmoniformes	Salmonidae	Oncorhynchus masou masou	benthopelagic	1	1.1	1100	1	48	0.0158	3037.97	7.225	0.925	3.7	9.875	4.975	0.03	1.325	2.5	1.525	7.85
LA	Lake Akimoto	lake	H1_H2_H3	2015-12-01	winter	Salmoniformes	Salmonidae	Oncorhynchus masou masou	benthopelagic	3	0.33	110	1	23	0.0158	1455.7	7.225	0.925	3.7	9.875	4.975	0.03	1.325	2.5	1.525	7.85
LA	Lake Akimoto	lake	H1_H2_H3	2015-12-01	winter	Salmoniformes	Osmeridae	Hypomesus nipponensis	pelagic	58	0.3	5.17241	1	9.5	0.0158	601.266	7.225	0.925	3.7	9.875	4.975	0.03	1.325	2.5	1.525	7.85
LA	Lake Akimoto	lake	H1_H2_H3	2015-12-01	winter	Perciformes	Centrarchidae	Micropterus dolomieu dolomieu	benthopelagic	7	5.6	800	1	62	0.0158	3924.05	7.225	0.925	3.7	9.875	4.975	0.03	1.325	2.5	1.525	7.85
LH	Lake Hayama	lake	G1_G2_G3	2016-06-27	spring	Perciformes	Centrarchidae	Micropterus salmoides	benthopelagic	1	0.037	37	1	95	0.0505	1881.19	7.5	1.675	4.65	9.3	7.1	0.04	1.725	3.375	3.05	19.1167
LH	Lake Hayama	lake	G1_G2_G3	2016-06-27	spring	Perciformes	Centrarchidae	Micropterus dolomieu	benthopelagic	3	1.1	366.667	1	160	0.0505	3168.32	7.5	1.675	4.65	9.3	7.1	0.04	1.725	3.375	3.05	19.1167
LH	Lake Hayama	lake	G1_G2_G3	2016-06-27	spring	Perciformes	Centrarchidae	Lepomis macrochirus	benthopelagic	2	0.03	15	1	63	0.0505	1247.52	7.5	1.675	4.65	9.3	7.1	0.04	1.725	3.375	3.05	19.1167
LA	Lake Akimoto	lake	H1_H2_H3	2016-06-06	spring	Osmeriformes	Cyprinidae	Tribolodon hakonensis	benthopelagic	13	2.8	215.385	1	40	0.01055	3791.47	7.15	0.625	3.225	9.65	4.225	0.03	1.125	1.75	1.325	16.1167
LA	Lake Akimoto	lake	H1_H2_H3	2016-06-06	spring	Osmeriformes	Cyprinidae	Carassius auratus	benthopelagic	9	2.5	277.778	1	37	0.01055	3507.11	7.15	0.625	3.225	9.65	4.225	0.03	1.125	1.75	1.325	16.1167
LA	Lake Akimoto	lake	H1_H2_H3	2016-06-06	spring	Osmeriformes	Cyprinidae	Cyprinus carpio	benthopelagic	1	4.2	4200	1	34	0.01055	3222.75	7.15	0.625	3.225	9.65	4.225	0.03	1.125	1.75	1.325	16.1167
LA	Lake Akimoto	lake	H1_H2_H3	2016-06-06	spring	Osmeriformes	Cyprinidae	Hemibarbus barbus	benthopelagic	7	2.4	342.857	1	34	0.01055	3222.75	7.15	0.625	3.225	9.65	4.225	0.03	1.125	1.75	1.325	16.1167
LA	Lake Akimoto	lake	H1_H2_H3	2016-06-06	spring	Salmoniformes	Osmeridae	Hypomesus nipponensis	pelagic	94	0.35	3.7234	0	11	0.01055	1042.65	7.15	0.625	3.225	9.65	4.225	0.03	1.125	1.75	1.325	16.1167
LA	Lake Akimoto	lake	H1_H2_H3	2016-06-06	spring	Salmoniformes	Salmonidae	Salvelinus leucomaenis	benthopelagic	7	1.4	200	1	41	0.01055	3886.26	7.15	0.625	3.225	9.65	4.225	0.03	1.125	1.75	1.325	16.1167
LA	Lake Akimoto	lake	H1_H2_H3	2016-06-06	spring	Salmoniformes	Salmonidae	Oncorhynchus masou	benthopelagic	3	0.63	210	1	41	0.01055	3886.26	7.15	0.625	3.225	9.65	4.225	0.03	1.125	1.75	1.325	16.1167
LA	Lake Akimoto	lake	H1_H2_H3	2016-06-06	spring	Perciformes	Centrarchidae	Micropterus salmoides	benthopelagic	1	1.2	1200	1	84	0.01055	7962.09	7.15	0.625	3.225	9.65	4.225	0.03	1.125	1.75	1.325	16.1167
LA	Lake Akimoto	lake	H1_H2_H3	2016-06-06	spring	Perciformes	Centrarchidae	Micropterus dolomieu	benthopelagic	6	2.6	433.333	1	75	0.01055	7109	7.15	0.625	3.225	9.65	4.225	0.03	1.125	1.75	1.325	16.1167
LI	Lake Inawashiro	lake	I1_I2	2016-06-05	spring	Osmeriformes	Cyprinidae	Tribolodon hakonensis	benthopelagic	51	1.6	31.3725	1	19	0.00965	1968.91	6.6	0.25	1.55	10.45	11.75	0.06	0.6	1.5	0.6	12.8
LI	Lake Inawashiro	lake	I1_I2	2016-06-05	spring	Osmeriformes	Cyprinidae	Tribolodon hakonensis	benthopelagic	33	3.7	112.121	1	31	0.00965	3212.44	6.6	0.25	1.55	10.45	11.75	0.06	0.6	1.5	0.6	12.8
LI	Lake Inawashiro	lake	I1_I2	2016-06-05	spring	Osmeriformes	Cyprinidae	Carassius auratus	benthopelagic	19	3.4	178.947	1	25	0.00965	2590.67	6.6	0.25	1.55	10.45	11.75	0.06	0.6	1.5	0.6	12.8
LI	Lake Inawashiro	lake	I1_I2	2016-06-05	spring	Osmeriformes	Cyprinidae	Hemibarbus barbus	benthopelagic	2	1.8	900	1	13	0.00965	1347.15	6.6	0.25	1.55	10.45	11.75	0.06	0.6	1.5	0.6	12.8
LI	Lake Inawashiro	lake	I1_I2	2016-06-05	spring	Salmoniformes	Salmonidae	Salvelinus leucomaenis	benthopelagic	6	2.5	416.667	1	50	0.00965	5181.35	6.6	0.25	1.55	10.45	11.75	0.06	0.6	1.5	0.6	12.8
LI	Lake Inawashiro	lake	I1_I2	2016-06-05	spring	Salmoniformes	Salmonidae	Salvelinus leucomaenis	benthopelagic	1	0.16	160	1	40	0.00965	4145.08	6.6	0.25	1.55	10.45	11.75	0.06	0.6	1.5	0.6	12.8
LI	Lake Inawashiro	lake	I1_I2	2016-06-05	spring	Perciformes	Centrarchidae	Micropterus dolomieu	benthopelagic	1	0.6	600	1	28	0.00965	2901.55	6.6	0.25	1.55	10.45	11.75	0.06	0.6	1.5	0.6	12.8
LI	Lake Inawashiro	lake	J1	2016-06-05	spring	Osmeriformes	Cyprinidae	Tribolodon hakonensis	benthopelagic	18	3.3	183.333	1	48	0.01	4800	6.7	0.95	2.6	10.3	11.85	0.06	1.1	1.25	0.65	15.2
LI	Lake Inawashiro	lake	J1	2016-06-05	spring	Osmeriformes	Cyprinidae	Tribolodon hakonensis	benthopelagic	46	2.8	60.8696	1	29	0.01	2900	6.7	0.95	2.6	10.3	11.85	0.06	1.1	1.25	0.65	15.2
LI	Lake Inawashiro	lake	J1	2016-06-05	spring	Osmeriformes	Cyprinidae	Pseudogobio esocinus	benthopelagic	15	0.2	13.3333	0	10	0.01	1000	6.7	0.95	2.6	10.3	11.85	0.06	1.1	1.25	0.65	15.2
LI	Lake Inawashiro	lake	J1	2016-06-05	spring	Osmeriformes	Cyprinidae	Carassius auratus	benthopelagic	1	0.3	300	1	26	0.01	2600	6.7	0.95	2.6	10.3	11.85	0.06	1.1	1.25	0.65	15.2
LI	Lake Inawashiro	lake	J1	2016-06-05	spring	Osmeriformes	Cyprinidae	Hemibarbus barbus	benthopelagic	4	2.4	600	1	28	0.01	2800	6.7	0.95	2.6	10.3	11.85	0.06	1.1	1.25	0.65	15.2
LI	Lake Inawashiro	lake	J1	2016-06-05	spring	Salmoniformes	Salmonidae	Salvelinus leucomaenis	benthopelagic	1	1.1	1100	1	86	0.01	8600	6.7	0.95	2.6	10.3	11.85	0.06	1.1	1.25	0.65	15.2
LI	Lake Inawashiro	lake	J1	2016-06-05	spring	Salmoniformes	Salmonidae	Oncorhynchus masou	benthopelagic	1	1	1000	1	48	0.01	4800	6.7	0.95	2.6	10.3	11.85	0.06	1.1	1.25	0.65	15.2
LI	Lake Inawashiro	lake	J1	2016-06-05	spring	Perciformes	Centrarchidae	Micropterus dolomieu	benthopelagic	2	1	500	1	42	0.01	4200	6.7	0.95	2.6	10.3	11.85	0.06	1.1	1.25	0.65	15.2
LA	Lake Akimoto	lake	H1_H2_H3	2016-09-05	summer	Osmeriformes	Cyprinidae	Tribolodon hakonensis	benthopelagic	15	2.5	166.667	1	46	0.02875	1600	7.05	0.4875	5.325	7.475	4.75	0.03	2.275	11.25	6.575	22.0667
LA	Lake Akimoto	lake	H1_H2_H3	2016-09-05	summer	Osmeriformes	Cyprinidae	Carassius auratus	benthopelagic	8	1.2	150	1	50	0.02875	1739.13	7.05	0.4875	5.325	7.475	4.75	0.03	2.275	11.25	6.575	22.0667
LA	Lake Akimoto	lake	H1_H2_H3	2016-09-05	summer	Osmeriformes	Cyprinidae	Cyprinus carpio	benthopelagic	1	0.9	900	1	25	0.02875	869.565	7.05	0.4875	5.325	7.475	4.75	0.03	2.275	11.25	6.575	22.0667
LA	Lake Akimoto	lake	H1_H2_H3	2016-09-05	summer	Osmeriformes	Cyprinidae	Hemibarbus barbus	benthopelagic	2	2	1000	1	43	0.02875	1495.65	7.05	0.4875	5.325	7.475	4.75	0.03	2.275	11.25	6.575	22.0667
LA	Lake Akimoto	lake	H1_H2_H3	2016-09-05	summer	Salmoniformes	Osmeridae	Hypomesus nipponensis	pelagic	83	0.35	4.21687	0	15	0.02875	521.739	7.05	0.4875	5.325	7.475	4.75	0.03	2.275	11.25	6.575	22.0667
LA	Lake Akimoto	lake	H1_H2_H3	2016-09-05	summer	Salmoniformes	Salmonidae	Oncorhynchus masou	benthopelagic	1	0.36	360	1	35	0.02875	1217.39	7.05	0.4875	5.325	7.475	4.75	0.03	2.275	11.25	6.575	22.0667
LA	Lake Akimoto	lake	H1_H2_H3	2016-09-05	summer	Perciformes	Centrarchidae	Micropterus dolomieu	benthopelagic	8	1.9	237.5	1	66	0.02875	2295.65	7.05	0.4875	5.325	7.475	4.75	0.03	2.275	11.25	6.575	22.0667
LA	Lake Akimoto	lake	H1_H2_H3	2016-09-05	summer	Perciformes	Centrarchidae	Lepomis macrochirus	benthopelagic	7	0.4	57.1429	1	43	0.02875	1495.65	7.05	0.4875	5.325	7.475	4.75	0.03	2.275	11.25	6.575	22.0667
LI	Lake Inawashiro	lake	I1_I2	2016-08-18	summer	Osmeriformes	Cyprinidae	Tribolodon hakonensis	benthopelagic	53	3.4	64.1509	1	25	0.0115	2173.91	6.4	0.475	2.3	8.2	11.35	0.07	0.65	1.5	1.2	23.9
LI	Lake Inawashiro	lake	I1_I2	2016-08-18	summer	Osmeriformes	Cyprinidae	Carassius auratus	benthopelagic	7	0.16	22.8571	1	5.7	0.0115	495.652	6.4	0.475	2.3	8.2	11.35	0.07	0.65	1.5	1.2	23.9
LI	Lake Inawashiro	lake	I1_I2	2016-08-18	summer	Osmeriformes	Cyprinidae	Carassius auratus	benthopelagic	7	3.7	528.571	1	20	0.0115	1739.13	6.4	0.475	2.3	8.2	11.35	0.07	0.65	1.5	1.2	23.9
LI	Lake Inawashiro	lake	I1_I2	2016-08-18	summer	Osmeriformes	Cyprinidae	Hemibarbus barbus	benthopelagic	1	0.39	390	1	26	0.0115	2260.87	6.4	0.475	2.3	8.2	11.35	0.07	0.65	1.5	1.2	23.9
LI	Lake Inawashiro	lake	I1_I2	2016-08-18	summer	Salmoniformes	Salmonidae	Salvelinus leucomaenis	benthopelagic	1	0.52	520	1	58	0.0115	5043.48	6.4	0.475	2.3	8.2	11.35	0.07	0.65	1.5	1.2	23.9
LI	Lake Inawashiro	lake	J1	2016-08-18	summer	Osmeriformes	Cyprinidae	Tribolodon hakonensis	benthopelagic	104	2.3	22.1154	1	12	0.00965	1243.52	6.7	0.8	2.45	8.3	10.9	0.065	0.85	1.25	0.8	24.5
LI	Lake Inawashiro	lake	J1	2016-08-18	summer	Osmeriformes	Cyprinidae	Tribolodon hakonensis	benthopelagic	8	0.53	66.25	1	15	0.00965	1554.4	6.7	0.8	2.45	8.3	10.9	0.065	0.85	1.25	0.8	24.5
LI	Lake Inawashiro	lake	J1	2016-08-18	summer	Osmeriformes	Cyprinidae	Opsariichthys platypus	benthopelagic	55	0.72	13.0909	1	6.3	0.00965	652.85	6.7	0.8	2.45	8.3	10.9	0.065	0.85	1.25	0.8	24.5
LI	Lake Inawashiro	lake	J1	2016-08-18	summer	Osmeriformes	Cyprinidae	Pseudogobio esocinus	benthopelagic	119	1.4	11.7647	1	11	0.00965	1139.9	6.7	0.8	2.45	8.3	10.9	0.065	0.85	1.25	0.8	24.5
LI	Lake Inawashiro	lake	J1	2016-08-18	summer	Osmeriformes	Cyprinidae	Carassius auratus	benthopelagic	7	0.051	7.28571	0	7.1	0.00965	735.751	6.7	0.8	2.45	8.3	10.9	0.065	0.85	1.25	0.8	24.5
LI	Lake Inawashiro	lake	J1	2016-08-18	summer	Osmeriformes	Cyprinidae	Carassius auratus	benthopelagic	7	3.4	485.714	1	18	0.00965	1865.28	6.7	0.8	2.45	8.3	10.9	0.065	0.85	1.25	0.8	24.5
LI	Lake Inawashiro	lake	J1	2016-08-18	summer	Osmeriformes	Cyprinidae	Hemibarbus barbus	benthopelagic	10	0.61	61	1	14	0.00965	1450.78	6.7	0.8	2.45	8.3	10.9	0.065	0.85	1.25	0.8	24.5
LI	Lake Inawashiro	lake	J1	2016-08-18	summer	Osmeriformes	Cyprinidae	Hemibarbus barbus	benthopelagic	2	2	1000	1	30	0.00965	3108.81	6.7	0.8	2.45	8.3	10.9	0.065	0.85	1.25	0.8	24.5
LI	Lake Inawashiro	lake	J1	2016-08-18	summer	Perciformes	Centrarchidae	Micropterus dolomieu	benthopelagic	2	0.03	15	1	17	0.00965	1761.66	6.7	0.8	2.45	8.3	10.9	0.065	0.85	1.25	0.8	24.5
LI	Lake Inawashiro	lake	J1	2016-08-18	summer	Perciformes	Centrarchidae	Micropterus dolomieu	benthopelagic	2	2.8	1400	1	110	0.00965	11399	6.7	0.8	2.45	8.3	10.9	0.065	0.85	1.25	0.8	24.5
LH	Lake Hayama	lake	G1_G2_G3	2016-10-06	autumn	Osmeriformes	Cyprinidae	Tribolodon hakonensis	benthopelagic	3	0.25	83.3333	1	11	0.0295	372.881	7.375	0.75	3.825	9.625	6.65	0.04	1.725	2.25	2.225	17.65
LH	Lake Hayama	lake	G1_G2_G3	2016-10-06	autumn	Osmeriformes	Cyprinidae	Carassius auratus	benthopelagic	2	0.89	445	1	54	0.0295	1830.51	7.375	0.75	3.825	9.625	6.65	0.04	1.725	2.25	2.225	17.65
LH	Lake Hayama	lake	G1_G2_G3	2016-10-20	autumn	Osmeriformes	Cyprinidae	Cyprinus carpio	benthopelagic	3	5.5	1833.33	1	48	0.0295	1627.12	7.375	0.75	3.825	9.625	6.65	0.04	1.725	2.25	2.225	17.65
LH	Lake Hayama	lake	G1_G2_G3	2016-10-06	autumn	Perciformes	Centrarchidae	Micropterus dolomieu	benthopelagic	2	1.3	650	1	260	0.0295	8813.56	7.375	0.75	3.825	9.625	6.65	0.04	1.725	2.25	2.225	17.65
LH	Lake Hayama	lake	G1_G2_G3	2016-10-03	autumn	Siluriformes	Siluridae	Silurus asotus	demersal	1	1.9	1900	1	560	0.0295	18983.1	7.375	0.75	3.825	9.625	6.65	0.04	1.725	2.25	2.225	17.65
LA	Lake Akimoto	lake	H1_H2_H3	2016-10-18	autumn	Osmeriformes	Cyprinidae	Tribolodon hakonensis	benthopelagic	7	1.3	185.714	1	54	0.012	4500	7.3	0.7625	4	9	5.45	0.03	1.775	2	1.575	15.35
LA	Lake Akimoto	lake	H1_H2_H3	2016-10-18	autumn	Osmeriformes	Cyprinidae	Opsariichthys platypus	benthopelagic	7	0.074	10.5714	0	13	0.012	1083.33	7.3	0.7625	4	9	5.45	0.03	1.775	2	1.575	15.35
LA	Lake Akimoto	lake	H1_H2_H3	2016-10-18	autumn	Osmeriformes	Cyprinidae	Carassius auratus	benthopelagic	5	0.6	120	1	36	0.012	3000	7.3	0.7625	4	9	5.45	0.03	1.775	2	1.575	15.35
LA	Lake Akimoto	lake	H1_H2_H3	2016-10-18	autumn	Osmeriformes	Cyprinidae	Cyprinus carpio	benthopelagic	1	1.9	1900	1	22	0.012	1833.33	7.3	0.7625	4	9	5.45	0.03	1.775	2	1.575	15.35
LA	Lake Akimoto	lake	H1_H2_H3	2016-10-18	autumn	Osmeriformes	Cyprinidae	Hemibarbus barbus	benthopelagic	4	2.7	675	1	44	0.012	3666.67	7.3	0.7625	4	9	5.45	0.03	1.775	2	1.575	15.35
LA	Lake Akimoto	lake	H1_H2_H3	2016-10-18	autumn	Salmoniformes	Osmeridae	Hypomesus nipponensis	pelagic	18	0.1	5.55556	0	8.8	0.012	733.333	7.3	0.7625	4	9	5.45	0.03	1.775	2	1.575	15.35
LA	Lake Akimoto	lake	H1_H2_H3	2016-10-18	autumn	Salmoniformes	Salmonidae	Salvelinus leucomaenis	benthopelagic	4	1.1	275	1	30	0.012	2500	7.3	0.7625	4	9	5.45	0.03	1.775	2	1.575	15.35
LA	Lake Akimoto	lake	H1_H2_H3	2016-10-18	autumn	Perciformes	Centrarchidae	Micropterus dolomieu	benthopelagic	8	2.7	337.5	1	58	0.012	4833.33	7.3	0.7625	4	9	5.45	0.03	1.775	2	1.575	15.35
LA	Lake Akimoto	lake	H1_H2_H3	2016-10-18	autumn	Perciformes	Centrarchidae	Lepomis macrochirus	benthopelagic	1	0.23	230	1	35	0.012	2916.67	7.3	0.7625	4	9	5.45	0.03	1.775	2	1.575	15.35
LI	Lake Inawashiro	lake	I1_I2	2016-10-19	autumn	Osmeriformes	Cyprinidae	Tribolodon hakonensis	benthopelagic	20	0.41	20.5	1	14	0.00985	1421.32	6.7	0.25	1.6	9.25	12.5	0.065	0.75	1.25	0.85	17.85
LI	Lake Inawashiro	lake	I1_I2	2016-10-19	autumn	Osmeriformes	Cyprinidae	Tribolodon hakonensis	benthopelagic	6	0.81	135	1	29	0.00985	2944.16	6.7	0.25	1.6	9.25	12.5	0.065	0.75	1.25	0.85	17.85
LI	Lake Inawashiro	lake	I1_I2	2016-10-19	autumn	Osmeriformes	Cyprinidae	Opsariichthys platypus	benthopelagic	20	0.34	17	0	9.3	0.00985	944.162	6.7	0.25	1.6	9.25	12.5	0.065	0.75	1.25	0.85	17.85
LI	Lake Inawashiro	lake	I1_I2	2016-10-19	autumn	Osmeriformes	Cyprinidae	Pseudogobio esocinus	benthopelagic	30	0.4	13.3333	0	7.9	0.00985	802.03	6.7	0.25	1.6	9.25	12.5	0.065	0.75	1.25	0.85	17.85
LI	Lake Inawashiro	lake	I1_I2	2016-10-19	autumn	Osmeriformes	Cyprinidae	Carassius auratus	benthopelagic	12	0.52	43.3333	1	13	0.00985	1319.8	6.7	0.25	1.6	9.25	12.5	0.065	0.75	1.25	0.85	17.85
LI	Lake Inawashiro	lake	I1_I2	2016-10-19	autumn	Osmeriformes	Cyprinidae	Carassius auratus	benthopelagic	2	0.78	390	1	22	0.00985	2233.5	6.7	0.25	1.6	9.25	12.5	0.065	0.75	1.25	0.85	17.85
LI	Lake Inawashiro	lake	I1_I2	2016-10-19	autumn	Osmeriformes	Cyprinidae	Cyprinus carpio	benthopelagic	1	0.052	52	1	9.9	0.00985	1005.08	6.7	0.25	1.6	9.25	12.5	0.065	0.75	1.25	0.85	17.85
LI	Lake Inawashiro	lake	I1_I2	2016-10-19	autumn	Osmeriformes	Cyprinidae	Hemibarbus barbus	benthopelagic	3	1.3	433.333	1	24	0.00985	2436.55	6.7	0.25	1.6	9.25	12.5	0.065	0.75	1.25	0.85	17.85
LI	Lake Inawashiro	lake	I1_I2	2016-10-19	autumn	Salmoniformes	Salmonidae	Salvelinus leucomaenis	benthopelagic	3	2.5	833.333	1	45	0.00985	4568.53	6.7	0.25	1.6	9.25	12.5	0.065	0.75	1.25	0.85	17.85
LI	Lake Inawashiro	lake	I1_I2	2016-10-19	autumn	Perciformes	Centrarchidae	Micropterus dolomieu	benthopelagic	10	6.3	630	1	26	0.00985	2639.59	6.7	0.25	1.6	9.25	12.5	0.065	0.75	1.25	0.85	17.85
LI	Lake Inawashiro	lake	I1_I2	2016-10-19	autumn	Siluriformes	Siluridae	Silurus asotus	demersal	1	0.078	78	1	11	0.00985	1116.75	6.7	0.25	1.6	9.25	12.5	0.065	0.75	1.25	0.85	17.85
LI	Lake Inawashiro	lake	J1	2016-10-19	autumn	Osmeriformes	Cyprinidae	Tribolodon hakonensis	benthopelagic	9	0.33	36.6667	1	15	0.00975	1538.46	6.7	1.35	2.4	9.4	11.4	0.06	1.05	0.5	0.55	17.8
LI	Lake Inawashiro	lake	J1	2016-10-19	autumn	Osmeriformes	Cyprinidae	Tribolodon hakonensis	benthopelagic	6	1.1	183.333	1	28	0.00975	2871.79	6.7	1.35	2.4	9.4	11.4	0.06	1.05	0.5	0.55	17.8
LI	Lake Inawashiro	lake	J1	2016-10-19	autumn	Osmeriformes	Cyprinidae	Opsariichthys platypus	benthopelagic	20	0.35	17.5	0	4.8	0.00975	492.308	6.7	1.35	2.4	9.4	11.4	0.06	1.05	0.5	0.55	17.8
LI	Lake Inawashiro	lake	J1	2016-10-19	autumn	Osmeriformes	Cyprinidae	Pseudogobio esocinus	benthopelagic	30	0.38	12.6667	0	3.9	0.00975	400	6.7	1.35	2.4	9.4	11.4	0.06	1.05	0.5	0.55	17.8
LI	Lake Inawashiro	lake	J1	2016-10-19	autumn	Osmeriformes	Cyprinidae	Carassius auratus	benthopelagic	40	0.26	6.5	0	7.8	0.00975	800	6.7	1.35	2.4	9.4	11.4	0.06	1.05	0.5	0.55	17.8
LI	Lake Inawashiro	lake	J1	2016-10-19	autumn	Osmeriformes	Cyprinidae	Carassius auratus	benthopelagic	4	2.4	600	1	25	0.00975	2564.1	6.7	1.35	2.4	9.4	11.4	0.06	1.05	0.5	0.55	17.8
LI	Lake Inawashiro	lake	J1	2016-10-19	autumn	Osmeriformes	Cyprinidae	Hemibarbus barbus	benthopelagic	3	2.8	933.333	1	21	0.00975	2153.85	6.7	1.35	2.4	9.4	11.4	0.06	1.05	0.5	0.55	17.8
LI	Lake Inawashiro	lake	J1	2016-10-19	autumn	Salmoniformes	Salmonidae	Salvelinus leucomaenis	benthopelagic	2	1.5	750	1	43	0.00975	4410.26	6.7	1.35	2.4	9.4	11.4	0.06	1.05	0.5	0.55	17.8
LI	Lake Inawashiro	lake	J1	2016-10-19	autumn	Perciformes	Centrarchidae	Micropterus dolomieu	benthopelagic	5	2.1	420	1	27	0.00975	2769.23	6.7	1.35	2.4	9.4	11.4	0.06	1.05	0.5	0.55	17.8
LI	Lake Inawashiro	lake	J1	2016-10-19	autumn	Siluriformes	Siluridae	Silurus asotus	demersal	1	0.93	930	1	15	0.00975	1538.46	6.7	1.35	2.4	9.4	11.4	0.06	1.05	0.5	0.55	17.8
LH	Lake Hayama	lake	G1_G2_G3	2016-12-08	winter	Perciformes	Centrarchidae	Micropterus dolomieu	benthopelagic	2	2.3	1150	1	240	0.03525	6808.51	7.325	0.6875	2.9	10.075	6.9	0.04	1.4	1	1.625	10.0333
LH	Lake Hayama	lake	G1_G2_G3	2016-12-08	winter	Siluriformes	Siluridae	Silurus asotus	demersal	1	2.2	2200	1	340	0.03525	9645.39	7.325	0.6875	2.9	10.075	6.9	0.04	1.4	1	1.625	10.0333
LA	Lake Akimoto	lake	H1_H2_H3	2016-12-01	winter	Osmeriformes	Cyprinidae	Tribolodon hakonensis	benthopelagic	4	0.73	182.5	0	29	0.0106	2735.85	7.15	0.75	3.25	10.1	5.225	0.03	1.3	2	1.975	7.05
LA	Lake Akimoto	lake	H1_H2_H3	2016-12-01	winter	Osmeriformes	Cyprinidae	Carassius auratus	benthopelagic	7	0.88	125.714	1	37	0.0106	3490.57	7.15	0.75	3.25	10.1	5.225	0.03	1.3	2	1.975	7.05
LA	Lake Akimoto	lake	H1_H2_H3	2016-12-01	winter	Osmeriformes	Cyprinidae	Cyprinus carpio	benthopelagic	1	2.4	2400	1	33	0.0106	3113.21	7.15	0.75	3.25	10.1	5.225	0.03	1.3	2	1.975	7.05
LA	Lake Akimoto	lake	H1_H2_H3	2016-12-01	winter	Osmeriformes	Cyprinidae	Hemibarbus barbus	benthopelagic	2	0.82	410	1	24	0.0106	2264.15	7.15	0.75	3.25	10.1	5.225	0.03	1.3	2	1.975	7.05
LA	Lake Akimoto	lake	H1_H2_H3	2016-12-01	winter	Salmoniformes	Osmeridae	Hypomesus nipponensis	pelagic	55	0.25	4.54545	0	14	0.0106	1320.75	7.15	0.75	3.25	10.1	5.225	0.03	1.3	2	1.975	7.05
LA	Lake Akimoto	lake	H1_H2_H3	2016-12-01	winter	Salmoniformes	Salmonidae	Salvelinus leucomaenis	benthopelagic	4	0.87	217.5	1	27	0.0106	2547.17	7.15	0.75	3.25	10.1	5.225	0.03	1.3	2	1.975	7.05
LA	Lake Akimoto	lake	H1_H2_H3	2016-12-01	winter	Perciformes	Centrarchidae	Micropterus dolomieu	benthopelagic	2	1.2	600	1	51	0.0106	4811.32	7.15	0.75	3.25	10.1	5.225	0.03	1.3	2	1.975	7.05
LA	Lake Akimoto	lake	H1_H2_H3	2016-12-01	winter	Siluriformes	Siluridae	Silurus asotus	demersal	1	1.4	1400	1	93	0.0106	8773.58	7.15	0.75	3.25	10.1	5.225	0.03	1.3	2	1.975	7.05
LH	Lake Hayama	lake	G1_G2_G3	2017-06-16	spring	Perciformes	Centrarchidae	Micropterus dolomieu	benthopelagic	4	2.9	725	1	190	0.033	5757.58	7.6	1.15	4.25	10.15	7.05	0.04	1.65	5	4	20.8333
LH	Lake Hayama	lake	G1_G2_G3	2017-06-16	spring	Perciformes	Centrarchidae	Lepomis macrochirus	benthopelagic	80	1.4	17.5	0	40	0.033	1212.12	7.6	1.15	4.25	10.15	7.05	0.04	1.65	5	4	20.8333
LA	Lake Akimoto	lake	H1_H2_H3	2017-06-20	spring	Osmeriformes	Cyprinidae	Tribolodon hakonensis	benthopelagic	16	2.7	168.75	1	37	0.00845	4378.7	7.25	0.75	2.45	9.8	3.75	0.03	1.2	1	1.3	15.3
LA	Lake Akimoto	lake	H1_H2_H3	2017-06-20	spring	Osmeriformes	Cyprinidae	Carassius auratus	benthopelagic	5	0.78	156	1	32	0.00845	3786.98	7.25	0.75	2.45	9.8	3.75	0.03	1.2	1	1.3	15.3
LA	Lake Akimoto	lake	H1_H2_H3	2017-06-20	spring	Osmeriformes	Cyprinidae	Cyprinus carpio	benthopelagic	1	2.9	2900	1	12	0.00845	1420.12	7.25	0.75	2.45	9.8	3.75	0.03	1.2	1	1.3	15.3
LA	Lake Akimoto	lake	H1_H2_H3	2017-06-20	spring	Osmeriformes	Cyprinidae	Hemibarbus barbus	benthopelagic	2	1.7	850	1	15	0.00845	1775.15	7.25	0.75	2.45	9.8	3.75	0.03	1.2	1	1.3	15.3
LA	Lake Akimoto	lake	H1_H2_H3	2017-06-20	spring	Salmoniformes	Osmeridae	Hypomesus nipponensis	pelagic	126	0.24	1.90476	0	26	0.00845	3076.92	7.25	0.75	2.45	9.8	3.75	0.03	1.2	1	1.3	15.3
LA	Lake Akimoto	lake	H1_H2_H3	2017-06-20	spring	Salmoniformes	Salmonidae	Salvelinus leucomaenis	benthopelagic	5	1.5	300	1	49	0.00845	5798.82	7.25	0.75	2.45	9.8	3.75	0.03	1.2	1	1.3	15.3
LA	Lake Akimoto	lake	H1_H2_H3	2017-06-20	spring	Salmoniformes	Salmonidae	Oncorhynchus masou	benthopelagic	2	0.34	170	1	18	0.00845	2130.18	7.25	0.75	2.45	9.8	3.75	0.03	1.2	1	1.3	15.3
LA	Lake Akimoto	lake	H1_H2_H3	2017-06-20	spring	Perciformes	Centrarchidae	Micropterus dolomieu	benthopelagic	9	3.6	400	1	66	0.00845	7810.65	7.25	0.75	2.45	9.8	3.75	0.03	1.2	1	1.3	15.3
LI	Lake Inawashiro	lake	I1_I2	2017-06-19	spring	Osmeriformes	Cyprinidae	Tribolodon hakonensis	benthopelagic	35	3.6	102.857	1	30	0.00855	3508.77	6.85	0.5	1.4	10.35	11.05	0.06	0.75	0.5	0.5	13.6
LI	Lake Inawashiro	lake	I1_I2	2017-06-19	spring	Osmeriformes	Cyprinidae	Carassius auratus	benthopelagic	6	1.5	250	1	27	0.00855	3157.89	6.85	0.5	1.4	10.35	11.05	0.06	0.75	0.5	0.5	13.6
LI	Lake Inawashiro	lake	I1_I2	2017-06-19	spring	Salmoniformes	Salmonidae	Salvelinus leucomaenis	benthopelagic	6	2.9	483.333	1	48	0.00855	5614.04	6.85	0.5	1.4	10.35	11.05	0.06	0.75	0.5	0.5	13.6
LI	Lake Inawashiro	lake	I1_I2	2017-06-19	spring	Perciformes	Channidae	Channa argus	benthopelagic	2	2.2	1100	1	27	0.00855	3157.89	6.85	0.5	1.4	10.35	11.05	0.06	0.75	0.5	0.5	13.6
LI	Lake Inawashiro	lake	I1_I2	2017-06-19	spring	Siluriformes	Siluridae	Silurus asotus	demersal	1	0.92	920	1	26	0.00855	3040.94	6.85	0.5	1.4	10.35	11.05	0.06	0.75	0.5	0.5	13.6
LI	Lake Inawashiro	lake	J1	2017-06-19	spring	Osmeriformes	Cyprinidae	Tribolodon hakonensis	benthopelagic	10	2	200	1	28	0.00855	3274.85	6.85	0.5	1.4	10.35	11.05	0.06	0.75	0.5	0.5	13.6
LI	Lake Inawashiro	lake	J1	2017-06-19	spring	Osmeriformes	Cyprinidae	Opsariichthys platypus	benthopelagic	17	0.24	14.1176	0	7.8	0.00855	912.281	6.85	0.5	1.4	10.35	11.05	0.06	0.75	0.5	0.5	13.6
LI	Lake Inawashiro	lake	J1	2017-06-19	spring	Osmeriformes	Cyprinidae	Pseudogobio esocinus	benthopelagic	60	0.68	11.3333	0	8.5	0.00855	994.152	6.85	0.5	1.4	10.35	11.05	0.06	0.75	0.5	0.5	13.6
LI	Lake Inawashiro	lake	J1	2017-06-19	spring	Osmeriformes	Cyprinidae	Carassius auratus	benthopelagic	80	0.43	5.375	0	15	0.00855	1754.39	6.85	0.5	1.4	10.35	11.05	0.06	0.75	0.5	0.5	13.6
LI	Lake Inawashiro	lake	J1	2017-06-19	spring	Osmeriformes	Cyprinidae	Carassius auratus	benthopelagic	5	1.5	300	1	12	0.00855	1403.51	6.85	0.5	1.4	10.35	11.05	0.06	0.75	0.5	0.5	13.6
LI	Lake Inawashiro	lake	J1	2017-06-19	spring	Osmeriformes	Cyprinidae	Hemibarbus barbus	benthopelagic	12	1.5	125	1	18	0.00855	2105.26	6.85	0.5	1.4	10.35	11.05	0.06	0.75	0.5	0.5	13.6
LI	Lake Inawashiro	lake	J1	2017-06-19	spring	Salmoniformes	Salmonidae	Salvelinus leucomaenis	benthopelagic	2	0.73	365	1	43	0.00855	5029.24	6.85	0.5	1.4	10.35	11.05	0.06	0.75	0.5	0.5	13.6
LI	Lake Inawashiro	lake	J1	2017-06-19	spring	Salmoniformes	Salmonidae	Oncorhynchus masou	benthopelagic	3	0.21	70	1	0.92	0.00855	107.602	6.85	0.5	1.4	10.35	11.05	0.06	0.75	0.5	0.5	13.6
LI	Lake Inawashiro	lake	J1	2017-06-19	spring	Perciformes	Centrarchidae	Micropterus dolomieu	benthopelagic	1	1.6	1600	1	54	0.00855	6315.79	6.85	0.5	1.4	10.35	11.05	0.06	0.75	0.5	0.5	13.6
LI	Lake Inawashiro	lake	J1	2017-06-19	spring	Perciformes	Gobiidae	Gymnogobius urotaenia	demersal	7	0.085	12.1429	0	16	0.00855	1871.35	6.85	0.5	1.4	10.35	11.05	0.06	0.75	0.5	0.5	13.6
LI	Lake Inawashiro	lake	J1	2017-06-19	spring	Siluriformes	Siluridae	Silurus asotus	demersal	1	0.9	900	1	32	0.00855	3742.69	6.85	0.5	1.4	10.35	11.05	0.06	0.75	0.5	0.5	13.6
LH	Lake Hayama	lake	G1_G2_G3	2017-08-20	summer	Osmeriformes	Cyprinidae	Carassius auratus	benthopelagic	1	1.2	1200	1	82	0.027	3037.04	8.1	2.25	6.45	10.45	6.85	0.04	2.4	4.5	1.5	21.1667
LH	Lake Hayama	lake	G1_G2_G3	2017-08-21	summer	Perciformes	Centrarchidae	Micropterus dolomieu	benthopelagic	1	0.093	93	1	59	0.027	2185.19	8.1	2.25	6.45	10.45	6.85	0.04	2.4	4.5	1.5	21.1667
LH	Lake Hayama	lake	G1_G2_G3	2017-08-21	summer	Perciformes	Centrarchidae	Lepomis macrochirus	benthopelagic	7	0.47	67.1429	1	35	0.027	1296.3	8.1	2.25	6.45	10.45	6.85	0.04	2.4	4.5	1.5	21.1667
LH	Lake Hayama	lake	G1_G2_G3	2017-08-20	summer	Siluriformes	Siluridae	Silurus asotus	demersal	2	3.6	1800	1	410	0.027	15185.2	8.1	2.25	6.45	10.45	6.85	0.04	2.4	4.5	1.5	21.1667
LA	Lake Akimoto	lake	H1_H2_H3	2017-08-25	summer	Osmeriformes	Cyprinidae	Tribolodon hakonensis	benthopelagic	15	1.2	80	1	29	0.01165	2489.27	6.7	0.25	3.9	7.3	4.65	0.03	1.45	1.5	1.35	18.3
LA	Lake Akimoto	lake	H1_H2_H3	2017-08-25	summer	Osmeriformes	Cyprinidae	Carassius auratus	benthopelagic	20	3.4	170	1	39	0.01165	3347.64	6.7	0.25	3.9	7.3	4.65	0.03	1.45	1.5	1.35	18.3
LA	Lake Akimoto	lake	H1_H2_H3	2017-08-25	summer	Osmeriformes	Cyprinidae	Hemibarbus barbus	benthopelagic	2	0.86	430	1	35	0.01165	3004.29	6.7	0.25	3.9	7.3	4.65	0.03	1.45	1.5	1.35	18.3
LA	Lake Akimoto	lake	H1_H2_H3	2017-08-25	summer	Salmoniformes	Osmeridae	Hypomesus nipponensis	pelagic	47	0.19	4.04255	0	14	0.01165	1201.72	6.7	0.25	3.9	7.3	4.65	0.03	1.45	1.5	1.35	18.3
LA	Lake Akimoto	lake	H1_H2_H3	2017-08-25	summer	Salmoniformes	Salmonidae	Salvelinus leucomaenis	benthopelagic	4	1.4	350	1	34	0.01165	2918.45	6.7	0.25	3.9	7.3	4.65	0.03	1.45	1.5	1.35	18.3
LA	Lake Akimoto	lake	H1_H2_H3	2017-08-25	summer	Salmoniformes	Salmonidae	Oncorhynchus masou	benthopelagic	2	0.43	215	1	27	0.01165	2317.6	6.7	0.25	3.9	7.3	4.65	0.03	1.45	1.5	1.35	18.3
LA	Lake Akimoto	lake	H1_H2_H3	2017-08-25	summer	Perciformes	Centrarchidae	Micropterus dolomieu	benthopelagic	8	2.1	262.5	1	30	0.01165	2575.11	6.7	0.25	3.9	7.3	4.65	0.03	1.45	1.5	1.35	18.3
LH	Lake Hayama	lake	G1_G2_G3	2017-11-07	autumn	Osmeriformes	Cyprinidae	Tribolodon hakonensis	benthopelagic	2	0.23	115	1	38	0.0485	783.505	7.2	1.75	3.65	8.4	7	0.04	1.65	2	1.8	15.5333
LH	Lake Hayama	lake	G1_G2_G3	2017-11-07	autumn	Osmeriformes	Cyprinidae	Carassius auratus	benthopelagic	2	2.5	1250	1	75	0.0485	1546.39	7.2	1.75	3.65	8.4	7	0.04	1.65	2	1.8	15.5333
LH	Lake Hayama	lake	G1_G2_G3	2017-11-07	autumn	Perciformes	Centrarchidae	Micropterus salmoides	benthopelagic	3	0.14	46.6667	1	50	0.0485	1030.93	7.2	1.75	3.65	8.4	7	0.04	1.65	2	1.8	15.5333
LH	Lake Hayama	lake	G1_G2_G3	2017-11-07	autumn	Perciformes	Centrarchidae	Micropterus dolomieu	benthopelagic	2	1.1	550	1	110	0.0485	2268.04	7.2	1.75	3.65	8.4	7	0.04	1.65	2	1.8	15.5333
LH	Lake Hayama	lake	G1_G2_G3	2017-11-07	autumn	Perciformes	Centrarchidae	Lepomis macrochirus	benthopelagic	1	0.076	76	1	20	0.0485	412.371	7.2	1.75	3.65	8.4	7	0.04	1.65	2	1.8	15.5333
LA	Lake Akimoto	lake	H1_H2_H3	2017-10-18	autumn	Osmeriformes	Cyprinidae	Tribolodon hakonensis	benthopelagic	12	2.2	183.333	0	44	0.01125	3911.11	6.95	0.625	3.25	8.65	5.15	0.03	1.5	2	1.85	14.15
LA	Lake Akimoto	lake	H1_H2_H3	2017-10-18	autumn	Osmeriformes	Cyprinidae	Carassius auratus	benthopelagic	6	0.8	133.333	0	37	0.01125	3288.89	6.95	0.625	3.25	8.65	5.15	0.03	1.5	2	1.85	14.15
LA	Lake Akimoto	lake	H1_H2_H3	2017-10-18	autumn	Osmeriformes	Cyprinidae	Hemibarbus barbus	benthopelagic	3	2	666.667	1	38	0.01125	3377.78	6.95	0.625	3.25	8.65	5.15	0.03	1.5	2	1.85	14.15
LA	Lake Akimoto	lake	H1_H2_H3	2017-10-18	autumn	Salmoniformes	Osmeridae	Hypomesus nipponensis	pelagic	78	0.31	3.97436	0	19	0.01125	1688.89	6.95	0.625	3.25	8.65	5.15	0.03	1.5	2	1.85	14.15
LA	Lake Akimoto	lake	H1_H2_H3	2017-10-18	autumn	Salmoniformes	Salmonidae	Salvelinus leucomaenis	benthopelagic	4	1	250	1	30	0.01125	2666.67	6.95	0.625	3.25	8.65	5.15	0.03	1.5	2	1.85	14.15
LA	Lake Akimoto	lake	H1_H2_H3	2017-10-18	autumn	Salmoniformes	Salmonidae	Oncorhynchus masou	benthopelagic	1	0.9	900	1	30	0.01125	2666.67	6.95	0.625	3.25	8.65	5.15	0.03	1.5	2	1.85	14.15
LA	Lake Akimoto	lake	H1_H2_H3	2017-10-18	autumn	Perciformes	Centrarchidae	Micropterus salmoides	benthopelagic	2	1.7	850	1	42	0.01125	3733.33	6.95	0.625	3.25	8.65	5.15	0.03	1.5	2	1.85	14.15
LA	Lake Akimoto	lake	H1_H2_H3	2017-10-18	autumn	Perciformes	Centrarchidae	Micropterus dolomieu	benthopelagic	8	3.1	387.5	1	81	0.01125	7200	6.95	0.625	3.25	8.65	5.15	0.03	1.5	2	1.85	14.15
LA	Lake Akimoto	lake	H1_H2_H3	2017-10-18	autumn	Perciformes	Centrarchidae	Lepomis macrochirus	benthopelagic	1	0.26	260	1	20	0.01125	1777.78	6.95	0.625	3.25	8.65	5.15	0.03	1.5	2	1.85	14.15
LI	Lake Inawashiro	lake	I1_I2	2017-10-19	autumn	Osmeriformes	Cyprinidae	Tribolodon hakonensis	benthopelagic	42	2.9	69.0476	1	11	0.00805	1366.46	7.25	0.25	1.75	9.85	10.75	0.06	0.8	0.5	0.7	16.1
LI	Lake Inawashiro	lake	I1_I2	2017-10-19	autumn	Osmeriformes	Cyprinidae	Opsariichthys platypus	benthopelagic	48	0.87	18.125	0	4.4	0.00805	546.584	7.25	0.25	1.75	9.85	10.75	0.06	0.8	0.5	0.7	16.1
LI	Lake Inawashiro	lake	I1_I2	2017-10-19	autumn	Osmeriformes	Cyprinidae	Pseudogobio esocinus	benthopelagic	127	1.8	14.1732	0	4.7	0.00805	583.851	7.25	0.25	1.75	9.85	10.75	0.06	0.8	0.5	0.7	16.1
LI	Lake Inawashiro	lake	I1_I2	2017-10-19	autumn	Osmeriformes	Cyprinidae	Carassius auratus	benthopelagic	6	2.9	483.333	1	23	0.00805	2857.14	7.25	0.25	1.75	9.85	10.75	0.06	0.8	0.5	0.7	16.1
LI	Lake Inawashiro	lake	I1_I2	2017-10-19	autumn	Osmeriformes	Cyprinidae	Hemibarbus barbus	benthopelagic	3	2.6	866.667	1	24	0.00805	2981.37	7.25	0.25	1.75	9.85	10.75	0.06	0.8	0.5	0.7	16.1
LI	Lake Inawashiro	lake	I1_I2	2017-10-19	autumn	Salmoniformes	Salmonidae	Salvelinus leucomaenis	benthopelagic	3	1.7	566.667	1	39	0.00805	4844.72	7.25	0.25	1.75	9.85	10.75	0.06	0.8	0.5	0.7	16.1
LI	Lake Inawashiro	lake	I1_I2	2017-10-19	autumn	Perciformes	Centrarchidae	Micropterus dolomieu	benthopelagic	12	3	250	1	21	0.00805	2608.7	7.25	0.25	1.75	9.85	10.75	0.06	0.8	0.5	0.7	16.1
LI	Lake Inawashiro	lake	I1_I2	2017-10-19	autumn	Siluriformes	Siluridae	Silurus asotus	demersal	1	0.79	790	1	7.9	0.00805	981.366	7.25	0.25	1.75	9.85	10.75	0.06	0.8	0.5	0.7	16.1
LI	Lake Inawashiro	lake	J1	2017-10-18	autumn	Osmeriformes	Cyprinidae	Tribolodon hakonensis	benthopelagic	51	2.1	41.1765	0	12	0.00805	1490.68	7.25	0.25	1.75	9.85	10.75	0.06	0.8	0.5	0.7	16.1
LI	Lake Inawashiro	lake	J1	2017-10-18	autumn	Osmeriformes	Cyprinidae	Carassius auratus	benthopelagic	10	3.2	320	1	14	0.00805	1739.13	7.25	0.25	1.75	9.85	10.75	0.06	0.8	0.5	0.7	16.1
LI	Lake Inawashiro	lake	J1	2017-10-18	autumn	Perciformes	Centrarchidae	Micropterus dolomieu	benthopelagic	4	1.7	425	1	82	0.00805	10186.3	7.25	0.25	1.75	9.85	10.75	0.06	0.8	0.5	0.7	16.1
LI	Lake Inawashiro	lake	J1	2017-10-18	autumn	Siluriformes	Siluridae	Silurus asotus	demersal	1	0.14	140	1	5.2	0.00805	645.963	7.25	0.25	1.75	9.85	10.75	0.06	0.8	0.5	0.7	16.1
LH	Lake Hayama	lake	G1_G2_G3	2017-12-07	winter	Salmoniformes	Osmeridae	Hypomesus nipponensis	pelagic	109	0.064	0.587156	0	30	0.048	625	7.35	0.8	3.25	10.25	6.35	0.04	1.6	1	1.3	8.86667
LH	Lake Hayama	lake	G1_G2_G3	2017-12-07	winter	Salmoniformes	Salmonidae	Oncorhynchus masou	benthopelagic	1	0.021	21	1	58	0.048	1208.33	7.35	0.8	3.25	10.25	6.35	0.04	1.6	1	1.3	8.86667
LA	Lake Akimoto	lake	H1_H2_H3	2017-12-01	winter	Osmeriformes	Cyprinidae	Tribolodon hakonensis	benthopelagic	2	0.67	335	1	35	0.0144	2430.56	7.1	0.75	3.55	11.2	4.65	0.03	1.55	2	1.5	5.8
LA	Lake Akimoto	lake	H1_H2_H3	2017-12-01	winter	Osmeriformes	Cyprinidae	Cyprinus carpio	benthopelagic	1	5.4	5400	1	37	0.0144	2569.44	7.1	0.75	3.55	11.2	4.65	0.03	1.55	2	1.5	5.8
LA	Lake Akimoto	lake	H1_H2_H3	2017-12-01	winter	Salmoniformes	Salmonidae	Salvelinus leucomaenis	benthopelagic	4	1.2	300	1	31	0.0144	2152.78	7.1	0.75	3.55	11.2	4.65	0.03	1.55	2	1.5	5.8
LA	Lake Akimoto	lake	H1_H2_H3	2017-12-01	winter	Perciformes	Centrarchidae	Micropterus dolomieu	benthopelagic	3	0.72	240	1	33	0.0144	2291.67	7.1	0.75	3.55	11.2	4.65	0.03	1.55	2	1.5	5.8
LA	Lake Akimoto	lake	H1_H2_H3	2017-12-01	winter	Siluriformes	Siluridae	Silurus asotus	demersal	1	0.98	980	1	47	0.0144	3263.89	7.1	0.75	3.55	11.2	4.65	0.03	1.55	2	1.5	5.8
