# Supplementary material for: Data on 137Cs concentration factor of freshwater fish and aquatic organisms in lake and river ecosystems
Source: Data Brief. 2020 Jan 1;28:105043. doi: 10.1016/j.dib.2019.105043 (PMC6953519; doi:10.1016/j.dib.2019.105043)
Supplement: Multimedia component 3 — 137Cs activity concentration and concentration factors of other freshwater aquatic organisms in an EXCEL spreadsheet. [file mmc3.xlsx]

## Sheet: new_bio
sitecode	site	ecosystem	samplingpoint	date	season	category1	category2	order	species	N	weight	Cs137	Cs137.w	CF	pH	BOD	COD	DO	EC	salinity	TOC	SS	turbidity	temperature
RAA	Abukuma River	river	A2	2013-07-10	spring	primary producer	periphyton	-	-	NA	0.044	500	0.12	4166.67	7.4	0.9	5.2	8.8	15.7	0.08	1.8	12	5	24.2333
RAB	Abukuma River	river	B3	2013-07-09	spring	primary producer	periphyton	-	-	NA	0.052	310	0.037	8378.38	7.6	0.9	5.5	9.5	10.2	0.06	1.9	6	3.8	25.1
RU	Uda River	river	C6	2013-07-14	spring	primary producer	periphyton	-	-	NA	0.077	350	0.048	7291.67	7.7	0.6	3.4	9.4	13.7	0.07	1.3	2	1.3	23.9833
RM	Mano River	river	D4a_D4b	2013-07-13	spring	primary producer	periphyton	-	-	NA	0.095	1100	0.065	16923.1	7.25	0.65	2.85	9.25	11.1	0.06	1.2	1.5	1.15	21.15
RN	Niida River	river	E1_E2a_E2b	2013-07-18	spring	primary producer	periphyton	-	-	NA	0.035	2700	0.353333	7641.51	7.33333	0.533333	3.23333	9.86667	7.96667	0.0466667	1.73333	4.66667	2.43333	22.8167
RO	Ota River	river	F1	2013-07-15	spring	primary producer	periphyton	-	-	NA	0.09	5500	0.53	10377.4	7.2	0.7	2.8	9.1	6.5	0.04	1.4	2	0.7	19.6333
RAA	Abukuma River	river	A2	2013-08-24	summer	primary producer	periphyton	-	-	NA	0.063	320	0.14	2285.71	7.1	1.4	7.2	8.5	12.4	0.06	3.1	20	7.1	25.9
RAB	Abukuma River	river	B3	2013-08-20	summer	primary producer	periphyton	-	-	NA	0.044	120	0.034	3529.41	7.4	0.8	4	9.8	7.5	0.04	1.7	5	2.3	23.8667
RU	Uda River	river	C6	2013-08-25	summer	primary producer	periphyton	-	-	NA	0.019	360	0.037	9729.73	7.6	0.25	3.3	8.8	11.4	0.06	1.6	2	1.4	23.3
RM	Mano River	river	D4a_D4b	2013-08-28	summer	primary producer	periphyton	-	-	NA	0.043	270	0.092	2934.78	7.55	0.375	3	10.15	10.75	0.06	1.5	1.5	0.95	22.95
RN	Niida River	river	E1_E2a_E2b	2013-08-29	summer	primary producer	periphyton	-	-	NA	0.048	2200	0.24	9166.67	7.56667	0.533333	4	10.0667	8.16667	0.0466667	1.7	3.33333	2.03333	22.7333
RO	Ota River	river	F1	2013-08-26	summer	primary producer	periphyton	-	-	NA	0.07	5100	0.52	9807.69	7.4	0.6	2.7	9.1	6.7	0.04	1.2	0.5	0.7	21.6333
RAA	Abukuma River	river	A2	2013-10-11	autumn	primary producer	periphyton	-	-	NA	0.1	240	0.036	6666.67	7.9	0.25	2.3	10	11.7	0.06	1.1	2	1.7	20.6333
RAB	Abukuma River	river	B3	2013-10-08	autumn	primary producer	periphyton	-	-	NA	0.039	100	0.0099	10101	7.7	0.6	3.1	10.4	8.8	0.05	1.5	3	2.1	20.6667
RU	Uda River	river	C6	2013-10-12	autumn	primary producer	periphyton	-	-	NA	0.05	210	0.025	8400	8	0.25	2.2	10.4	10.5	0.06	1	0.5	0.6	19.1
RM	Mano River	river	D4a_D4b	2013-10-29	autumn	primary producer	periphyton	-	-	NA	0.016	310	0.0735	4217.69	7.5	0.375	2.85	9.85	10.45	0.06	1.3	0.5	1.05	19.6333
RN	Niida River	river	E1_E2a_E2b	2013-10-14	autumn	primary producer	periphyton	-	-	NA	0.053	1200	0.16	7500	7.4	0.366667	2.5	9.7	7.73333	0.0466667	0.966667	1.33333	0.833333	19.6333
RO	Ota River	river	F1	2013-10-13	autumn	primary producer	periphyton	-	-	NA	0.055	6000	0.52	11538.5	7.4	0.25	2.5	9.8	6.3	0.04	1.5	0.5	0.7	19.7833
RAA	Abukuma River	river	A2	2013-12-06	winter	primary producer	periphyton	-	-	NA	0.099	200	0.057	3508.77	7.6	0.25	1.7	12.5	11.4	0.06	0.7	2	1	7.06667
RAB	Abukuma River	river	B3	2013-12-07	winter	primary producer	periphyton	-	-	NA	0.097	96	0.0078	12307.7	7.7	0.25	2.6	12.1	7.7	0.04	1.2	1	1.1	8.9
RU	Uda River	river	C6	2013-12-10	winter	primary producer	periphyton	-	-	NA	0.079	250	0.012	20833.3	7.7	0.25	1.6	12.9	9.7	0.05	0.8	0.5	0.4	7.33333
RM	Mano River	river	D4a_D4b	2013-12-11	winter	primary producer	periphyton	-	-	NA	0.079	660	0.084	7857.14	7.45	0.6	2.4	12.15	10.1	0.05	1.1	0.5	0.8	7.08333
RN	Niida River	river	E1_E2a_E2b	2013-12-08	winter	primary producer	periphyton	-	-	NA	0.068	1300	0.08	16250	7.36667	0.566667	2.26667	12.9	6.96667	0.0433333	0.833333	0.833333	0.733333	6
RO	Ota River	river	F1	2013-12-12	winter	primary producer	periphyton	-	-	NA	0.075	3900	0.28	13928.6	7.2	0.25	2.2	12.1	6.2	0.03	1	0.5	0.4	7.56667
RAA	Abukuma River	river	A2	2014-06-25	spring	primary producer	periphyton	-	-	NA	0.06	460	0.077	5974.03	7.5	0.6	3.2	9.6	10.9	0.06	1.2	17	4.4	20.9
RAB	Abukuma River	river	B3	2014-06-27	spring	primary producer	periphyton	-	-	NA	0.056	150	0.015	10000	7.6	0.7	3	9.9	8	0.05	1.2	4	2.3	21.4333
RU	Uda River	river	C5_C6	2014-06-28	spring	primary producer	periphyton	-	-	NA	0.09	240	0.044	5454.55	7.65	0.575	3.25	9.5	9.1	0.055	1.55	4	2.95	19.6333
RM	Mano River	river	D4a_D4b	2014-06-29	spring	primary producer	periphyton	-	-	NA	0.063	170	0.12	1416.67	7.35	0.25	3.15	9.05	8.2	0.04	1.6	2.5	1.65	18.3167
RN	Niida River	river	E2a_E2b	2014-07-03	spring	primary producer	periphyton	-	-	NA	0.026	180	0.48	375	7.25	0.425	3.9	9.15	6.55	0.04	1.8	10	7.15	16.3333
RO	Ota River	river	F1	2014-07-01	spring	primary producer	periphyton	-	-	NA	0.026	510	0.34	1500	7.2	0.9	3.8	9.1	4.3	0.03	1.4	2	1	20.3333
RAA	Abukuma River	river	A2	2014-08-28	summer	primary producer	periphyton	-	-	NA	0.056	160	0.087	1839.08	7.2	1.2	4.8	8.6	16.6	0.06	1.8	16	3.9	22.9
RAB	Abukuma River	river	B3	2014-08-29	summer	primary producer	periphyton	-	-	NA	0.059	110	0.049	2244.9	7.5	0.6	4.5	9.4	8.2	0.05	1.7	4	1.9	22.0333
RU	Uda River	river	C6	2014-09-02	summer	primary producer	periphyton	-	-	NA	0.024	150	0.036	4166.67	7.5	0.25	2.4	9.6	9.2	0.05	1.1	4	4.7	19.25
RM	Mano River	river	D4a_D4b	2014-08-30	summer	primary producer	periphyton	-	-	NA	0.046	290	0.0695	4172.66	7.35	0.425	2.95	9.5	7.85	0.045	1.55	1.5	1.25	19.6833
RN	Niida River	river	E2a_E2b	2014-08-31	summer	primary producer	periphyton	-	-	NA	0.04	350	0.185	1891.89	7.55	0.5	2.6	9.55	7.2	0.04	1.1	3.5	2.3	19.25
RO	Ota River	river	F1	2014-08-31	summer	primary producer	periphyton	-	-	NA	0.046	420	0.31	1354.84	7.2	0.8	3.1	9	5.1	0.03	1.1	2	1.1	20.9167
RAA	Abukuma River	river	A2	2014-10-23	autumn	primary producer	periphyton	-	-	NA	0.076	130	0.026	5000	7.5	0.25	1.9	10.2	10.6	0.05	1	1	1.6	15.2
RAB	Abukuma River	river	B3	2014-11-01	autumn	primary producer	periphyton	-	-	NA	0.076	92	0.017	5411.76	7.5	0.25	2.1	11	9	0.05	1.1	2	1.6	13.8
RU	Uda River	river	C6	2014-10-30	autumn	primary producer	periphyton	-	-	NA	0.061	150	0.045	3333.33	7.7	0.25	2.9	9.9	8.7	0.05	1.3	3	2.3	13.7667
RM	Mano River	river	D4a_D4b	2014-10-26	autumn	primary producer	periphyton	-	-	NA	0.063	77	0.0565	1362.83	7.5	0.25	2.6	9.95	9.7	0.05	1.15	1.5	0.95	14.3667
RN	Niida River	river	E2a_E2b	2014-10-23	autumn	primary producer	periphyton	-	-	NA	0.025	130	0.18	722.222	7.4	0.25	3.15	10.95	6.75	0.04	1.3	4.5	2.6	13.0333
RO	Ota River	river	F1	2014-10-23	autumn	primary producer	periphyton	-	-	NA	0.066	1400	0.33	4242.42	7.3	0.25	2.5	10.6	4.9	0.03	1.1	1	0.7	15.4833
RAA	Abukuma River	river	A2	2014-12-03	winter	primary producer	periphyton	-	-	NA	0.074	260	0.02	13000	7.5	0.6	2.5	12.4	10	0.06	0.9	2	1.8	7.1
RAB	Abukuma River	river	B3	2014-12-02	winter	primary producer	periphyton	-	-	NA	0.057	68	0.014	4857.14	7.6	0.5	3.4	12.2	7.9	0.05	1.5	3	1.6	8.36667
RU	Uda River	river	C6	2014-12-07	winter	primary producer	periphyton	-	-	NA	0.047	59	0.012	4916.67	7.7	0.25	2.4	12.7	9	0.05	1	2	0.8	6.63333
RM	Mano River	river	D4a_D4b	2014-12-02	winter	primary producer	periphyton	-	-	NA	0.043	260	0.0265	9811.32	7.5	0.25	2.65	12.3	10.1	0.06	1.1	2	1	6.7
RN	Niida River	river	E2a_E2b	2014-12-05	winter	primary producer	periphyton	-	-	NA	0.06	940	0.22	4272.73	7.5	0.25	4.15	11.8	8.15	0.045	1.5	5.5	4.15	9.08333
RO	Ota River	river	F1	2014-12-06	winter	primary producer	periphyton	-	-	NA	0.051	1400	0.25	5600	7.6	0.25	2.4	11.8	5.5	0.04	1	2	1	8.75
RAA	Abukuma River	river	A2	2015-06-17	spring	primary producer	periphyton	-	-	NA	0.015	200	0.064	3125	7.3	0.7	4.5	9.5	13	0.07	1.7	7	3.1	20.4
RAB	Abukuma River	river	B3	2015-06-18	spring	primary producer	periphyton	-	-	NA	0.013	98	0.022	4454.55	7.4	0.7	2.7	10	8.6	0.05	1	6	2.3	20.1333
RU	Uda River	river	C6	2015-06-18	spring	primary producer	periphyton	-	-	NA	0.015	350	0.026	13461.5	7.7	0.25	3	9.7	10.8	0.06	1.4	2	2.4	18.7333
RM	Mano River	river	D4b	2015-06-20	spring	primary producer	periphyton	-	-	NA	0.01	150	0.043	3488.37	7.5	0.25	2.7	9.6	10.6	0.06	1.1	4	1.2	17.9833
RN	Niida River	river	E2b	2015-06-19	spring	primary producer	periphyton	-	-	NA	0.0048	530	0.67	791.045	7.3	0.8	5.2	9.7	7.5	0.04	2.5	35	36	19.6
RO	Ota River	river	F1	2015-06-19	spring	primary producer	periphyton	-	-	NA	0.015	1400	0.19	7368.42	7.7	0.6	2.9	9.5	5.1	0.03	1.2	2	1.2	19.75
RAA	Abukuma River	river	A2	2015-08-25	summer	primary producer	periphyton	-	-	NA	0.071	140	0.062	2258.06	7.5	0.8	4.6	8.6	13.4	0.07	1.8	10	4.1	23.8
RAB	Abukuma River	river	B3	2015-08-25	summer	primary producer	periphyton	-	-	NA	0.016	97	0.02	4850	7.6	0.6	3.7	8.5	10.8	0.06	1.8	5	4.4	24.0333
RU	Uda River	river	C6	2015-08-19	summer	primary producer	periphyton	-	-	NA	0.063	200	0.023	8695.65	7.9	0.6	3	9.1	12.2	0.07	1.5	1	1.5	23.9167
RM	Mano River	river	D4b	2015-08-20	summer	primary producer	periphyton	-	-	NA	0.046	150	0.032	4687.5	7.5	0.25	2	8.7	12.6	0.07	0.8	1	0.9	20.3667
RN	Niida River	river	E2b	2015-08-22	summer	primary producer	periphyton	-	-	NA	0.081	280	0.13	2153.85	7.6	0.25	4.5	9.8	8.3	0.05	1.1	3	3	22.3167
RO	Ota River	river	F1	2015-08-21	summer	primary producer	periphyton	-	-	NA	0.047	340	0.28	1214.29	7.5	0.25	3.1	8.7	5.8	0.03	1.2	2	1.3	21.15
RAA	Abukuma River	river	A2	2015-10-21	autumn	primary producer	periphyton	-	-	NA	0.061	120	0.019	6315.79	7.7	0.6	2.4	10.6	10.8	0.06	0.8	1	1.5	16.6
RAB	Abukuma River	river	B3	2015-10-30	autumn	primary producer	periphyton	-	-	NA	0.056	58	0.0065	8923.08	7.9	0.6	2.9	10.9	8	0.04	1.2	2	1.4	17.8333
RU	Uda River	river	C6	2015-10-22	autumn	primary producer	periphyton	-	-	NA	0.031	180	0.009	20000	7.2	0.25	1.7	10.6	9.1	0.05	0.8	0.5	0.2	13.4833
RM	Mano River	river	D4b	2015-10-23	autumn	primary producer	periphyton	-	-	NA	0.031	250	0.024	10416.7	7.5	0.25	2.2	10.5	9.8	0.05	1	0.5	0.7	15.1667
RN	Niida River	river	E2b	2015-10-25	autumn	primary producer	periphyton	-	-	NA	0.025	280	0.032	8750	7.5	0.25	2.1	10.9	6.9	0.04	0.9	0.5	0.6	13.5333
RO	Ota River	river	F1	2015-10-24	autumn	primary producer	periphyton	-	-	NA	0.038	4200	0.2	21000	7.4	0.25	2.3	10.2	4.9	0.03	0.9	0.5	0.7	16.6667
RAA	Abukuma River	river	A2	2015-12-02	winter	primary producer	periphyton	-	-	NA	0.053	110	0.032	3437.5	7.5	0.9	2.4	11.7	11.2	0.06	0.9	5	3.4	8.4
RAB	Abukuma River	river	B3	2015-12-08	winter	primary producer	periphyton	-	-	NA	0.016	32	0.024	1333.33	7.6	0.7	2.6	11.3	8.3	0.05	1.3	2	1.6	9.43333
RU	Uda River	river	C6	2015-12-03	winter	primary producer	periphyton	-	-	NA	0.003	22	0.006	3666.67	7.6	0.25	1.7	12.2	9.3	0.05	0.8	0.5	0.3	5.9
RM	Mano River	river	D4b	2015-12-04	winter	primary producer	periphyton	-	-	NA	0.035	190	0.022	8636.36	7.5	0.25	1.9	11.2	9.9	0.05	0.9	0.5	0.6	8.9
RN	Niida River	river	E2b	2015-12-03	winter	primary producer	periphyton	-	-	NA	0.022	42	0.029	1448.28	7.4	0.25	2.1	11.9	6.8	0.04	0.9	2	1.1	8.9
RO	Ota River	river	F1	2015-12-05	winter	primary producer	periphyton	-	-	NA	0.023	300	0.2	1500	7.4	0.25	2.2	11.7	5.4	0.03	0.9	0.5	0.7	9.76667
RAA	Abukuma River	river	A2	2016-06-04	spring	primary producer	periphyton	-	-	NA	0.02	240	0.02	12000	7.5	0.25	3.1	9.5	12.7	0.07	1	4	2.4	20.2667
RAB	Abukuma River	river	B3	2016-06-04	spring	primary producer	periphyton	-	-	NA	0.028	160	0.082	1951.22	7.7	0.7	3.4	10	8.9	0.05	1.1	3	2.7	21.7333
RU	Uda River	river	C6	2016-06-02	spring	primary producer	periphyton	-	-	NA	0.018	120	0.037	3243.24	7.7	0.25	2.8	9.9	10.6	0.06	1.2	6	7.3	17.2333
RM	Mano River	river	D4b	2016-06-01	spring	primary producer	periphyton	-	-	NA	0.014	140	0.024	5833.33	7.5	0.9	3.2	9.9	8.6	0.05	1.2	2	1.6	18.8167
RN	Niida River	river	E2b	2016-06-01	spring	primary producer	periphyton	-	-	NA	0.012	240	0.036	6666.67	7.2	0.7	2.4	9.4	8.2	0.05	0.8	1	1.3	18.6167
RO	Ota River	river	F1	2016-05-30	spring	primary producer	periphyton	-	-	NA	0.02	1100	0.18	6111.11	6.9	0.8	2.6	9.9	5.4	0.03	0.9	1	0.9	17.75
RAB	Abukuma River	river	B3	2016-08-20	summer	primary producer	periphyton	-	-	NA	0.012	81	0.018	4500	7.6	0.5	3.7	9.4	8.6	0.05	1.6	6	6.8	25.4
RN	Niida River	river	E2b	2016-08-24	summer	primary producer	periphyton	-	-	NA	0.0036	160	0.59	271.186	7.3	0.7	5.7	9.2	6.7	0.04	1.3	38	19.8	22.45
RO	Ota River	river	F1	2016-08-21	summer	primary producer	periphyton	-	-	NA	0.025	1600	0.72	2222.22	7.1	0.6	4.3	9.6	5.1	0.03	1.8	5	4.6	21.85
RAA	Abukuma River	river	A2	2016-10-23	autumn	primary producer	periphyton	-	-	NA	0.024	170	0.029	5862.07	7.7	0.9	3.1	10.6	10.1	0.06	1.3	4	2.8	15.3
RAB	Abukuma River	river	B3	2016-10-23	autumn	primary producer	periphyton	-	-	NA	0.028	100	0.0065	15384.6	7.7	0.7	3.5	10.2	8.3	0.04	1.5	3	3.3	16.4667
RU	Uda River	river	C6	2016-10-20	autumn	primary producer	periphyton	-	-	NA	0.025	75	0.008	9375	7.9	0.25	1.9	10.6	9.4	0.05	0.8	1	0.8	15.75
RM	Mano River	river	D4b	2016-10-20	autumn	primary producer	periphyton	-	-	NA	0.013	240	0.014	17142.9	7.6	0.25	2.4	10.7	9.1	0.05	1	0.5	0.9	16.6833
RN	Niida River	river	E2b	2016-10-21	autumn	primary producer	periphyton	-	-	NA	0.014	160	0.021	7619.05	7.7	0.25	2.1	10.6	6.7	0.04	0.9	1	1.2	16.8333
RO	Ota River	river	F1	2016-10-21	autumn	primary producer	periphyton	-	-	NA	0.017	1800	0.25	7200	7.4	0.5	2.3	10.5	4.8	0.03	0.9	1	0.9	15.5333
RAA	Abukuma River	river	A2	2016-12-02	winter	primary producer	periphyton	-	-	NA	0.052	150	0.0082	18292.7	7.5	0.8	2	12.7	11.5	0.06	0.7	2	1	6.1
RAB	Abukuma River	river	B3	2016-12-02	winter	primary producer	periphyton	-	-	NA	0.039	110	0.011	10000	7.6	0.6	2.7	11.8	8.3	0.04	1.2	2	2.2	8.33333
RU	Uda River	river	C6	2016-12-04	winter	primary producer	periphyton	-	-	NA	0.017	160	0.006	26666.7	7.7	0.25	1.7	13.2	9.3	0.05	0.7	0.5	0.4	5.55
RM	Mano River	river	D4b	2016-12-07	winter	primary producer	periphyton	-	-	NA	0.022	310	0.017	18235.3	7.5	0.25	2.2	11.8	9.6	0.05	0.9	0.5	1	10.3333
RN	Niida River	river	E2b	2016-12-08	winter	primary producer	periphyton	-	-	NA	0.0061	60	0.038	1578.95	7.5	0.25	2.1	12.7	6.7	0.04	0.7	2	1.3	6.78333
RO	Ota River	river	F1	2016-12-06	winter	primary producer	periphyton	-	-	NA	0.018	2500	0.15	16666.7	7.2	0.25	1.8	11.5	5.3	0.03	0.7	1	0.8	10.7
RAA	Abukuma River	river	A2	2017-06-20	spring	primary producer	periphyton	-	-	NA	0.01	220	0.013	16923.1	7.6	0.7	3.2	9.8	12.3	0.07	1.4	3	1.8	18.3
RAB	Abukuma River	river	B3	2017-06-21	spring	primary producer	periphyton	-	-	NA	0.012	77	0.0049	15714.3	7.8	0.25	2.5	10.5	8.2	0.05	0.9	2	1.3	18.65
RU	Uda River	river	C6	2017-06-17	spring	primary producer	periphyton	-	-	NA	0.0093	56	0.0093	6021.51	7.4	0.25	2.5	9.8	11	0.1	0.9	1	1	15.5
RM	Mano River	river	D4b	2017-06-14	spring	primary producer	periphyton	-	-	NA	0.014	97	0.012	8083.33	7.3	0.5	2.4	10.5	11.4	0.05	0.8	2	1.6	15.8
RN	Niida River	river	E2b	2017-06-18	spring	primary producer	periphyton	-	-	NA	0.011	140	0.029	4827.59	7	0.8	2.4	9.5	7.8	0.05	0.9	2	2	16.6
RO	Ota River	river	F1	2017-06-15	spring	primary producer	periphyton	-	-	NA	0.013	1100	0.13	8461.54	7.2	0.6	2.7	10.5	5.1	0.03	1	2	1	15.1
RAA	Abukuma River	river	A2	2017-08-19	summer	primary producer	periphyton	-	-	NA	0.021	110	0.025	4400	7.2	0.6	3.4	9.7	10.8	0.06	1.2	7	2.8	22.8
RAB	Abukuma River	river	B3	2017-08-25	summer	primary producer	periphyton	-	-	NA	0.012	52	0.016	3250	7.4	0.25	3.5	10	8.2	0.05	1.4	4	1.8	20.35
RU	Uda River	river	C6	2017-08-19	summer	primary producer	periphyton	-	-	NA	0.0068	34	0.0092	3695.65	7.5	0.25	2.6	9.8	10.6	0.08	1.1	2	1.3	18.6
RM	Mano River	river	D4b	2017-08-22	summer	primary producer	periphyton	-	-	NA	0.0065	150	0.016	9375	7.2	0.25	3	9.9	8.5	0.05	1.3	0.5	1.1	19.4
RN	Niida River	river	E2b	2017-08-20	summer	primary producer	periphyton	-	-	NA	0.012	310	0.11	2818.18	7.3	0.25	3.2	10.2	7.8	0.04	1.3	3	2.7	20.1
RO	Ota River	river	F1	2017-08-20	summer	primary producer	periphyton	-	-	NA	0.0057	180	0.19	947.368	7.4	0.25	3.1	9.4	5.6	0.03	1.2	2	1.2	19.8
RAA	Abukuma River	river	A2	2017-10-17	autumn	primary producer	periphyton	-	-	NA	0.0065	100	0.014	7142.86	7.3	0.25	2.2	11.3	9.5	0.05	0.7	2	1.3	10.8667
RAB	Abukuma River	river	B3	2017-10-19	autumn	primary producer	periphyton	-	-	NA	0.018	100	0.0087	11494.3	7.4	0.25	2.8	11.2	8.1	0.05	1.1	2	2.2	11.65
RM	Mano River	river	D4b	2017-10-20	autumn	primary producer	periphyton	-	-	NA	0.013	54	0.031	1741.94	7.2	0.25	3.1	11.3	7.7	0.05	1.5	2	1.5	12.8
RN	Niida River	river	E2b	2017-10-21	autumn	primary producer	periphyton	-	-	NA	0.0072	600	0.027	22222.2	7.3	0.25	2.3	11.8	6.9	0.04	0.9	2	1.4	13.4
RO	Ota River	river	F1	2017-10-21	autumn	primary producer	periphyton	-	-	NA	0.0059	550	0.17	3235.29	7.2	0.25	2.4	11	5.4	0.03	1	2	1.2	13.1
RAA	Abukuma River	river	A2	2017-12-02	winter	primary producer	periphyton	-	-	NA	0.022	46	0.0067	6865.67	7.4	0.25	1.9	13	9.9	0.06	0.6	2	1	5.93333
RAB	Abukuma River	river	B3	2017-12-02	winter	primary producer	periphyton	-	-	NA	0.013	32	0.0046	6956.52	7.4	0.25	2.8	12.4	8.8	0.05	1.1	3	1.2	7.8
RU	Uda River	river	C6	2017-12-02	winter	primary producer	periphyton	-	-	NA	0.017	49	0.0037	13243.2	7.3	0.25	1.7	12.1	10.7	0.06	0.7	0.5	0.4	7.1
RM	Mano River	river	D4b	2017-12-05	winter	primary producer	periphyton	-	-	NA	0.018	130	0.0096	13541.7	7.1	0.5	2.1	11.9	9.1	0.05	1	0.5	0.6	8.5
RN	Niida River	river	E2b	2017-12-03	winter	primary producer	periphyton	-	-	NA	0.021	330	0.028	11785.7	7.3	0.25	2.1	12.9	6.7	0.04	0.9	1	1.1	6.1
RO	Ota River	river	F1	2017-12-06	winter	primary producer	periphyton	-	-	NA	0.026	1100	0.17	6470.59	7.4	0.25	2.1	12.6	4.9	0.03	0.9	0.5	0.7	8.6
LA	Lake Akimoto	lake	H1_H2_H3	2013-07-12	spring	primary producer	plankton	-	-	NA	0.049	1.3	0.01675	77.6119	7.075	0.775	3.35	8.525	4.475	0.03	1.75	1.5	1.325	21.8667
LI	Lake Inawashiro	lake	J1	2013-07-11	spring	primary producer	plankton	-	-	NA	0.05	1.7	0.026	65.3846	6.85	0.25	1.75	9.3	11.7	0.06	0.5	0.5	0.65	23.3
LA	Lake Akimoto	lake	H1_H2_H3	2013-08-22	summer	primary producer	plankton	-	-	NA	0.046	25	0.023	1086.96	7.175	0.6125	3.25	7.8	5.275	0.0325	1.5	2.25	1.425	24.3667
LI	Lake Inawashiro	lake	J3	2013-08-21	summer	primary producer	plankton	-	-	NA	0.048	1.1	0.0565	19.469	6.9	0.7	2.15	8.2	11.2	0.06	1.05	0.5	0.65	25.4
LA	Lake Akimoto	lake	H1_H2_H3	2013-10-09	autumn	primary producer	plankton	-	-	NA	0.046	16	0.0255	627.451	7.175	0.725	4.125	9.05	5.425	0.0325	1.675	2.25	1.325	19.4667
LI	Lake Inawashiro	lake	J1	2013-10-10	autumn	primary producer	plankton	-	-	NA	0.045	33	0.023	1434.78	6.8	1	2.2	9.25	11.25	0.06	1.05	2.25	1.05	19.1
LA	Lake Akimoto	lake	H1_H2_H3	2013-12-03	winter	primary producer	plankton	-	-	NA	0.049	120	0.0285	4210.53	7.2	0.4875	3.625	10.2	5.225	0.03	1.55	2.5	2.1	5.91667
LI	Lake Inawashiro	lake	J1	2013-12-04	winter	primary producer	plankton	-	-	NA	0.068	2	0.026	76.9231	6.7	0.6	2.05	11.25	11.4	0.06	1.2	2	1.2	8.3
LH	Lake Hayama	lake	G1_G2_G3	2014-06-30	spring	primary producer	plankton	-	-	NA	0.011	74	0.0705	1049.65	7.425	0.825	4.85	9.175	6.35	0.04	2.3	2.5	2.15	22.2333
LA	Lake Akimoto	lake	H1_H2_H3_H4	2014-06-24	spring	primary producer	plankton	-	-	NA	0.019	110	0.01725	6376.81	7.35	0.5625	3.2	9.25	3.925	0.03	1.375	1.375	1.075	20.0333
LI	Lake Inawashiro	lake	J1	2014-06-26	spring	primary producer	plankton	-	-	NA	0.015	3.6	0.017	211.765	6.6	0.425	1.15	9.45	11.6	0.06	0.7	0.75	0.45	20
LA	Lake Akimoto	lake	H1_H2_H3_H4	2014-08-26	summer	primary producer	plankton	-	-	NA	0.013	70	0.017875	3916.08	7.3	0.6375	3.9	7.05	5.275	0.0325	1.625	2.25	1	24.1667
LI	Lake Inawashiro	lake	J1	2014-08-27	summer	primary producer	plankton	-	-	NA	0.022	6.1	0.013	469.231	7.2	0.25	1.85	8.4	10.6	0.06	0.75	2	1	23.6
LH	Lake Hayama	lake	G1_G2_G3	2014-10-27	autumn	primary producer	plankton	-	-	NA	0.036	17	0.06575	258.555	7.575	1.35	4.825	9.95	6.575	0.04	2.125	3.25	1.675	17.1333
LA	Lake Akimoto	lake	H1_H2_H3_H4	2014-10-21	autumn	primary producer	plankton	-	-	NA	0.01	25	0.03	833.333	7.35	0.95	3.775	9.275	5.225	0.03	1.85	2	1.825	14.7333
LH	Lake Hayama	lake	G1,G2,G3	2014-12-08	winter	primary producer	plankton	-	-	NA	0.014	4.5	0.053	84.9057	7.3	0.291667	3.55	10.45	6.76667	0.04	1.65	2	1.35	10.2667
LA	Lake Akimoto	lake	H1_H2_H3_H4	2014-12-03	winter	primary producer	plankton	-	-	NA	0.014	380	0.01825	20821.9	7.25	0.75	3.925	10.6	4.85	0.03	1.575	2.5	2.025	7.1
LI	Lake Inawashiro	lake	J1	2014-12-04	winter	primary producer	plankton	-	-	NA	0.014	9.1	0.016	568.75	6.9	0.25	1.3	11.15	11.95	0.07	0.65	0.75	0.5	9.7
LA	Lake Akimoto	lake	H4	2015-06-16	spring	primary producer	plankton	-	-	NA	0.0037	170	0.0159333	10669.5	7.21667	0.816667	2.76667	9.38333	4.2	0.03	1.4	1.41667	1.36667	18.3833
LI	Lake Inawashiro	lake	J1	2015-06-17	spring	primary producer	plankton	-	-	NA	0.0036	28	0.013	2153.85	6.9	0.525	1.5	8.8	11.45	0.06	1.15	0.75	0.4	17.9
LH	Lake Hayama	lake	G1_G2_G3	2015-08-24	summer	primary producer	plankton	-	-	NA	0.03	14	0.044	318.182	7.575	1.05	4.475	8.375	7.225	0.04	1.975	2.75	2.15	25.3833
LA	Lake Akimoto	lake	H4	2015-08-27	summer	primary producer	plankton	-	-	NA	0.016	97	0.0171667	5650.49	7.18333	0.35	2.6	7.96667	5.46667	0.035	1.16667	1.83333	1.5	20.6
LI	Lake Inawashiro	lake	J1	2015-08-27	summer	primary producer	plankton	-	-	NA	0.016	1.6	0.012	133.333	7	0.25	1.75	8.55	11.4	0.06	0.75	0.75	0.65	21.9
LH	Lake Hayama	lake	G1_G2_G3	2015-10-26	autumn	primary producer	plankton	-	-	NA	0.02	7.8	0.09075	85.9504	7.15	0.825	3.675	8.775	6.1	0.04	1.625	4.25	3.925	15.4833
LA	Lake Akimoto	lake	H4	2015-10-21	autumn	primary producer	plankton	-	-	NA	0.032	14	0.0124667	1122.99	7.08333	0.458333	3.56667	9.33333	4.88333	0.03	1.43333	1.58333	1.63333	13.4
LH	Lake Hayama	lake	G1_G2_G3	2015-12-07	winter	primary producer	plankton	-	-	NA	0.016	12	0.06625	181.132	7.3	0.725	3.65	10.25	6.375	0.04	1.75	2.25	1.65	9.66667
LA	Lake Akimoto	lake	H4	2015-12-01	winter	primary producer	plankton	-	-	NA	0.03	35	0.0157	2229.3	7.2	1.06667	3.55	9.88333	4.98333	0.03	1.38333	2.33333	1.51667	7.85
LH	Lake Hayama	lake	G1_G2_G3	2016-05-31	spring	primary producer	plankton	-	-	NA	0.027	9.2	0.0505	182.178	7.5	1.675	4.65	9.3	7.1	0.04	1.725	3.375	3.05	19.1167
LA	Lake Akimoto	lake	H4	2016-06-06	spring	primary producer	plankton	-	-	NA	0.032	1.4	0.0108667	128.834	7.16667	0.683333	3.25	9.65	4.28333	0.03	1.23333	1.66667	1.31667	16.1167
LI	Lake Inawashiro	lake	J1	2016-06-05	spring	primary producer	plankton	-	-	NA	0.018	2.4	0.01	240	6.7	0.95	2.6	10.3	11.85	0.06	1.1	1.25	0.65	15.2
LH	Lake Hayama	lake	G1	2016-08-22	summer	primary producer	plankton	-	-	NA	0.016	6.6	0.0405	162.963	7.4	0.675	4.1	8.9	7	0.04	1.95	2.5	2.5	25.65
LA	Lake Akimoto	lake	H4	2016-08-19	summer	primary producer	plankton	-	-	NA	0.0092	35	0.035	1000	7.01667	0.466667	5.46667	7.53333	4.88333	0.03	2.3	10.3333	6.18333	22.0667
LI	Lake Inawashiro	lake	J1	2016-08-18	summer	primary producer	plankton	-	-	NA	0.034	0.99	0.00965	102.591	6.7	0.8	2.45	8.3	10.9	0.065	0.85	1.25	0.8	24.5
LH	Lake Hayama	lake	G1_G2_G3	2016-10-22	autumn	primary producer	plankton	-	-	NA	0.015	4.6	0.0295	155.932	7.375	0.75	3.825	9.625	6.65	0.04	1.725	2.25	2.225	17.65
LH	Lake Hayama	lake	G1_G2_G3	2016-12-05	winter	primary producer	plankton	-	-	NA	0.028	2.4	0.03525	68.0851	7.325	0.6875	2.9	10.075	6.9	0.04	1.4	1	1.625	10.0333
LH	Lake Hayama	lake	G1_G2_G3	2017-06-16	spring	primary producer	plankton	-	-	NA	0.018	27	0.033	818.182	7.6	1.15	4.25	10.15	7.05	0.04	1.65	5	4	20.8333
LH	Lake Hayama	lake	G1_G2_G3	2017-08-21	summer	primary producer	plankton	-	-	NA	0.032	1.5	0.027	55.5556	8.1	2.25	6.45	10.45	6.85	0.04	2.4	4.5	1.5	21.1667
LA	Lake Akimoto	lake	H4	2017-08-25	summer	primary producer	plankton	-	-	NA	0.014	3.1	0.01165	266.094	6.7	0.25	3.9	7.3	4.65	0.03	1.45	1.5	1.35	18.3
LH	Lake Hayama	lake	G1_G2_G3	2017-10-20	autumn	primary producer	plankton	-	-	NA	0.019	3.7	0.0485	76.2887	7.2	1.75	3.65	8.4	7	0.04	1.65	2	1.8	15.5333
LH	Lake Hayama	lake	G1_G2_G3	2017-12-04	winter	primary producer	plankton	-	-	NA	0.018	5.1	0.048	106.25	7.35	0.8	3.25	10.25	6.35	0.04	1.6	1	1.3	8.86667
RO	Ota River	river	F1	2013-07-15	spring	primary producer	aquatic plant	Alismatales	Potamogeton pusillus	NA	0.13	49	0.53	92.4528	7.2	0.7	2.8	9.1	6.5	0.04	1.4	2	0.7	19.6333
LA	Lake Akimoto	lake	H1_H2_H3	2013-07-12	spring	primary producer	aquatic plant	Alismatales	Elodea nuttallii	NA	0.34	4.9	0.01675	292.537	7.075	0.775	3.35	8.525	4.475	0.03	1.75	1.5	1.325	21.8667
LI	Lake Inawashiro	lake	J1	2013-07-11	spring	primary producer	aquatic plant	Nymphaeales	Nuphar japonicum	NA	2.673	1.6	0.026	61.5385	6.85	0.25	1.75	9.3	11.7	0.06	0.5	0.5	0.65	23.3
RM	Mano River	river	D4a_D4b	2013-08-28	summer	primary producer	aquatic plant	Alismatales	Potamogeton pusillus	NA	0.13	9.9	0.092	107.609	7.55	0.375	3	10.15	10.75	0.06	1.5	1.5	0.95	22.95
LA	Lake Akimoto	lake	H1_H2_H3	2013-08-22	summer	primary producer	aquatic plant	Alismatales	Elodea nuttallii	NA	0.13	13	0.023	565.217	7.175	0.6125	3.25	7.8	5.275	0.0325	1.5	2.25	1.425	24.3667
LI	Lake Inawashiro	lake	J3	2013-08-21	summer	primary producer	aquatic plant	Nymphaeales	Nuphar japonicum	NA	0.27	2.7	0.0565	47.7876	6.9	0.7	2.15	8.2	11.2	0.06	1.05	0.5	0.65	25.4
RO	Ota River	river	F1	2013-10-13	autumn	primary producer	aquatic plant	Alismatales	Potamogeton pusillus	NA	0.034	50	0.52	96.1538	7.4	0.25	2.5	9.8	6.3	0.04	1.5	0.5	0.7	19.7833
LA	Lake Akimoto	lake	H1_H2_H3	2013-10-09	autumn	primary producer	aquatic plant	Alismatales	Elodea nuttallii	NA	0.15	7.7	0.0255	301.961	7.175	0.725	4.125	9.05	5.425	0.0325	1.675	2.25	1.325	19.4667
LI	Lake Inawashiro	lake	J1	2013-10-10	autumn	primary producer	aquatic plant	Nymphaeales	Nuphar japonicum	NA	0.35	2.7	0.023	117.391	6.8	1	2.2	9.25	11.25	0.06	1.05	2.25	1.05	19.1
RM	Mano River	river	D4a_D4b	2013-12-11	winter	primary producer	aquatic plant	Poales	Phragmites australis	NA	1.3	45	0.084	535.714	7.45	0.6	2.4	12.15	10.1	0.05	1.1	0.5	0.8	7.08333
RO	Ota River	river	F1	2013-12-12	winter	primary producer	aquatic plant	Poales	Phragmites australis	NA	0.3	210	0.28	750	7.2	0.25	2.2	12.1	6.2	0.03	1	0.5	0.4	7.56667
LA	Lake Akimoto	lake	H1_H2_H3	2013-12-03	winter	primary producer	aquatic plant	Alismatales	Elodea nuttallii	NA	0.22	38	0.0285	1333.33	7.2	0.4875	3.625	10.2	5.225	0.03	1.55	2.5	2.1	5.91667
RAB	Abukuma River	river	B3	2014-06-27	spring	primary producer	aquatic plant	Alismatales	Potamogeton crispus	NA	0.7	12	0.015	800	7.6	0.7	3	9.9	8	0.05	1.2	4	2.3	21.4333
RM	Mano River	river	D4a_D4b	2014-06-29	spring	primary producer	aquatic plant	Alismatales	Potamogeton berchtoldii	NA	0.38	19	0.12	158.333	7.35	0.25	3.15	9.05	8.2	0.04	1.6	2.5	1.65	18.3167
LA	Lake Akimoto	lake	H1_H2_H3_H4	2014-06-24	spring	primary producer	aquatic plant	Alismatales	Elodea nuttallii	NA	0.39	9.2	0.01725	533.333	7.35	0.5625	3.2	9.25	3.925	0.03	1.375	1.375	1.075	20.0333
LI	Lake Inawashiro	lake	J1	2014-06-26	spring	primary producer	aquatic plant	Nymphaeales	Nuphar japonicum	NA	1.9	1.3	0.017	76.4706	6.6	0.425	1.15	9.45	11.6	0.06	0.7	0.75	0.45	20
LI	Lake Inawashiro	lake	J1	2014-06-26	spring	primary producer	aquatic plant	Solanales	Nymphoides peltata	NA	1.6	0.45	0.017	26.4706	6.6	0.425	1.15	9.45	11.6	0.06	0.7	0.75	0.45	20
RAB	Abukuma River	river	B3	2014-08-29	summer	primary producer	aquatic plant	Alismatales	Potamogeton crispus	NA	0.38	23	0.049	469.388	7.5	0.6	4.5	9.4	8.2	0.05	1.7	4	1.9	22.0333
RM	Mano River	river	D4a_D4b	2014-08-30	summer	primary producer	aquatic plant	Alismatales	Potamogeton berchtoldii	NA	0.45	10	0.0695	143.885	7.35	0.425	2.95	9.5	7.85	0.045	1.55	1.5	1.25	19.6833
RO	Ota River	river	F1	2014-08-31	summer	primary producer	aquatic plant	Poales	Phragmites australis	NA	0.17	240	0.31	774.194	7.2	0.8	3.1	9	5.1	0.03	1.1	2	1.1	20.9167
LA	Lake Akimoto	lake	H1_H2_H3_H4	2014-08-26	summer	primary producer	aquatic plant	Alismatales	Elodea nuttallii	NA	0.24	7.3	0.017875	408.392	7.3	0.6375	3.9	7.05	5.275	0.0325	1.625	2.25	1	24.1667
LI	Lake Inawashiro	lake	J1	2014-08-27	summer	primary producer	aquatic plant	Nymphaeales	Nuphar japonicum	NA	1.3	3.1	0.013	238.462	7.2	0.25	1.85	8.4	10.6	0.06	0.75	2	1	23.6
LI	Lake Inawashiro	lake	J1	2014-08-27	summer	primary producer	aquatic plant	Solanales	Nymphoides peltata	NA	0.85	0.73	0.013	56.1538	7.2	0.25	1.85	8.4	10.6	0.06	0.75	2	1	23.6
LA	Lake Akimoto	lake	H1_H2_H3_H4	2014-10-21	autumn	primary producer	aquatic plant	Alismatales	Elodea nuttallii	NA	0.19	5.9	0.03	196.667	7.35	0.95	3.775	9.275	5.225	0.03	1.85	2	1.825	14.7333
LI	Lake Inawashiro	lake	J1	2014-10-22	autumn	primary producer	aquatic plant	Nymphaeales	Nuphar japonicum	NA	1.9	2.6	0.014	185.714	7.2	0.65	2.2	9.45	11.05	0.06	1.25	1	0.7	15.3
LI	Lake Inawashiro	lake	J1	2014-10-22	autumn	primary producer	aquatic plant	Solanales	Nymphoides peltata	NA	1.5	2.1	0.014	150	7.2	0.65	2.2	9.45	11.05	0.06	1.25	1	0.7	15.3
LI	Lake Inawashiro	lake	J1	2014-12-02	winter	primary producer	aquatic plant	Nymphaeales	Nuphar japonicum	NA	0.18	0.98	0.016	61.25	6.9	0.25	1.3	11.15	11.95	0.07	0.65	0.75	0.5	9.7
RAB	Abukuma River	river	B3	2015-06-18	spring	primary producer	aquatic plant	Alismatales	Potamogeton crispus	NA	0.27	6.7	0.022	304.545	7.4	0.7	2.7	10	8.6	0.05	1	6	2.3	20.1333
LI	Lake Inawashiro	lake	J1	2015-06-17	spring	primary producer	aquatic plant	Nymphaeales	Nuphar japonicum	NA	0.34	2.1	0.013	161.538	6.9	0.525	1.5	8.8	11.45	0.06	1.15	0.75	0.4	17.9
LI	Lake Inawashiro	lake	J1	2015-08-26	summer	primary producer	aquatic plant	Nymphaeales	Nuphar japonicum	NA	0.32	1.6	0.012	133.333	7	0.25	1.75	8.55	11.4	0.06	0.75	0.75	0.65	21.9
LI	Lake Inawashiro	lake	J1	2015-08-26	summer	primary producer	aquatic plant	Solanales	Nymphoides peltata	NA	0.3	0.89	0.012	74.1667	7	0.25	1.75	8.55	11.4	0.06	0.75	0.75	0.65	21.9
LI	Lake Inawashiro	lake	J1	2015-10-20	autumn	primary producer	aquatic plant	Solanales	Nymphoides peltata	NA	0.31	0.94	0.01045	89.9522	7.05	1.15	2.45	9.8	11.35	0.06	0.85	1.25	0.7	14.95
LI	Lake Inawashiro	lake	J1	2015-10-20	autumn	primary producer	aquatic plant	Nymphaeales	Nuphar japonicum	NA	0.34	1.9	0.01045	181.818	7.05	1.15	2.45	9.8	11.35	0.06	0.85	1.25	0.7	14.95
LI	Lake Inawashiro	lake	J1	2015-12-02	winter	primary producer	aquatic plant	Nymphaeales	Nuphar japonicum	NA	0.26	1.6	0.0115	139.13	6.75	0.425	1.4	10.45	11.2	0.06	0.65	0.5	0.4	9.5
RAB	Abukuma River	river	B3	2016-06-04	spring	primary producer	aquatic plant	Alismatales	Potamogeton crispus	NA	0.16	39	0.082	475.61	7.7	0.7	3.4	10	8.9	0.05	1.1	3	2.7	21.7333
LI	Lake Inawashiro	lake	J1	2016-06-05	spring	primary producer	aquatic plant	Nymphaeales	Nuphar japonicum	NA	0.34	1.7	0.01	170	6.7	0.95	2.6	10.3	11.85	0.06	1.1	1.25	0.65	15.2
RM	Mano River	river	D4b	2016-08-24	summer	primary producer	aquatic plant	Alismatales	Potamogeton berchtoldii	NA	0.22	560	0.069	8115.94	7.4	1.3	3.6	8.8	7.5	0.04	1.5	4	3.8	22.2667
LI	Lake Inawashiro	lake	J1	2016-08-18	summer	primary producer	aquatic plant	Nymphaeales	Nuphar japonicum	NA	0.34	1.7	0.00965	176.166	6.7	0.8	2.45	8.3	10.9	0.065	0.85	1.25	0.8	24.5
LI	Lake Inawashiro	lake	J1	2016-08-18	summer	primary producer	aquatic plant	Solanales	Nymphoides peltata	NA	1.6	0.66	0.00965	68.3938	6.7	0.8	2.45	8.3	10.9	0.065	0.85	1.25	0.8	24.5
RM	Mano River	river	D4b	2016-10-20	autumn	primary producer	aquatic plant	Alismatales	Potamogeton berchtoldii	NA	0.21	130	0.014	9285.71	7.6	0.25	2.4	10.7	9.1	0.05	1	0.5	0.9	16.6833
RO	Ota River	river	F1	2016-10-24	autumn	primary producer	aquatic plant	Poales	Phragmites australis	NA	0.11	870	0.25	3480	7.4	0.5	2.3	10.5	4.8	0.03	0.9	1	0.9	15.5333
LI	Lake Inawashiro	lake	J1	2016-10-18	autumn	primary producer	aquatic plant	Nymphaeales	Nuphar japonicum	NA	0.32	2.2	0.00975	225.641	6.7	1.35	2.4	9.4	11.4	0.06	1.05	0.5	0.55	17.8
LI	Lake Inawashiro	lake	J1	2016-10-18	autumn	primary producer	aquatic plant	Solanales	Nymphoides peltata	NA	0.31	0.84	0.00975	86.1538	6.7	1.35	2.4	9.4	11.4	0.06	1.05	0.5	0.55	17.8
LI	Lake Inawashiro	lake	J1	2017-06-19	spring	primary producer	aquatic plant	Nymphaeales	Nuphar japonicum	NA	0.33	1.4	0.00855	163.743	6.85	0.5	1.4	10.35	11.05	0.06	0.75	0.5	0.5	13.6
LI	Lake Inawashiro	lake	J1	2017-08-24	summer	primary producer	aquatic plant	Nymphaeales	Nuphar japonicum	NA	0.32	1.2	0.00815	147.239	6.7	0.25	2.2	8.2	10.65	0.06	0.85	0.75	0.8	24.1
RAB	Abukuma River	river	B3	2017-10-19	autumn	primary producer	aquatic plant	Alismatales	Potamogeton crispus	NA	0.043	8.7	0.0087	1000	7.4	0.25	2.8	11.2	8.1	0.05	1.1	2	2.2	11.65
LI	Lake Inawashiro	lake	J1	2017-10-18	autumn	primary producer	aquatic plant	Nymphaeales	Nuphar japonicum	NA	0.32	1.5	0.00805	186.335	7.25	0.25	1.75	9.85	10.75	0.06	0.8	0.5	0.7	16.1
LI	Lake Inawashiro	lake	J1	2017-10-18	autumn	primary producer	aquatic plant	Solanales	Nymphoides peltata	NA	0.33	1.1	0.00805	136.646	7.25	0.25	1.75	9.85	10.75	0.06	0.8	0.5	0.7	16.1
RM	Mano River	river	D4b	2017-12-06	winter	primary producer	aquatic plant	Poales	Phragmites australis	NA	0.11	15	0.0096	1562.5	7.1	0.5	2.1	11.9	9.1	0.05	1	0.5	0.6	8.5
RO	Ota River	river	F1	2017-12-06	winter	primary producer	aquatic plant	Poales	Phragmites australis	NA	0.16	67	0.17	394.118	7.4	0.25	2.1	12.6	4.9	0.03	0.9	0.5	0.7	8.6
RAA	Abukuma River	river	A2	2013-07-10	spring	litter	litter	-	-	NA	0.73	560	0.12	4666.67	7.4	0.9	5.2	8.8	15.7	0.08	1.8	12	5	24.2333
RAB	Abukuma River	river	B3	2013-07-09	spring	litter	litter	-	-	NA	0.26	110	0.037	2972.97	7.6	0.9	5.5	9.5	10.2	0.06	1.9	6	3.8	25.1
RU	Uda River	river	C6	2013-07-14	spring	litter	litter	-	-	NA	0.91	140	0.048	2916.67	7.7	0.6	3.4	9.4	13.7	0.07	1.3	2	1.3	23.9833
RM	Mano River	river	D4a_D4b	2013-07-13	spring	litter	litter	-	-	NA	1.1	450	0.065	6923.08	7.25	0.65	2.85	9.25	11.1	0.06	1.2	1.5	1.15	21.15
RN	Niida River	river	E1_E2a_E2b	2013-07-18	spring	litter	litter	-	-	NA	0.48	590	0.353333	1669.81	7.33333	0.533333	3.23333	9.86667	7.96667	0.0466667	1.73333	4.66667	2.43333	22.8167
RO	Ota River	river	F1	2013-07-15	spring	litter	litter	-	-	NA	0.48	2900	0.53	5471.7	7.2	0.7	2.8	9.1	6.5	0.04	1.4	2	0.7	19.6333
LA	Lake Akimoto	river	H1_H2_H3	2013-07-12	spring	litter	litter	-	-	NA	0.36	81	0.01675	4835.82	7.075	0.775	3.35	8.525	4.475	0.03	1.75	1.5	1.325	21.8667
LA	Lake Akimoto	river	H1_H2_H3	2013-07-12	spring	litter	litter	-	-	NA	2	170	0.01675	10149.3	7.075	0.775	3.35	8.525	4.475	0.03	1.75	1.5	1.325	21.8667
LI	Lake Inawashiro	river	I1_I2	2013-07-11	spring	litter	litter	-	-	NA	1.1	110	0.026	4230.77	6.85	0.975	2.75	9.65	12.3	0.07	0.75	3	1.6	23
RAB	Abukuma River	river	B3	2013-08-20	summer	litter	litter	-	-	NA	0.14	140	0.034	4117.65	7.4	0.8	4	9.8	7.5	0.04	1.7	5	2.3	23.8667
RU	Uda River	river	C6	2013-08-25	summer	litter	litter	-	-	NA	0.2	100	0.037	2702.7	7.6	0.25	3.3	8.8	11.4	0.06	1.6	2	1.4	23.3
RN	Niida River	river	E1_E2a_E2b	2013-08-29	summer	litter	litter	-	-	NA	0.29	340	0.24	1416.67	7.56667	0.533333	4	10.0667	8.16667	0.0466667	1.7	3.33333	2.03333	22.7333
LA	Lake Akimoto	river	H1_H2_H3	2013-08-22	summer	litter	litter	-	-	NA	0.29	25	0.023	1086.96	7.175	0.6125	3.25	7.8	5.275	0.0325	1.5	2.25	1.425	24.3667
RAB	Abukuma River	river	B3	2013-10-08	autumn	litter	litter	-	-	NA	0.2	110	0.0099	11111.1	7.7	0.6	3.1	10.4	8.8	0.05	1.5	3	2.1	20.6667
RU	Uda River	river	C6	2013-10-12	autumn	litter	litter	-	-	NA	1.6	360	0.025	14400	8	0.25	2.2	10.4	10.5	0.06	1	0.5	0.6	19.1
LA	Lake Akimoto	river	H1_H2_H3	2013-10-09	autumn	litter	litter	-	-	NA	0.61	13	0.0255	509.804	7.175	0.725	4.125	9.05	5.425	0.0325	1.675	2.25	1.325	19.4667
LI	Lake Inawashiro	river	I1_I2	2013-10-10	autumn	litter	litter	-	-	NA	0.3	42	0.0215	1953.49	6.05	0.25	1.4	8.8	12.4	0.065	0.6	1.25	0.75	20.3
RAB	Abukuma River	river	B3	2013-12-07	winter	litter	litter	-	-	NA	0.5	54	0.0078	6923.08	7.7	0.25	2.6	12.1	7.7	0.04	1.2	1	1.1	8.9
RU	Uda River	river	C6	2013-12-10	winter	litter	litter	-	-	NA	0.36	23	0.012	1916.67	7.7	0.25	1.6	12.9	9.7	0.05	0.8	0.5	0.4	7.33333
RM	Mano River	river	D4a_D4b	2013-12-11	winter	litter	litter	-	-	NA	0.76	130	0.084	1547.62	7.45	0.6	2.4	12.15	10.1	0.05	1.1	0.5	0.8	7.08333
RN	Niida River	river	E1_E2a_E2b	2013-12-08	winter	litter	litter	-	-	NA	0.55	280	0.08	3500	7.36667	0.566667	2.26667	12.9	6.96667	0.0433333	0.833333	0.833333	0.733333	6
RO	Ota River	river	F1	2013-12-12	winter	litter	litter	-	-	NA	0.43	620	0.28	2214.29	7.2	0.25	2.2	12.1	6.2	0.03	1	0.5	0.4	7.56667
LI	Lake Inawashiro	river	I1、I2	2013-12-04	winter	litter	litter	-	-	NA	0.45	30	0.022	1363.64	6.6	0.25	1.55	10.875	11.65	0.0625	0.625	2.75	1.15	9.8
RAA	Abukuma River	river	A2	2014-06-25	spring	litter	litter	-	-	NA	0.48	230	0.077	2987.01	7.5	0.6	3.2	9.6	10.9	0.06	1.2	17	4.4	20.9
RAB	Abukuma River	river	B3	2014-06-27	spring	litter	litter	-	-	NA	0.56	98	0.015	6533.33	7.6	0.7	3	9.9	8	0.05	1.2	4	2.3	21.4333
RU	Uda River	river	C5_C6	2014-06-28	spring	litter	litter	-	-	NA	0.66	150	0.044	3409.09	7.65	0.575	3.25	9.5	9.1	0.055	1.55	4	2.95	19.6333
RM	Mano River	river	D4a_D4b	2014-06-29	spring	litter	litter	-	-	NA	0.42	290	0.12	2416.67	7.35	0.25	3.15	9.05	8.2	0.04	1.6	2.5	1.65	18.3167
RN	Niida River	river	E2a_E2b	2014-07-03	spring	litter	litter	-	-	NA	1.6	800	0.48	1666.67	7.25	0.425	3.9	9.15	6.55	0.04	1.8	10	7.15	16.3333
LI	Lake Inawashiro	river	I1_I2	2014-06-26	spring	litter	litter	-	-	NA	0.91	15	0.0175	857.143	6.35	0.475	1.5	9.85	11.8	0.06	0.95	1.75	0.7	19.55
RAA	Abukuma River	river	A2	2014-08-28	summer	litter	litter	-	-	NA	0.48	130	0.087	1494.25	7.2	1.2	4.8	8.6	16.6	0.06	1.8	16	3.9	22.9
RAB	Abukuma River	river	B3	2014-08-29	summer	litter	litter	-	-	NA	0.64	89	0.049	1816.33	7.5	0.6	4.5	9.4	8.2	0.05	1.7	4	1.9	22.0333
RU	Uda River	river	C6	2014-09-02	summer	litter	litter	-	-	NA	0.6	130	0.036	3611.11	7.5	0.25	2.4	9.6	9.2	0.05	1.1	4	4.7	19.25
RM	Mano River	river	D4a_D4b	2014-08-30	summer	litter	litter	-	-	NA	0.67	290	0.0695	4172.66	7.35	0.425	2.95	9.5	7.85	0.045	1.55	1.5	1.25	19.6833
RM	Mano River	river	D4a_D4b	2014-09-14	summer	litter	litter	-	-	NA	0.26	240	0.0695	3453.24	7.35	0.425	2.95	9.5	7.85	0.045	1.55	1.5	1.25	19.6833
RN	Niida River	river	E2a_E2b	2014-08-31	summer	litter	litter	-	-	NA	0.57	850	0.185	4594.59	7.55	0.5	2.6	9.55	7.2	0.04	1.1	3.5	2.3	19.25
RO	Ota River	river	F1	2014-09-01	summer	litter	litter	-	-	NA	0.34	410	0.31	1322.58	7.2	0.8	3.1	9	5.1	0.03	1.1	2	1.1	20.9167
LI	Lake Inawashiro	river	I1_I2	2014-08-27	summer	litter	litter	-	-	NA	0.18	23	0.014	1642.86	7.4	0.25	1.75	7.9	10.8	0.06	0.75	1.5	0.75	24.05
RAA	Abukuma River	river	A2	2014-10-23	autumn	litter	litter	-	-	NA	0.28	180	0.026	6923.08	7.5	0.25	1.9	10.2	10.6	0.05	1	1	1.6	15.2
RAB	Abukuma River	river	B3	2014-11-01	autumn	litter	litter	-	-	NA	0.57	60	0.017	3529.41	7.5	0.25	2.1	11	9	0.05	1.1	2	1.6	13.8
RU	Uda River	river	C6	2014-10-30	autumn	litter	litter	-	-	NA	0.2	24	0.045	533.333	7.7	0.25	2.9	9.9	8.7	0.05	1.3	3	2.3	13.7667
RM	Mano River	river	D4a_D4b	2014-10-26	autumn	litter	litter	-	-	NA	0.26	89	0.0565	1575.22	7.5	0.25	2.6	9.95	9.7	0.05	1.15	1.5	0.95	14.3667
RN	Niida River	river	E2a_E2b	2014-10-23	autumn	litter	litter	-	-	NA	0.24	890	0.18	4944.44	7.4	0.25	3.15	10.95	6.75	0.04	1.3	4.5	2.6	13.0333
RO	Ota River	river	F1	2014-10-23	autumn	litter	litter	-	-	NA	0.29	790	0.33	2393.94	7.3	0.25	2.5	10.6	4.9	0.03	1.1	1	0.7	15.4833
LI	Lake Inawashiro	river	I1_I2	2014-10-22	autumn	litter	litter	-	-	NA	0.25	16	0.016	1000	7.35	0.425	1.75	9.75	11.1	0.06	0.7	1.5	1	15.15
RAA	Abukuma River	river	A2	2014-12-03	winter	litter	litter	-	-	NA	0.24	39	0.02	1950	7.5	0.6	2.5	12.4	10	0.06	0.9	2	1.8	7.1
RAB	Abukuma River	river	B3	2014-12-02	winter	litter	litter	-	-	NA	0.48	33	0.014	2357.14	7.6	0.5	3.4	12.2	7.9	0.05	1.5	3	1.6	8.36667
RU	Uda River	river	C6	2014-12-07	winter	litter	litter	-	-	NA	0.21	170	0.012	14166.7	7.7	0.25	2.4	12.7	9	0.05	1	2	0.8	6.63333
RM	Mano River	river	D4a_D4b	2014-12-02	winter	litter	litter	-	-	NA	0.23	170	0.0265	6415.09	7.5	0.25	2.65	12.3	10.1	0.06	1.1	2	1	6.7
RN	Niida River	river	E2a_E2b	2014-12-05	winter	litter	litter	-	-	NA	0.25	390	0.22	1772.73	7.5	0.25	4.15	11.8	8.15	0.045	1.5	5.5	4.15	9.08333
RO	Ota River	river	F1	2014-12-06	winter	litter	litter	-	-	NA	0.27	180	0.25	720	7.6	0.25	2.4	11.8	5.5	0.04	1	2	1	8.75
LI	Lake Inawashiro	river	I1,I2	2014-12-03	winter	litter	litter	-	-	NA	0.45	18	0.015	1200	6.925	0.25	1.275	11.1	11.525	0.07	0.6	0.75	0.475	9.05
RAA	Abukuma River	river	A2	2015-10-21	autumn	litter	litter	-	-	NA	0.14	21	0.019	1105.26	7.7	0.6	2.4	10.6	10.8	0.06	0.8	1	1.5	16.6
RAB	Abukuma River	river	B3	2015-10-30	autumn	litter	litter	-	-	NA	0.25	18	0.0065	2769.23	7.9	0.6	2.9	10.9	8	0.04	1.2	2	1.4	17.8333
RU	Uda River	river	C6	2015-10-22	autumn	litter	litter	-	-	NA	0.13	54	0.009	6000	7.2	0.25	1.7	10.6	9.1	0.05	0.8	0.5	0.2	13.4833
RM	Mano River	river	D4b	2015-10-23	autumn	litter	litter	-	-	NA	0.2	220	0.024	9166.67	7.5	0.25	2.2	10.5	9.8	0.05	1	0.5	0.7	15.1667
RN	Niida River	river	E2b	2015-10-25	autumn	litter	litter	-	-	NA	0.18	270	0.032	8437.5	7.5	0.25	2.1	10.9	6.9	0.04	0.9	0.5	0.6	13.5333
RO	Ota River	river	F1	2015-10-24	autumn	litter	litter	-	-	NA	0.18	500	0.2	2500	7.4	0.25	2.3	10.2	4.9	0.03	0.9	0.5	0.7	16.6667
LI	Lake Inawashiro	river	I1,I2	2015-10-20	autumn	litter	litter	-	-	NA	0.14	2.3	0.01175	195.745	7	0.55	1.975	9.875	11.525	0.06	0.925	1	0.525	15.1
RAA	Abukuma River	river	A2	2015-12-02	winter	litter	litter	-	-	NA	0.18	19	0.032	593.75	7.5	0.9	2.4	11.7	11.2	0.06	0.9	5	3.4	8.4
RAB	Abukuma River	river	B3	2015-12-08	winter	litter	litter	-	-	NA	0.15	18	0.024	750	7.6	0.7	2.6	11.3	8.3	0.05	1.3	2	1.6	9.43333
RU	Uda River	river	C6	2015-12-03	winter	litter	litter	-	-	NA	0.23	33	0.006	5500	7.6	0.25	1.7	12.2	9.3	0.05	0.8	0.5	0.3	5.9
RM	Mano River	river	D4b	2015-12-04	winter	litter	litter	-	-	NA	0.26	91	0.022	4136.36	7.5	0.25	1.9	11.2	9.9	0.05	0.9	0.5	0.6	8.9
RN	Niida River	river	E2b	2015-12-03	winter	litter	litter	-	-	NA	0.16	150	0.029	5172.41	7.4	0.25	2.1	11.9	6.8	0.04	0.9	2	1.1	8.9
RO	Ota River	river	F1	2015-12-05	winter	litter	litter	-	-	NA	0.17	490	0.2	2450	7.4	0.25	2.2	11.7	5.4	0.03	0.9	0.5	0.7	9.76667
LI	Lake Inawashiro	river	I1,I2	2015-12-02	winter	litter	litter	-	-	NA	0.14	1.6	0.01225	130.612	6.75	0.425	1.35	10.425	11.225	0.06	0.65	1.125	0.4	9.475
RAA	Abukuma River	river	A2	2016-06-04	spring	litter	litter	-	-	NA	0.19	68	0.02	3400	7.5	0.25	3.1	9.5	12.7	0.07	1	4	2.4	20.2667
RAB	Abukuma River	river	B3	2016-06-04	spring	litter	litter	-	-	NA	0.21	25	0.082	304.878	7.7	0.7	3.4	10	8.9	0.05	1.1	3	2.7	21.7333
RU	Uda River	river	C6	2016-06-02	spring	litter	litter	-	-	NA	0.18	45	0.037	1216.22	7.7	0.25	2.8	9.9	10.6	0.06	1.2	6	7.3	17.2333
RM	Mano River	river	D4b	2016-06-01	spring	litter	litter	-	-	NA	0.13	33	0.024	1375	7.5	0.9	3.2	9.9	8.6	0.05	1.2	2	1.6	18.8167
RN	Niida River	river	E2b	2016-06-01	spring	litter	litter	-	-	NA	0.14	880	0.036	24444.4	7.2	0.7	2.4	9.4	8.2	0.05	0.8	1	1.3	18.6167
RO	Ota River	river	F1	2016-05-30	spring	litter	litter	-	-	NA	0.28	1700	0.18	9444.44	6.9	0.8	2.6	9.9	5.4	0.03	0.9	1	0.9	17.75
LI	Lake Inawashiro	river	I1_I2	2016-06-05	spring	litter	litter	-	-	NA	0.2	26	0.00965	2694.3	6.6	0.25	1.55	10.45	11.75	0.06	0.6	1.5	0.6	12.8
RAA	Abukuma River	river	A2	2016-08-19	summer	litter	litter	-	-	NA	0.2	52	0.037	1405.41	7.5	0.9	4.6	9.2	8.8	0.05	2	4	3.2	23.6333
RAB	Abukuma River	river	B3	2016-08-20	summer	litter	litter	-	-	NA	0.15	11	0.018	611.111	7.6	0.5	3.7	9.4	8.6	0.05	1.6	6	6.8	25.4
RU	Uda River	river	C6	2016-08-20	summer	litter	litter	-	-	NA	0.17	42	0.021	2000	7.7	0.6	3.7	9	7.9	0.04	1.4	5	3.7	21.15
RM	Mano River	river	D4b	2016-08-24	summer	litter	litter	-	-	NA	0.14	18	0.069	260.87	7.4	1.3	3.6	8.8	7.5	0.04	1.5	4	3.8	22.2667
RN	Niida River	river	E2b	2016-08-24	summer	litter	litter	-	-	NA	0.21	250	0.59	423.729	7.3	0.7	5.7	9.2	6.7	0.04	1.3	38	19.8	22.45
RO	Ota River	river	F1	2016-08-21	summer	litter	litter	-	-	NA	0.13	70	0.72	97.2222	7.1	0.6	4.3	9.6	5.1	0.03	1.8	5	4.6	21.85
LI	Lake Inawashiro	river	I1_I2	2016-08-18	summer	litter	litter	-	-	NA	0.21	110	0.0115	9565.22	6.4	0.475	2.3	8.2	11.35	0.07	0.65	1.5	1.2	23.9
RAA	Abukuma River	river	A2	2016-10-23	autumn	litter	litter	-	-	NA	0.2	14	0.029	482.759	7.7	0.9	3.1	10.6	10.1	0.06	1.3	4	2.8	15.3
RAB	Abukuma River	river	B3	2016-10-23	autumn	litter	litter	-	-	NA	0.3	31	0.0065	4769.23	7.7	0.7	3.5	10.2	8.3	0.04	1.5	3	3.3	16.4667
RU	Uda River	river	C6	2016-10-20	autumn	litter	litter	-	-	NA	0.25	11	0.008	1375	7.9	0.25	1.9	10.6	9.4	0.05	0.8	1	0.8	15.75
RM	Mano River	river	D4b	2016-10-20	autumn	litter	litter	-	-	NA	0.24	18	0.014	1285.71	7.6	0.25	2.4	10.7	9.1	0.05	1	0.5	0.9	16.6833
RN	Niida River	river	E2b	2016-10-21	autumn	litter	litter	-	-	NA	0.29	160	0.021	7619.05	7.7	0.25	2.1	10.6	6.7	0.04	0.9	1	1.2	16.8333
RO	Ota River	river	F1	2016-10-21	autumn	litter	litter	-	-	NA	0.19	120	0.25	480	7.4	0.5	2.3	10.5	4.8	0.03	0.9	1	0.9	15.5333
LI	Lake Inawashiro	river	I1_I2	2016-10-18	autumn	litter	litter	-	-	NA	0.25	1.1	0.00985	111.675	6.7	0.25	1.6	9.25	12.5	0.065	0.75	1.25	0.85	17.85
RAA	Abukuma River	river	A2	2016-12-02	winter	litter	litter	-	-	NA	0.28	23	0.0082	2804.88	7.5	0.8	2	12.7	11.5	0.06	0.7	2	1	6.1
RAB	Abukuma River	river	B3	2016-12-02	winter	litter	litter	-	-	NA	0.28	25	0.011	2272.73	7.6	0.6	2.7	11.8	8.3	0.04	1.2	2	2.2	8.33333
RU	Uda River	river	C6	2016-12-04	winter	litter	litter	-	-	NA	0.26	6.3	0.006	1050	7.7	0.25	1.7	13.2	9.3	0.05	0.7	0.5	0.4	5.55
RM	Mano River	river	D4b	2016-12-07	winter	litter	litter	-	-	NA	0.24	17	0.017	1000	7.5	0.25	2.2	11.8	9.6	0.05	0.9	0.5	1	10.3333
RN	Niida River	river	E2b	2016-12-08	winter	litter	litter	-	-	NA	0.2	73	0.038	1921.05	7.5	0.25	2.1	12.7	6.7	0.04	0.7	2	1.3	6.78333
RO	Ota River	river	F1	2016-12-06	winter	litter	litter	-	-	NA	0.25	140	0.15	933.333	7.2	0.25	1.8	11.5	5.3	0.03	0.7	1	0.8	10.7
RAA	Abukuma River	river	A2	2017-06-20	spring	litter	litter	-	-	NA	0.16	45	0.013	3461.54	7.6	0.7	3.2	9.8	12.3	0.07	1.4	3	1.8	18.3
RAB	Abukuma River	river	B3	2017-06-21	spring	litter	litter	-	-	NA	0.24	8.3	0.0049	1693.88	7.8	0.25	2.5	10.5	8.2	0.05	0.9	2	1.3	18.65
RU	Uda River	river	C6	2017-06-17	spring	litter	litter	-	-	NA	0.22	35	0.0093	3763.44	7.4	0.25	2.5	9.8	11	0.1	0.9	1	1	15.5
RM	Mano River	river	D4b	2017-06-14	spring	litter	litter	-	-	NA	0.2	40	0.012	3333.33	7.3	0.5	2.4	10.5	11.4	0.05	0.8	2	1.6	15.8
RN	Niida River	river	E2b	2017-06-18	spring	litter	litter	-	-	NA	0.23	160	0.029	5517.24	7	0.8	2.4	9.5	7.8	0.05	0.9	2	2	16.6
RO	Ota River	river	F1	2017-06-15	spring	litter	litter	-	-	NA	0.26	190	0.13	1461.54	7.2	0.6	2.7	10.5	5.1	0.03	1	2	1	15.1
LI	Lake Inawashiro	river	I1_I2	2017-06-19	spring	litter	litter	-	-	NA	0.26	22	0.00855	2573.1	6.85	0.5	1.4	10.35	11.05	0.06	0.75	0.5	0.5	13.6
RAA	Abukuma River	river	A2	2017-08-19	summer	litter	litter	-	-	NA	0.24	29	0.025	1160	7.2	0.6	3.4	9.7	10.8	0.06	1.2	7	2.8	22.8
RAB	Abukuma River	river	B3	2017-08-25	summer	litter	litter	-	-	NA	0.17	36	0.016	2250	7.4	0.25	3.5	10	8.2	0.05	1.4	4	1.8	20.35
RU	Uda River	river	C6	2017-08-19	summer	litter	litter	-	-	NA	0.24	51	0.0092	5543.48	7.5	0.25	2.6	9.8	10.6	0.08	1.1	2	1.3	18.6
RM	Mano River	river	D4b	2017-08-22	summer	litter	litter	-	-	NA	0.24	54	0.016	3375	7.2	0.25	3	9.9	8.5	0.05	1.3	0.5	1.1	19.4
RN	Niida River	river	E2b	2017-08-20	summer	litter	litter	-	-	NA	0.22	130	0.11	1181.82	7.3	0.25	3.2	10.2	7.8	0.04	1.3	3	2.7	20.1
RO	Ota River	river	F1	2017-08-20	summer	litter	litter	-	-	NA	0.24	120	0.19	631.579	7.4	0.25	3.1	9.4	5.6	0.03	1.2	2	1.2	19.8
LI	Lake Inawashiro	river	I1_I2	2017-08-24	summer	litter	litter	-	-	NA	0.25	3.2	0.00815	392.638	6.7	0.25	2.2	8.2	10.65	0.06	0.85	0.75	0.8	24.1
RAA	Abukuma River	river	A2	2017-10-17	autumn	litter	litter	-	-	NA	0.25	39	0.014	2785.71	7.3	0.25	2.2	11.3	9.5	0.05	0.7	2	1.3	10.8667
RAB	Abukuma River	river	B3	2017-10-19	autumn	litter	litter	-	-	NA	0.25	4.4	0.0087	505.747	7.4	0.25	2.8	11.2	8.1	0.05	1.1	2	2.2	11.65
RM	Mano River	river	D4b	2017-10-20	autumn	litter	litter	-	-	NA	0.22	33	0.031	1064.52	7.2	0.25	3.1	11.3	7.7	0.05	1.5	2	1.5	12.8
RO	Ota River	river	F1	2017-10-21	autumn	litter	litter	-	-	NA	0.22	68	0.17	400	7.2	0.25	2.4	11	5.4	0.03	1	2	1.2	13.1
LI	Lake Inawashiro	river	I1_I2	2017-10-18	autumn	litter	litter	-	-	NA	0.22	6.1	0.00805	757.764	7.25	0.25	1.75	9.85	10.75	0.06	0.8	0.5	0.7	16.1
LI	Lake Inawashiro	river	I1_I2	2017-12-01	winter	litter	litter	-	-	NA	0.22	0.54	0.0071	76.0563	7	0.25	1.7	11.4	10.6	0.06	0.9	0.5	0.4	7.9
RAA	Abukuma River	river	A2	2013-07-10	spring	aquatic insect	detritivore insect	Trichoptera	Stenopsyche marmorata	103	0.029	140	0.12	1166.67	7.4	0.9	5.2	8.8	15.7	0.08	1.8	12	5	24.2333
RAA	Abukuma River	river	A2	2013-07-10	spring	aquatic insect	carnivore insect	Odonata	Macromia amphigena amphigena	244	0.12	26	0.12	216.667	7.4	0.9	5.2	8.8	15.7	0.08	1.8	12	5	24.2333
RAB	Abukuma River	river	B3	2013-07-09	spring	aquatic insect	detritivore insect	Trichoptera	Stenopsyche marmorata	295	0.0078	130	0.037	3513.51	7.6	0.9	5.5	9.5	10.2	0.06	1.9	6	3.8	25.1
RAB	Abukuma River	river	B3	2013-07-09	spring	aquatic insect	detritivore insect	Trichoptera	Stenopsyche marmorata	621	0.21	88	0.037	2378.38	7.6	0.9	5.5	9.5	10.2	0.06	1.9	6	3.8	25.1
RAB	Abukuma River	river	B3	2013-07-09	spring	aquatic insect	carnivore insect	Megaloptera	Parachauliodes continentalis	95	0.068	11	0.037	297.297	7.6	0.9	5.5	9.5	10.2	0.06	1.9	6	3.8	25.1
RAB	Abukuma River	river	B3	2013-07-09	spring	aquatic insect	carnivore insect	Odonata	Macromia amphigena amphigena	77	0.037	15	0.037	405.405	7.6	0.9	5.5	9.5	10.2	0.06	1.9	6	3.8	25.1
RU	Uda River	river	C6	2013-07-14	spring	aquatic insect	detritivore insect	Trichoptera	Stenopsyche marmorata	283	0.051	150	0.048	3125	7.7	0.6	3.4	9.4	13.7	0.07	1.3	2	1.3	23.9833
RU	Uda River	river	C6	2013-07-14	spring	aquatic insect	carnivore insect	Megaloptera	Parachauliodes continentalis	59	0.024	40	0.048	833.333	7.7	0.6	3.4	9.4	13.7	0.07	1.3	2	1.3	23.9833
RU	Uda River	river	C6	2013-07-14	spring	aquatic insect	carnivore insect	Odonata	Macromia amphigena amphigena	231	0.059	14	0.048	291.667	7.7	0.6	3.4	9.4	13.7	0.07	1.3	2	1.3	23.9833
RM	Mano River	river	D4a_D4b	2013-07-13	spring	aquatic insect	detritivore insect	Trichoptera	Stenopsyche marmorata	432	0.11	150	0.065	2307.69	7.25	0.65	2.85	9.25	11.1	0.06	1.2	1.5	1.15	21.15
RM	Mano River	river	D4a_D4b	2013-07-13	spring	aquatic insect	carnivore insect	Megaloptera	Parachauliodes continentalis	150	0.087	29	0.065	446.154	7.25	0.65	2.85	9.25	11.1	0.06	1.2	1.5	1.15	21.15
RM	Mano River	river	D4a_D4b	2013-07-13	spring	aquatic insect	carnivore insect	Odonata	Macromia amphigena amphigena	104	0.034	39	0.065	600	7.25	0.65	2.85	9.25	11.1	0.06	1.2	1.5	1.15	21.15
RN	Niida River	river	E1_E2a_E2b	2013-07-18	spring	aquatic insect	detritivore insect	Trichoptera	Stenopsyche marmorata	232	0.045	1000	0.353333	2830.19	7.33333	0.533333	3.23333	9.86667	7.96667	0.0466667	1.73333	4.66667	2.43333	22.8167
RN	Niida River	river	E1_E2a_E2b	2013-07-18	spring	aquatic insect	carnivore insect	Odonata	Macromia amphigena amphigena	69	0.023	180	0.353333	509.434	7.33333	0.533333	3.23333	9.86667	7.96667	0.0466667	1.73333	4.66667	2.43333	22.8167
RO	Ota River	river	F1	2013-07-15	spring	aquatic insect	detritivore insect	Trichoptera	Stenopsyche marmorata	63	0.011	560	0.53	1056.6	7.2	0.7	2.8	9.1	6.5	0.04	1.4	2	0.7	19.6333
RO	Ota River	river	F1	2013-07-15	spring	aquatic insect	carnivore insect	Megaloptera	Parachauliodes continentalis	54	0.03	210	0.53	396.226	7.2	0.7	2.8	9.1	6.5	0.04	1.4	2	0.7	19.6333
RO	Ota River	river	F1	2013-07-15	spring	aquatic insect	carnivore insect	Odonata	Macromia amphigena amphigena	199	0.046	370	0.53	698.113	7.2	0.7	2.8	9.1	6.5	0.04	1.4	2	0.7	19.6333
RAA	Abukuma River	river	A2	2013-08-24	summer	aquatic insect	detritivore insect	Trichoptera	Stenopsyche marmorata	46	0.013	89	0.14	635.714	7.1	1.4	7.2	8.5	12.4	0.06	3.1	20	7.1	25.9
RAA	Abukuma River	river	A2	2013-08-24	summer	aquatic insect	carnivore insect	Odonata	Macromia amphigena amphigena	141	0.059	29	0.14	207.143	7.1	1.4	7.2	8.5	12.4	0.06	3.1	20	7.1	25.9
RAB	Abukuma River	river	B3	2013-08-20	summer	aquatic insect	detritivore insect	Trichoptera	Stenopsyche marmorata	613	0.13	85	0.034	2500	7.4	0.8	4	9.8	7.5	0.04	1.7	5	2.3	23.8667
RAB	Abukuma River	river	B3	2013-08-20	summer	aquatic insect	carnivore insect	Megaloptera	Protohermes grandis	132	0.092	6.8	0.034	200	7.4	0.8	4	9.8	7.5	0.04	1.7	5	2.3	23.8667
RAB	Abukuma River	river	B3	2013-08-20	summer	aquatic insect	carnivore insect	Odonata	Sieboldius albardae	113	0.047	14	0.034	411.765	7.4	0.8	4	9.8	7.5	0.04	1.7	5	2.3	23.8667
RU	Uda River	river	C6	2013-08-25	summer	aquatic insect	detritivore insect	Trichoptera	Stenopsyche marmorata	93	0.016	120	0.037	3243.24	7.6	0.25	3.3	8.8	11.4	0.06	1.6	2	1.4	23.3
RU	Uda River	river	C6	2013-08-25	summer	aquatic insect	carnivore insect	Megaloptera	Protohermes grandis	17	0.0073	37	0.037	1000	7.6	0.25	3.3	8.8	11.4	0.06	1.6	2	1.4	23.3
RU	Uda River	river	C6	2013-08-25	summer	aquatic insect	carnivore insect	Odonata	Macromia amphigena amphigena	70	0.016	13	0.037	351.351	7.6	0.25	3.3	8.8	11.4	0.06	1.6	2	1.4	23.3
RM	Mano River	river	D4a_D4b	2013-08-28	summer	aquatic insect	detritivore insect	Trichoptera	Stenopsyche marmorata	291	0.066	110	0.092	1195.65	7.55	0.375	3	10.15	10.75	0.06	1.5	1.5	0.95	22.95
RM	Mano River	river	D4a_D4b	2013-08-28	summer	aquatic insect	carnivore insect	Megaloptera	Parachauliodes continentalis	160	0.094	43	0.092	467.391	7.55	0.375	3	10.15	10.75	0.06	1.5	1.5	0.95	22.95
RM	Mano River	river	D4a_D4b	2013-08-28	summer	aquatic insect	carnivore insect	Odonata	Macromia amphigena amphigena	56	0.014	47	0.092	510.87	7.55	0.375	3	10.15	10.75	0.06	1.5	1.5	0.95	22.95
RN	Niida River	river	E1_E2a_E2b	2013-08-29	summer	aquatic insect	detritivore insect	Trichoptera	Stenopsyche marmorata	147	0.028	880	0.24	3666.67	7.56667	0.533333	4	10.0667	8.16667	0.0466667	1.7	3.33333	2.03333	22.7333
RN	Niida River	river	E1_E2a_E2b	2013-08-29	summer	aquatic insect	carnivore insect	Odonata	Macromia amphigena amphigena	88	0.029	150	0.24	625	7.56667	0.533333	4	10.0667	8.16667	0.0466667	1.7	3.33333	2.03333	22.7333
RO	Ota River	river	F1	2013-08-26	summer	aquatic insect	detritivore insect	Trichoptera	Stenopsyche marmorata	33	0.0074	440	0.52	846.154	7.4	0.6	2.7	9.1	6.7	0.04	1.2	0.5	0.7	21.6333
RO	Ota River	river	F1	2013-08-26	summer	aquatic insect	carnivore insect	Odonata	Macromia amphigena amphigena	128	0.031	310	0.52	596.154	7.4	0.6	2.7	9.1	6.7	0.04	1.2	0.5	0.7	21.6333
RO	Ota River	river	F1	2013-08-26	summer	aquatic insect	carnivore insect	Megaloptera	Parachauliodes continentalis	67	0.031	270	0.52	519.231	7.4	0.6	2.7	9.1	6.7	0.04	1.2	0.5	0.7	21.6333
RAA	Abukuma River	river	A2	2013-10-11	autumn	aquatic insect	carnivore insect	Odonata	Anotogaster sieboldii	131	0.1	18	0.036	500	7.9	0.25	2.3	10	11.7	0.06	1.1	2	1.7	20.6333
RAB	Abukuma River	river	B3	2013-10-08	autumn	aquatic insect	detritivore insect	Trichoptera	Stenopsyche marmorata	358	0.038	81	0.0099	8181.82	7.7	0.6	3.1	10.4	8.8	0.05	1.5	3	2.1	20.6667
RAB	Abukuma River	river	B3	2013-10-08	autumn	aquatic insect	carnivore insect	Megaloptera	Protohermes grandis	145	0.13	5.4	0.0099	545.455	7.7	0.6	3.1	10.4	8.8	0.05	1.5	3	2.1	20.6667
RAB	Abukuma River	river	B3	2013-10-08	autumn	aquatic insect	carnivore insect	Odonata	Macromia amphigena amphigena	154	0.061	12	0.0099	1212.12	7.7	0.6	3.1	10.4	8.8	0.05	1.5	3	2.1	20.6667
RU	Uda River	river	C6	2013-10-12	autumn	aquatic insect	carnivore insect	Megaloptera	Protohermes grandis	25	0.012	21	0.025	840	8	0.25	2.2	10.4	10.5	0.06	1	0.5	0.6	19.1
RU	Uda River	river	C6	2013-10-12	autumn	aquatic insect	carnivore insect	Odonata	Macromia amphigena amphigena	112	0.041	17	0.025	680	8	0.25	2.2	10.4	10.5	0.06	1	0.5	0.6	19.1
RM	Mano River	river	D4a_D4b	2013-10-29	autumn	aquatic insect	detritivore insect	Trichoptera	Stenopsyche marmorata	124	0.01	280	0.0735	3809.52	7.5	0.375	2.85	9.85	10.45	0.06	1.3	0.5	1.05	19.6333
RM	Mano River	river	D4a_D4b	2013-10-29	autumn	aquatic insect	carnivore insect	Megaloptera	Parachauliodes continentalis	70	0.036	48	0.0735	653.061	7.5	0.375	2.85	9.85	10.45	0.06	1.3	0.5	1.05	19.6333
RM	Mano River	river	D4a_D4b	2013-10-29	autumn	aquatic insect	carnivore insect	Odonata	Anotogaster sieboldii	38	0.023	60	0.0735	816.327	7.5	0.375	2.85	9.85	10.45	0.06	1.3	0.5	1.05	19.6333
RN	Niida River	river	E1_E2a_E2b	2013-10-14	autumn	aquatic insect	detritivore insect	Trichoptera	Stenopsyche marmorata	109	0.018	770	0.16	4812.5	7.4	0.366667	2.5	9.7	7.73333	0.0466667	0.966667	1.33333	0.833333	19.6333
RN	Niida River	river	E1_E2a_E2b	2013-10-14	autumn	aquatic insect	carnivore insect	Odonata	Macromia amphigena amphigena	157	0.057	150	0.16	937.5	7.4	0.366667	2.5	9.7	7.73333	0.0466667	0.966667	1.33333	0.833333	19.6333
RO	Ota River	river	F1	2013-10-13	autumn	aquatic insect	carnivore insect	Megaloptera	Parachauliodes continentalis	54	0.026	210	0.52	403.846	7.4	0.25	2.5	9.8	6.3	0.04	1.5	0.5	0.7	19.7833
RO	Ota River	river	F1	2013-10-13	autumn	aquatic insect	carnivore insect	Odonata	Macromia amphigena amphigena	109	0.027	440	0.52	846.154	7.4	0.25	2.5	9.8	6.3	0.04	1.5	0.5	0.7	19.7833
RAA	Abukuma River	river	A2	2013-12-06	winter	aquatic insect	detritivore insect	Trichoptera	Stenopsyche marmorata	269	0.064	28	0.057	491.228	7.6	0.25	1.7	12.5	11.4	0.06	0.7	2	1	7.06667
RAA	Abukuma River	river	A2	2013-12-06	winter	aquatic insect	carnivore insect	Odonata	Macromia amphigena amphigena	82	0.059	39	0.057	684.211	7.6	0.25	1.7	12.5	11.4	0.06	0.7	2	1	7.06667
RAB	Abukuma River	river	B3	2013-12-07	winter	aquatic insect	detritivore insect	Trichoptera	Stenopsyche marmorata	274	0.012	110	0.0078	14102.6	7.7	0.25	2.6	12.1	7.7	0.04	1.2	1	1.1	8.9
RAB	Abukuma River	river	B3	2013-12-07	winter	aquatic insect	detritivore insect	Trichoptera	Stenopsyche marmorata	329	0.067	35	0.0078	4487.18	7.7	0.25	2.6	12.1	7.7	0.04	1.2	1	1.1	8.9
RAB	Abukuma River	river	B3	2013-12-07	winter	aquatic insect	carnivore insect	Megaloptera	Parachauliodes continentalis	67	0.073	7.7	0.0078	987.179	7.7	0.25	2.6	12.1	7.7	0.04	1.2	1	1.1	8.9
RAB	Abukuma River	river	B3	2013-12-07	winter	aquatic insect	carnivore insect	Odonata	Davidius nanus	47	0.014	51	0.0078	6538.46	7.7	0.25	2.6	12.1	7.7	0.04	1.2	1	1.1	8.9
RU	Uda River	river	C6	2013-12-10	winter	aquatic insect	detritivore insect	Trichoptera	Stenopsyche marmorata	140	0.021	81	0.012	6750	7.7	0.25	1.6	12.9	9.7	0.05	0.8	0.5	0.4	7.33333
RU	Uda River	river	C6	2013-12-10	winter	aquatic insect	carnivore insect	Megaloptera	Parachauliodes continentalis	16	0.0098	18	0.012	1500	7.7	0.25	1.6	12.9	9.7	0.05	0.8	0.5	0.4	7.33333
RU	Uda River	river	C6	2013-12-10	winter	aquatic insect	carnivore insect	Odonata	Asiagomphus melaenops	46	0.014	45	0.012	3750	7.7	0.25	1.6	12.9	9.7	0.05	0.8	0.5	0.4	7.33333
RM	Mano River	river	D4a_D4b	2013-12-11	winter	aquatic insect	detritivore insect	Trichoptera	Stenopsyche marmorata	473	0.039	320	0.084	3809.52	7.45	0.6	2.4	12.15	10.1	0.05	1.1	0.5	0.8	7.08333
RM	Mano River	river	D4a_D4b	2013-12-11	winter	aquatic insect	carnivore insect	Megaloptera	Parachauliodes continentalis	103	0.065	32	0.084	380.952	7.45	0.6	2.4	12.15	10.1	0.05	1.1	0.5	0.8	7.08333
RM	Mano River	river	D4a_D4b	2013-12-11	winter	aquatic insect	carnivore insect	Odonata	Macromia amphigena amphigena	159	0.049	76	0.084	904.762	7.45	0.6	2.4	12.15	10.1	0.05	1.1	0.5	0.8	7.08333
RN	Niida River	river	E1_E2a_E2b	2013-12-08	winter	aquatic insect	detritivore insect	Trichoptera	Stenopsyche marmorata	382	0.071	560	0.08	7000	7.36667	0.566667	2.26667	12.9	6.96667	0.0433333	0.833333	0.833333	0.733333	6
RN	Niida River	river	E1_E2a_E2b	2013-12-08	winter	aquatic insect	carnivore insect	Plecoptera	Kamimuria tibialis	571	0.038	22	0.08	275	7.36667	0.566667	2.26667	12.9	6.96667	0.0433333	0.833333	0.833333	0.733333	6
RN	Niida River	river	E1_E2a_E2b	2013-12-08	winter	aquatic insect	carnivore insect	Odonata	Macromia amphigena amphigena	81	0.025	140	0.08	1750	7.36667	0.566667	2.26667	12.9	6.96667	0.0433333	0.833333	0.833333	0.733333	6
RO	Ota River	river	F1	2013-12-12	winter	aquatic insect	detritivore insect	Trichoptera	Stenopsyche marmorata	138	0.023	1000	0.28	3571.43	7.2	0.25	2.2	12.1	6.2	0.03	1	0.5	0.4	7.56667
RO	Ota River	river	F1	2013-12-12	winter	aquatic insect	carnivore insect	Megaloptera	Parachauliodes continentalis	45	0.023	210	0.28	750	7.2	0.25	2.2	12.1	6.2	0.03	1	0.5	0.4	7.56667
RO	Ota River	river	F1	2013-12-12	winter	aquatic insect	carnivore insect	Odonata	Macromia amphigena amphigena	114	0.032	490	0.28	1750	7.2	0.25	2.2	12.1	6.2	0.03	1	0.5	0.4	7.56667
RAA	Abukuma River	river	A2	2014-06-25	spring	aquatic insect	detritivore insect	Trichoptera	Stenopsyche marmorata	88	0.035	80	0.077	1038.96	7.5	0.6	3.2	9.6	10.9	0.06	1.2	17	4.4	20.9
RAA	Abukuma River	river	A2	2014-06-25	spring	aquatic insect	carnivore insect	Odonata	Sieboldius albardae	102	0.081	11	0.077	142.857	7.5	0.6	3.2	9.6	10.9	0.06	1.2	17	4.4	20.9
RAB	Abukuma River	river	B3	2014-06-27	spring	aquatic insect	detritivore insect	Ephemeroptera	Drunella cryptomeria	588	0.025	29	0.015	1933.33	7.6	0.7	3	9.9	8	0.05	1.2	4	2.3	21.4333
RAB	Abukuma River	river	B3	2014-06-27	spring	aquatic insect	detritivore insect	Ephemeroptera	Heptageniidae	45	0.012	16	0.015	1066.67	7.6	0.7	3	9.9	8	0.05	1.2	4	2.3	21.4333
RAB	Abukuma River	river	B3	2014-06-27	spring	aquatic insect	detritivore insect	Trichoptera	Stenopsyche marmorata	NA	0.28	97	0.015	6466.67	7.6	0.7	3	9.9	8	0.05	1.2	4	2.3	21.4333
RAB	Abukuma River	river	B3	2014-06-27	spring	aquatic insect	carnivore insect	Odonata	-	225	0.1	10	0.015	666.667	7.6	0.7	3	9.9	8	0.05	1.2	4	2.3	21.4333
RAB	Abukuma River	river	B3	2014-06-27	spring	aquatic insect	carnivore insect	Megaloptera	Protohermes grandis	90	0.096	5.7	0.015	380	7.6	0.7	3	9.9	8	0.05	1.2	4	2.3	21.4333
RU	Uda River	river	C5_C6	2014-06-28	spring	aquatic insect	detritivore insect	Trichoptera	Stenopsyche marmorata	95	0.0071	110	0.044	2500	7.65	0.575	3.25	9.5	9.1	0.055	1.55	4	2.95	19.6333
RU	Uda River	river	C5_C6	2014-06-28	spring	aquatic insect	carnivore insect	Odonata	-	192	0.045	12	0.044	272.727	7.65	0.575	3.25	9.5	9.1	0.055	1.55	4	2.95	19.6333
RU	Uda River	river	C5_C6	2014-06-28	spring	aquatic insect	carnivore insect	Megaloptera	Protohermes grandis	59	0.027	11	0.044	250	7.65	0.575	3.25	9.5	9.1	0.055	1.55	4	2.95	19.6333
RM	Mano River	river	D4a_D4b	2014-06-29	spring	aquatic insect	detritivore insect	Trichoptera	Stenopsyche marmorata	957	0.16	180	0.12	1500	7.35	0.25	3.15	9.05	8.2	0.04	1.6	2.5	1.65	18.3167
RM	Mano River	river	D4a_D4b	2014-06-29	spring	aquatic insect	carnivore insect	Megaloptera	Protohermes grandis	145	0.05	28	0.12	233.333	7.35	0.25	3.15	9.05	8.2	0.04	1.6	2.5	1.65	18.3167
RN	Niida River	river	E2a_E2b	2014-07-03	spring	aquatic insect	detritivore insect	Ephemeroptera	-	420	0.0093	650	0.48	1354.17	7.25	0.425	3.9	9.15	6.55	0.04	1.8	10	7.15	16.3333
RN	Niida River	river	E2a_E2b	2014-07-03	spring	aquatic insect	detritivore insect	Trichoptera	Stenopsyche marmorata	28	0.024	370	0.48	770.833	7.25	0.425	3.9	9.15	6.55	0.04	1.8	10	7.15	16.3333
RN	Niida River	river	E2a_E2b	2014-07-03	spring	aquatic insect	carnivore insect	Odonata	-	278	0.043	110	0.48	229.167	7.25	0.425	3.9	9.15	6.55	0.04	1.8	10	7.15	16.3333
RN	Niida River	river	E2a_E2b	2014-07-03	spring	aquatic insect	carnivore insect	Megaloptera	Protohermes grandis	38	0.014	49	0.48	102.083	7.25	0.425	3.9	9.15	6.55	0.04	1.8	10	7.15	16.3333
RO	Ota River	river	F1	2014-07-01	spring	aquatic insect	carnivore insect	Odonata	-	104	0.03	310	0.34	911.765	7.2	0.9	3.8	9.1	4.3	0.03	1.4	2	1	20.3333
RAA	Abukuma River	river	A2	2014-08-28	summer	aquatic insect	detritivore insect	Trichoptera	Stenopsyche marmorata	82	0.028	44	0.087	505.747	7.2	1.2	4.8	8.6	16.6	0.06	1.8	16	3.9	22.9
RAA	Abukuma River	river	A2	2014-08-28	summer	aquatic insect	carnivore insect	Odonata	Sieboldius albardae	54	0.027	15	0.087	172.414	7.2	1.2	4.8	8.6	16.6	0.06	1.8	16	3.9	22.9
RAB	Abukuma River	river	B3	2014-08-29	summer	aquatic insect	detritivore insect	Ephemeroptera	Isonychia japonica	101	0.0078	50	0.049	1020.41	7.5	0.6	4.5	9.4	8.2	0.05	1.7	4	1.9	22.0333
RAB	Abukuma River	river	B3	2014-08-29	summer	aquatic insect	detritivore insect	Ephemeroptera	Heptageniidae	431	0.0086	12	0.049	244.898	7.5	0.6	4.5	9.4	8.2	0.05	1.7	4	1.9	22.0333
RAB	Abukuma River	river	B3	2014-08-29	summer	aquatic insect	detritivore insect	Trichoptera	Stenopsyche marmorata	256	0.0092	120	0.049	2448.98	7.5	0.6	4.5	9.4	8.2	0.05	1.7	4	1.9	22.0333
RAB	Abukuma River	river	B3	2014-08-29	summer	aquatic insect	detritivore insect	Trichoptera	Stenopsyche marmorata	530	0.04	93	0.049	1897.96	7.5	0.6	4.5	9.4	8.2	0.05	1.7	4	1.9	22.0333
RAB	Abukuma River	river	B3	2014-08-29	summer	aquatic insect	carnivore insect	Odonata	Sieboldius albardae	81	0.042	5.3	0.049	108.163	7.5	0.6	4.5	9.4	8.2	0.05	1.7	4	1.9	22.0333
RAB	Abukuma River	river	B3	2014-08-29	summer	aquatic insect	carnivore insect	Megaloptera	Protohermes grandis	30	0.022	12	0.049	244.898	7.5	0.6	4.5	9.4	8.2	0.05	1.7	4	1.9	22.0333
RU	Uda River	river	C6	2014-09-02	summer	aquatic insect	detritivore insect	Trichoptera	Stenopsyche marmorata	34	0.0064	40	0.036	1111.11	7.5	0.25	2.4	9.6	9.2	0.05	1.1	4	4.7	19.25
RU	Uda River	river	C6	2014-09-02	summer	aquatic insect	carnivore insect	Odonata	-	155	0.024	9.8	0.036	272.222	7.5	0.25	2.4	9.6	9.2	0.05	1.1	4	4.7	19.25
RU	Uda River	river	C6	2014-09-02	summer	aquatic insect	carnivore insect	Megaloptera	Protohermes grandis	16	0.0054	16	0.036	444.444	7.5	0.25	2.4	9.6	9.2	0.05	1.1	4	4.7	19.25
RM	Mano River	river	D4a_D4b	2014-08-30	summer	aquatic insect	detritivore insect	Trichoptera	Stenopsyche marmorata	258	0.036	140	0.0695	2014.39	7.35	0.425	2.95	9.5	7.85	0.045	1.55	1.5	1.25	19.6833
RM	Mano River	river	D4a_D4b	2014-08-30	summer	aquatic insect	carnivore insect	Odonata	-	465	0.044	27	0.0695	388.489	7.35	0.425	2.95	9.5	7.85	0.045	1.55	1.5	1.25	19.6833
RM	Mano River	river	D4a_D4b	2014-08-30	summer	aquatic insect	carnivore insect	Megaloptera	Protohermes grandis	242	0.13	27	0.0695	388.489	7.35	0.425	2.95	9.5	7.85	0.045	1.55	1.5	1.25	19.6833
RN	Niida River	river	E2a_E2b	2014-08-31	summer	aquatic insect	detritivore insect	Ephemeroptera	Isonychia japonica	642	0.028	710	0.185	3837.84	7.55	0.5	2.6	9.55	7.2	0.04	1.1	3.5	2.3	19.25
RN	Niida River	river	E2a_E2b	2014-08-31	summer	aquatic insect	detritivore insect	Ephemeroptera	Heptageniidae	343	0.0056	180	0.185	972.973	7.55	0.5	2.6	9.55	7.2	0.04	1.1	3.5	2.3	19.25
RN	Niida River	river	E2a_E2b	2014-08-31	summer	aquatic insect	detritivore insect	Trichoptera	Stenopsyche marmorata	192	0.028	620	0.185	3351.35	7.55	0.5	2.6	9.55	7.2	0.04	1.1	3.5	2.3	19.25
RN	Niida River	river	E2a_E2b	2014-08-31	summer	aquatic insect	carnivore insect	Odonata	-	132	0.023	81	0.185	437.838	7.55	0.5	2.6	9.55	7.2	0.04	1.1	3.5	2.3	19.25
RN	Niida River	river	E2a_E2b	2014-08-31	summer	aquatic insect	carnivore insect	Megaloptera	Protohermes grandis	10	0.0062	140	0.185	756.757	7.55	0.5	2.6	9.55	7.2	0.04	1.1	3.5	2.3	19.25
RO	Ota River	river	F1	2014-09-01	summer	aquatic insect	detritivore insect	Trichoptera	Stenopsyche marmorata	66	0.015	610	0.31	1967.74	7.2	0.8	3.1	9	5.1	0.03	1.1	2	1.1	20.9167
RO	Ota River	river	F1	2014-09-01	summer	aquatic insect	carnivore insect	Odonata	-	163	0.03	330	0.31	1064.52	7.2	0.8	3.1	9	5.1	0.03	1.1	2	1.1	20.9167
RO	Ota River	river	F1	2014-09-01	summer	aquatic insect	carnivore insect	Megaloptera	Protohermes grandis	62	0.022	180	0.31	580.645	7.2	0.8	3.1	9	5.1	0.03	1.1	2	1.1	20.9167
LA	Lake Akimoto	lake	H1_H2_H3_H4	2014-08-26	summer	aquatic insect	carnivore insect	Odonata	Anotogaster sieboldii	71	0.069	9.8	0.017875	548.252	7.3	0.6375	3.9	7.05	5.275	0.0325	1.625	2.25	1	24.1667
RAA	Abukuma River	river	A2	2014-10-23	autumn	aquatic insect	carnivore insect	Odonata	Anotogaster sieboldii	54	0.062	56	0.026	2153.85	7.5	0.25	1.9	10.2	10.6	0.05	1	1	1.6	15.2
RAB	Abukuma River	river	B3	2014-11-01	autumn	aquatic insect	detritivore insect	Ephemeroptera	Ephemera strigata	NA	0.035	79	0.017	4647.06	7.5	0.25	2.1	11	9	0.05	1.1	2	1.6	13.8
RAB	Abukuma River	river	B3	2014-11-01	autumn	aquatic insect	detritivore insect	Trichoptera	Stenopsyche marmorata	952	0.13	45	0.017	2647.06	7.5	0.25	2.1	11	9	0.05	1.1	2	1.6	13.8
RAB	Abukuma River	river	B3	2014-11-01	autumn	aquatic insect	carnivore insect	Odonata	-	271	0.066	9.9	0.017	582.353	7.5	0.25	2.1	11	9	0.05	1.1	2	1.6	13.8
RAB	Abukuma River	river	B3	2014-11-01	autumn	aquatic insect	carnivore insect	Megaloptera	Protohermes grandis	57	0.043	8.1	0.017	476.471	7.5	0.25	2.1	11	9	0.05	1.1	2	1.6	13.8
RU	Uda River	river	C6	2014-10-30	autumn	aquatic insect	detritivore insect	Trichoptera	-	177	0.013	87	0.045	1933.33	7.7	0.25	2.9	9.9	8.7	0.05	1.3	3	2.3	13.7667
RU	Uda River	river	C6	2014-10-30	autumn	aquatic insect	carnivore insect	Odonata	-	111	0.024	14	0.045	311.111	7.7	0.25	2.9	9.9	8.7	0.05	1.3	3	2.3	13.7667
RU	Uda River	river	C6	2014-10-30	autumn	aquatic insect	carnivore insect	Megaloptera	Protohermes grandis	28	0.017	12	0.045	266.667	7.7	0.25	2.9	9.9	8.7	0.05	1.3	3	2.3	13.7667
RM	Mano River	river	D4a_D4b	2014-10-26	autumn	aquatic insect	carnivore insect	Odonata	Sieboldius albardae	41	0.029	20	0.0565	353.982	7.5	0.25	2.6	9.95	9.7	0.05	1.15	1.5	0.95	14.3667
RM	Mano River	river	D4a_D4b	2014-10-26	autumn	aquatic insect	carnivore insect	Megaloptera	Protohermes grandis	44	0.03	22	0.0565	389.381	7.5	0.25	2.6	9.95	9.7	0.05	1.15	1.5	0.95	14.3667
RN	Niida River	river	E2a_E2b	2014-10-23	autumn	aquatic insect	detritivore insect	Ephemeroptera	-	437	0.011	420	0.18	2333.33	7.4	0.25	3.15	10.95	6.75	0.04	1.3	4.5	2.6	13.0333
RN	Niida River	river	E2a_E2b	2014-10-23	autumn	aquatic insect	carnivore insect	Plecoptera	-	NA	0.049	19	0.18	105.556	7.4	0.25	3.15	10.95	6.75	0.04	1.3	4.5	2.6	13.0333
RN	Niida River	river	E2a_E2b	2014-10-23	autumn	aquatic insect	detritivore insect	Trichoptera	Stenopsyche marmorata	177	0.028	420	0.18	2333.33	7.4	0.25	3.15	10.95	6.75	0.04	1.3	4.5	2.6	13.0333
RN	Niida River	river	E2a_E2b	2014-10-23	autumn	aquatic insect	carnivore insect	Odonata	Onychogomphus viridicostus	82	0.027	78	0.18	433.333	7.4	0.25	3.15	10.95	6.75	0.04	1.3	4.5	2.6	13.0333
RN	Niida River	river	E2a_E2b	2014-10-23	autumn	aquatic insect	carnivore insect	Megaloptera	Protohermes grandis	17	0.011	47	0.18	261.111	7.4	0.25	3.15	10.95	6.75	0.04	1.3	4.5	2.6	13.0333
RO	Ota River	river	F1	2014-10-23	autumn	aquatic insect	carnivore insect	Odonata	-	103	0.031	370	0.33	1121.21	7.3	0.25	2.5	10.6	4.9	0.03	1.1	1	0.7	15.4833
RO	Ota River	river	F1	2014-10-23	autumn	aquatic insect	carnivore insect	Megaloptera	-	33	0.015	220	0.33	666.667	7.3	0.25	2.5	10.6	4.9	0.03	1.1	1	0.7	15.4833
LA	Lake Akimoto	lake	H1_H2_H3_H4	2014-10-21	autumn	aquatic insect	carnivore insect	Odonata	Anotogaster sieboldii	96	0.12	21	0.03	700	7.35	0.95	3.775	9.275	5.225	0.03	1.85	2	1.825	14.7333
RAA	Abukuma River	river	A2	2014-12-03	winter	aquatic insect	detritivore insect	Trichoptera	Stenopsyche marmorata	134	0.01	110	0.02	5500	7.5	0.6	2.5	12.4	10	0.06	0.9	2	1.8	7.1
RAA	Abukuma River	river	A2	2014-12-03	winter	aquatic insect	carnivore insect	Odonata	-	70	0.038	13	0.02	650	7.5	0.6	2.5	12.4	10	0.06	0.9	2	1.8	7.1
RAB	Abukuma River	river	B3	2014-12-02	winter	aquatic insect	detritivore insect	Ephemeroptera	Ephemera strigata	600	0.03	54	0.014	3857.14	7.6	0.5	3.4	12.2	7.9	0.05	1.5	3	1.6	8.36667
RAB	Abukuma River	river	B3	2014-12-02	winter	aquatic insect	detritivore insect	Trichoptera	Stenopsyche marmorata	196	0.061	6.1	0.014	435.714	7.6	0.5	3.4	12.2	7.9	0.05	1.5	3	1.6	8.36667
RAB	Abukuma River	river	B3	2014-12-02	winter	aquatic insect	detritivore insect	Trichoptera	Stenopsyche marmorata	340	0.058	24	0.014	1714.29	7.6	0.5	3.4	12.2	7.9	0.05	1.5	3	1.6	8.36667
RAB	Abukuma River	river	B3	2014-12-02	winter	aquatic insect	carnivore insect	Odonata	-	113	0.034	33	0.014	2357.14	7.6	0.5	3.4	12.2	7.9	0.05	1.5	3	1.6	8.36667
RU	Uda River	river	C6	2014-12-07	winter	aquatic insect	detritivore insect	Trichoptera	Stenopsyche marmorata	179	0.021	68	0.012	5666.67	7.7	0.25	2.4	12.7	9	0.05	1	2	0.8	6.63333
RU	Uda River	river	C6	2014-12-07	winter	aquatic insect	carnivore insect	Odonata	-	58	0.012	11	0.012	916.667	7.7	0.25	2.4	12.7	9	0.05	1	2	0.8	6.63333
RM	Mano River	river	D4a_D4b	2014-12-02	winter	aquatic insect	detritivore insect	Ephemeroptera	Isonychia japonica	309	0.011	76	0.0265	2867.92	7.5	0.25	2.65	12.3	10.1	0.06	1.1	2	1	6.7
RM	Mano River	river	D4a_D4b	2014-12-02	winter	aquatic insect	carnivore insect	Plecoptera	Kamimuria tibialis	410	0.021	9.7	0.0265	366.038	7.5	0.25	2.65	12.3	10.1	0.06	1.1	2	1	6.7
RM	Mano River	river	D4a_D4b	2014-12-02	winter	aquatic insect	detritivore insect	Trichoptera	Stenopsyche marmorata	256	0.02	140	0.0265	5283.02	7.5	0.25	2.65	12.3	10.1	0.06	1.1	2	1	6.7
RM	Mano River	river	D4a_D4b	2014-12-02	winter	aquatic insect	carnivore insect	Odonata	-	43	0.012	32	0.0265	1207.55	7.5	0.25	2.65	12.3	10.1	0.06	1.1	2	1	6.7
RM	Mano River	river	D4a_D4b	2014-12-02	winter	aquatic insect	carnivore insect	Megaloptera	Protohermes grandis	40	0.024	55	0.0265	2075.47	7.5	0.25	2.65	12.3	10.1	0.06	1.1	2	1	6.7
RN	Niida River	river	E2a_E2b	2014-12-05	winter	aquatic insect	detritivore insect	Ephemeroptera	-	NA	0.012	170	0.22	772.727	7.5	0.25	4.15	11.8	8.15	0.045	1.5	5.5	4.15	9.08333
RN	Niida River	river	E2a_E2b	2014-12-05	winter	aquatic insect	carnivore insect	Plecoptera	Kamimuria tibialis	630	0.033	49	0.22	222.727	7.5	0.25	4.15	11.8	8.15	0.045	1.5	5.5	4.15	9.08333
RN	Niida River	river	E2a_E2b	2014-12-05	winter	aquatic insect	detritivore insect	Trichoptera	Stenopsyche marmorata	164	0.024	700	0.22	3181.82	7.5	0.25	4.15	11.8	8.15	0.045	1.5	5.5	4.15	9.08333
RN	Niida River	river	E2a_E2b	2014-12-05	winter	aquatic insect	carnivore insect	Odonata	-	46	0.011	120	0.22	545.455	7.5	0.25	4.15	11.8	8.15	0.045	1.5	5.5	4.15	9.08333
RO	Ota River	river	F1	2014-12-06	winter	aquatic insect	detritivore insect	Ephemeroptera	Ephemera strigata	272	0.0087	1100	0.25	4400	7.6	0.25	2.4	11.8	5.5	0.04	1	2	1	8.75
RO	Ota River	river	F1	2014-12-06	winter	aquatic insect	carnivore insect	Plecoptera	-	144	0.0096	96	0.25	384	7.6	0.25	2.4	11.8	5.5	0.04	1	2	1	8.75
RO	Ota River	river	F1	2014-12-06	winter	aquatic insect	detritivore insect	Trichoptera	Stenopsyche marmorata	112	0.01	910	0.25	3640	7.6	0.25	2.4	11.8	5.5	0.04	1	2	1	8.75
RO	Ota River	river	F1	2014-12-06	winter	aquatic insect	carnivore insect	Odonata	-	227	0.075	500	0.25	2000	7.6	0.25	2.4	11.8	5.5	0.04	1	2	1	8.75
RO	Ota River	river	F1	2014-12-06	winter	aquatic insect	carnivore insect	Megaloptera	Protohermes grandis	39	0.025	210	0.25	840	7.6	0.25	2.4	11.8	5.5	0.04	1	2	1	8.75
LA	Lake Akimoto	lake	H1_H2_H3_H4	2014-12-03	winter	aquatic insect	carnivore insect	Odonata	Anotogaster sieboldii	29	0.035	8.8	0.01825	482.192	7.25	0.75	3.925	10.6	4.85	0.03	1.575	2.5	2.025	7.1
RAA	Abukuma River	river	A2	2015-06-17	spring	aquatic insect	detritivore insect	Trichoptera	Stenopsyche marmorata	81	0.036	32	0.064	500	7.3	0.7	4.5	9.5	13	0.07	1.7	7	3.1	20.4
RAA	Abukuma River	river	A2	2015-06-17	spring	aquatic insect	carnivore insect	Odonata	Sieboldius albardae	24	0.016	14	0.064	218.75	7.3	0.7	4.5	9.5	13	0.07	1.7	7	3.1	20.4
RAA	Abukuma River	river	A2	2015-06-17	spring	aquatic insect	carnivore insect	Odonata	-	34	0.027	28	0.064	437.5	7.3	0.7	4.5	9.5	13	0.07	1.7	7	3.1	20.4
RAB	Abukuma River	river	B3	2015-06-18	spring	aquatic insect	detritivore insect	Trichoptera	Stenopsyche marmorata	311	0.1	27	0.022	1227.27	7.4	0.7	2.7	10	8.6	0.05	1	6	2.3	20.1333
RAB	Abukuma River	river	B3	2015-06-18	spring	aquatic insect	carnivore insect	Odonata	-	62	0.027	4.6	0.022	209.091	7.4	0.7	2.7	10	8.6	0.05	1	6	2.3	20.1333
RAB	Abukuma River	river	B3	2015-06-18	spring	aquatic insect	carnivore insect	Megaloptera	Protohermes grandis	33	0.017	31	0.022	1409.09	7.4	0.7	2.7	10	8.6	0.05	1	6	2.3	20.1333
RU	Uda River	river	C6	2015-06-18	spring	aquatic insect	detritivore insect	Trichoptera	Stenopsyche marmorata	68	0.0071	64	0.026	2461.54	7.7	0.25	3	9.7	10.8	0.06	1.4	2	2.4	18.7333
RU	Uda River	river	C6	2015-06-18	spring	aquatic insect	carnivore insect	Odonata	-	16	0.0033	12	0.026	461.538	7.7	0.25	3	9.7	10.8	0.06	1.4	2	2.4	18.7333
RU	Uda River	river	C6	2015-06-18	spring	aquatic insect	carnivore insect	Megaloptera	Protohermes grandis	13	0.0076	6.9	0.026	265.385	7.7	0.25	3	9.7	10.8	0.06	1.4	2	2.4	18.7333
RM	Mano River	river	D4b	2015-06-20	spring	aquatic insect	detritivore insect	Trichoptera	Stenopsyche marmorata	149	0.011	150	0.043	3488.37	7.5	0.25	2.7	9.6	10.6	0.06	1.1	4	1.2	17.9833
RM	Mano River	river	D4b	2015-06-20	spring	aquatic insect	carnivore insect	Odonata	-	14	0.0053	28	0.043	651.163	7.5	0.25	2.7	9.6	10.6	0.06	1.1	4	1.2	17.9833
RM	Mano River	river	D4b	2015-06-20	spring	aquatic insect	carnivore insect	Megaloptera	Protohermes grandis	76	0.032	15	0.043	348.837	7.5	0.25	2.7	9.6	10.6	0.06	1.1	4	1.2	17.9833
RN	Niida River	river	E2b	2015-06-19	spring	aquatic insect	detritivore insect	Trichoptera	Stenopsyche marmorata	217	0.034	380	0.67	567.164	7.3	0.8	5.2	9.7	7.5	0.04	2.5	35	36	19.6
RN	Niida River	river	E2b	2015-06-19	spring	aquatic insect	carnivore insect	Odonata	Melligomphus viridicostus	146	0.023	48	0.67	71.6418	7.3	0.8	5.2	9.7	7.5	0.04	2.5	35	36	19.6
RN	Niida River	river	E2b	2015-06-19	spring	aquatic insect	carnivore insect	Megaloptera	Protohermes grandis	20	0.018	46	0.67	68.6567	7.3	0.8	5.2	9.7	7.5	0.04	2.5	35	36	19.6
RO	Ota River	river	F1	2015-06-19	spring	aquatic insect	detritivore insect	Trichoptera	Stenopsyche marmorata	24	0.0076	400	0.19	2105.26	7.7	0.6	2.9	9.5	5.1	0.03	1.2	2	1.2	19.75
RO	Ota River	river	F1	2015-06-19	spring	aquatic insect	carnivore insect	Odonata	-	52	0.028	270	0.19	1421.05	7.7	0.6	2.9	9.5	5.1	0.03	1.2	2	1.2	19.75
RO	Ota River	river	F1	2015-06-19	spring	aquatic insect	carnivore insect	Megaloptera	Protohermes grandis	36	0.022	110	0.19	578.947	7.7	0.6	2.9	9.5	5.1	0.03	1.2	2	1.2	19.75
RAA	Abukuma River	river	A2	2015-08-25	summer	aquatic insect	carnivore insect	Odonata	-	78	0.026	20	0.062	322.581	7.5	0.8	4.6	8.6	13.4	0.07	1.8	10	4.1	23.8
RAA	Abukuma River	river	A2	2015-08-25	summer	aquatic insect	detritivore insect	Trichoptera	Stenopsyche marmorata	70	0.027	22	0.062	354.839	7.5	0.8	4.6	8.6	13.4	0.07	1.8	10	4.1	23.8
RAB	Abukuma River	river	B3	2015-08-25	summer	aquatic insect	carnivore insect	Odonata	Sieboldius albardae	21	0.015	5.2	0.02	260	7.6	0.6	3.7	8.5	10.8	0.06	1.8	5	4.4	24.0333
RAB	Abukuma River	river	B3	2015-08-25	summer	aquatic insect	detritivore insect	Trichoptera	Stenopsyche marmorata	221	0.058	41	0.02	2050	7.6	0.6	3.7	8.5	10.8	0.06	1.8	5	4.4	24.0333
RAB	Abukuma River	river	B3	2015-08-25	summer	aquatic insect	carnivore insect	Megaloptera	Protohermes grandis	54	0.037	7.6	0.02	380	7.6	0.6	3.7	8.5	10.8	0.06	1.8	5	4.4	24.0333
RU	Uda River	river	C6	2015-08-19	summer	aquatic insect	carnivore insect	Odonata	-	31	0.011	11	0.023	478.261	7.9	0.6	3	9.1	12.2	0.07	1.5	1	1.5	23.9167
RU	Uda River	river	C6	2015-08-19	summer	aquatic insect	detritivore insect	Trichoptera	Stenopsyche marmorata	76	0.024	18	0.023	782.609	7.9	0.6	3	9.1	12.2	0.07	1.5	1	1.5	23.9167
RM	Mano River	river	D4b	2015-08-20	summer	aquatic insect	carnivore insect	Odonata	-	34	0.007	54	0.032	1687.5	7.5	0.25	2	8.7	12.6	0.07	0.8	1	0.9	20.3667
RM	Mano River	river	D4b	2015-08-20	summer	aquatic insect	detritivore insect	Trichoptera	Stenopsyche marmorata	91	0.022	70	0.032	2187.5	7.5	0.25	2	8.7	12.6	0.07	0.8	1	0.9	20.3667
RM	Mano River	river	D4b	2015-08-20	summer	aquatic insect	carnivore insect	Megaloptera	Protohermes grandis	41	0.02	22	0.032	687.5	7.5	0.25	2	8.7	12.6	0.07	0.8	1	0.9	20.3667
RN	Niida River	river	E2b	2015-08-22	summer	aquatic insect	carnivore insect	Odonata	-	84	0.021	80	0.13	615.385	7.6	0.25	4.5	9.8	8.3	0.05	1.1	3	3	22.3167
RN	Niida River	river	E2b	2015-08-22	summer	aquatic insect	detritivore insect	Trichoptera	Stenopsyche marmorata	180	0.044	240	0.13	1846.15	7.6	0.25	4.5	9.8	8.3	0.05	1.1	3	3	22.3167
RN	Niida River	river	E2b	2015-08-22	summer	aquatic insect	carnivore insect	Megaloptera	Protohermes grandis	22	0.014	55	0.13	423.077	7.6	0.25	4.5	9.8	8.3	0.05	1.1	3	3	22.3167
RO	Ota River	river	F1	2015-08-21	summer	aquatic insect	carnivore insect	Odonata	-	41	0.0093	160	0.28	571.429	7.5	0.25	3.1	8.7	5.8	0.03	1.2	2	1.3	21.15
RO	Ota River	river	F1	2015-08-21	summer	aquatic insect	detritivore insect	Trichoptera	Stenopsyche marmorata	41	0.0097	380	0.28	1357.14	7.5	0.25	3.1	8.7	5.8	0.03	1.2	2	1.3	21.15
RO	Ota River	river	F1	2015-08-21	summer	aquatic insect	carnivore insect	Megaloptera	-	25	0.012	120	0.28	428.571	7.5	0.25	3.1	8.7	5.8	0.03	1.2	2	1.3	21.15
RAA	Abukuma River	river	A2	2015-10-21	autumn	aquatic insect	detritivore insect	Trichoptera	Stenopsyche marmorata	11	0.0088	20	0.019	1052.63	7.7	0.6	2.4	10.6	10.8	0.06	0.8	1	1.5	16.6
RAA	Abukuma River	river	A2	2015-10-21	autumn	aquatic insect	carnivore insect	Odonata	-	54	0.046	17	0.019	894.737	7.7	0.6	2.4	10.6	10.8	0.06	0.8	1	1.5	16.6
RAB	Abukuma River	river	B3	2015-10-30	autumn	aquatic insect	detritivore insect	Ephemeroptera	Ephemera strigata	660	0.034	21	0.0065	3230.77	7.9	0.6	2.9	10.9	8	0.04	1.2	2	1.4	17.8333
RAB	Abukuma River	river	B3	2015-10-30	autumn	aquatic insect	detritivore insect	Trichoptera	Stenopsyche marmorata	331	0.077	18	0.0065	2769.23	7.9	0.6	2.9	10.9	8	0.04	1.2	2	1.4	17.8333
RAB	Abukuma River	river	B3	2015-10-30	autumn	aquatic insect	carnivore insect	Odonata	-	92	0.022	3.2	0.0065	492.308	7.9	0.6	2.9	10.9	8	0.04	1.2	2	1.4	17.8333
RAB	Abukuma River	river	B3	2015-10-30	autumn	aquatic insect	carnivore insect	Megaloptera	Protohermes grandis	37	0.032	3.4	0.0065	523.077	7.9	0.6	2.9	10.9	8	0.04	1.2	2	1.4	17.8333
RU	Uda River	river	C6	2015-10-22	autumn	aquatic insect	carnivore insect	Megaloptera	Protohermes grandis	24	0.0082	11	0.009	1222.22	7.2	0.25	1.7	10.6	9.1	0.05	0.8	0.5	0.2	13.4833
RM	Mano River	river	D4b	2015-10-23	autumn	aquatic insect	detritivore insect	Ephemeroptera	Isonychia japonica	251	0.0092	30	0.024	1250	7.5	0.25	2.2	10.5	9.8	0.05	1	0.5	0.7	15.1667
RM	Mano River	river	D4b	2015-10-23	autumn	aquatic insect	detritivore insect	Trichoptera	Stenopsyche marmorata	136	0.0088	140	0.024	5833.33	7.5	0.25	2.2	10.5	9.8	0.05	1	0.5	0.7	15.1667
RM	Mano River	river	D4b	2015-10-23	autumn	aquatic insect	carnivore insect	Megaloptera	Protohermes grandis	32	0.013	33	0.024	1375	7.5	0.25	2.2	10.5	9.8	0.05	1	0.5	0.7	15.1667
RN	Niida River	river	E2b	2015-10-25	autumn	aquatic insect	detritivore insect	Ephemeroptera	Isonychia japonica	135	0.0047	100	0.032	3125	7.5	0.25	2.1	10.9	6.9	0.04	0.9	0.5	0.6	13.5333
RN	Niida River	river	E2b	2015-10-25	autumn	aquatic insect	carnivore insect	Plecoptera	-	166	0.0071	24	0.032	750	7.5	0.25	2.1	10.9	6.9	0.04	0.9	0.5	0.6	13.5333
RN	Niida River	river	E2b	2015-10-25	autumn	aquatic insect	detritivore insect	Trichoptera	Stenopsyche marmorata	85	0.0055	360	0.032	11250	7.5	0.25	2.1	10.9	6.9	0.04	0.9	0.5	0.6	13.5333
RN	Niida River	river	E2b	2015-10-25	autumn	aquatic insect	carnivore insect	Odonata	-	49	0.014	61	0.032	1906.25	7.5	0.25	2.1	10.9	6.9	0.04	0.9	0.5	0.6	13.5333
RN	Niida River	river	E2b	2015-10-25	autumn	aquatic insect	carnivore insect	Megaloptera	Protohermes grandis	5	0.0036	36	0.032	1125	7.5	0.25	2.1	10.9	6.9	0.04	0.9	0.5	0.6	13.5333
RO	Ota River	river	F1	2015-10-24	autumn	aquatic insect	carnivore insect	Odonata	-	70	0.02	310	0.2	1550	7.4	0.25	2.3	10.2	4.9	0.03	0.9	0.5	0.7	16.6667
RAA	Abukuma River	river	A2	2015-12-02	winter	aquatic insect	detritivore insect	Trichoptera	Stenopsyche marmorata	247	0.077	24	0.032	750	7.5	0.9	2.4	11.7	11.2	0.06	0.9	5	3.4	8.4
RAA	Abukuma River	river	A2	2015-12-02	winter	aquatic insect	carnivore insect	Odonata	-	51	0.063	21	0.032	656.25	7.5	0.9	2.4	11.7	11.2	0.06	0.9	5	3.4	8.4
RAB	Abukuma River	river	B3	2015-12-08	winter	aquatic insect	detritivore insect	Ephemeroptera	Ephemera strigata	298	0.035	46	0.024	1916.67	7.6	0.7	2.6	11.3	8.3	0.05	1.3	2	1.6	9.43333
RAB	Abukuma River	river	B3	2015-12-08	winter	aquatic insect	carnivore insect	Plecoptera	Kamimuria tibialis	170	0.014	3.8	0.024	158.333	7.6	0.7	2.6	11.3	8.3	0.05	1.3	2	1.6	9.43333
RAB	Abukuma River	river	B3	2015-12-08	winter	aquatic insect	detritivore insect	Trichoptera	Stenopsyche marmorata	635	0.16	38	0.024	1583.33	7.6	0.7	2.6	11.3	8.3	0.05	1.3	2	1.6	9.43333
RAB	Abukuma River	river	B3	2015-12-08	winter	aquatic insect	carnivore insect	Odonata	-	108	0.035	4.3	0.024	179.167	7.6	0.7	2.6	11.3	8.3	0.05	1.3	2	1.6	9.43333
RAB	Abukuma River	river	B3	2015-12-08	winter	aquatic insect	carnivore insect	Megaloptera	Protohermes grandis	50	0.047	2.2	0.024	91.6667	7.6	0.7	2.6	11.3	8.3	0.05	1.3	2	1.6	9.43333
RU	Uda River	river	C6	2015-12-03	winter	aquatic insect	detritivore insect	Trichoptera	Stenopsyche marmorata	29	0.0051	35	0.006	5833.33	7.6	0.25	1.7	12.2	9.3	0.05	0.8	0.5	0.3	5.9
RU	Uda River	river	C6	2015-12-03	winter	aquatic insect	carnivore insect	Odonata	-	23	0.0086	13	0.006	2166.67	7.6	0.25	1.7	12.2	9.3	0.05	0.8	0.5	0.3	5.9
RM	Mano River	river	D4b	2015-12-04	winter	aquatic insect	detritivore insect	Trichoptera	Stenopsyche marmorata	101	0.022	74	0.022	3363.64	7.5	0.25	1.9	11.2	9.9	0.05	0.9	0.5	0.6	8.9
RM	Mano River	river	D4b	2015-12-04	winter	aquatic insect	carnivore insect	Megaloptera	Protohermes grandis	30	0.01	20	0.022	909.091	7.5	0.25	1.9	11.2	9.9	0.05	0.9	0.5	0.6	8.9
RN	Niida River	river	E2b	2015-12-03	winter	aquatic insect	detritivore insect	Ephemeroptera	Isonychia japonica	159	0.0091	120	0.029	4137.93	7.4	0.25	2.1	11.9	6.8	0.04	0.9	2	1.1	8.9
RN	Niida River	river	E2b	2015-12-03	winter	aquatic insect	carnivore insect	Plecoptera	Kamimuria tibialis	282	0.026	13	0.029	448.276	7.4	0.25	2.1	11.9	6.8	0.04	0.9	2	1.1	8.9
RN	Niida River	river	E2b	2015-12-03	winter	aquatic insect	detritivore insect	Trichoptera	Stenopsyche marmorata	121	0.031	250	0.029	8620.69	7.4	0.25	2.1	11.9	6.8	0.04	0.9	2	1.1	8.9
RN	Niida River	river	E2b	2015-12-03	winter	aquatic insect	carnivore insect	Odonata	-	28	0.0081	140	0.029	4827.59	7.4	0.25	2.1	11.9	6.8	0.04	0.9	2	1.1	8.9
RN	Niida River	river	E2b	2015-12-03	winter	aquatic insect	carnivore insect	Megaloptera	Protohermes grandis	19	0.013	33	0.029	1137.93	7.4	0.25	2.1	11.9	6.8	0.04	0.9	2	1.1	8.9
RO	Ota River	river	F1	2015-12-05	winter	aquatic insect	carnivore insect	Odonata	-	31	0.013	230	0.2	1150	7.4	0.25	2.2	11.7	5.4	0.03	0.9	0.5	0.7	9.76667
RAA	Abukuma River	river	A2	2016-06-04	spring	aquatic insect	detritivore insect	Trichoptera	Stenopsyche marmorata	36	0.011	24	0.02	1200	7.5	0.25	3.1	9.5	12.7	0.07	1	4	2.4	20.2667
RAA	Abukuma River	river	A2	2016-06-04	spring	aquatic insect	carnivore insect	Odonata	-	37	0.026	10	0.02	500	7.5	0.25	3.1	9.5	12.7	0.07	1	4	2.4	20.2667
RAB	Abukuma River	river	B3	2016-06-04	spring	aquatic insect	detritivore insect	Trichoptera	Stenopsyche marmorata	305	0.094	35	0.082	426.829	7.7	0.7	3.4	10	8.9	0.05	1.1	3	2.7	21.7333
RAB	Abukuma River	river	B3	2016-06-04	spring	aquatic insect	carnivore insect	Odonata	-	50	0.03	11	0.082	134.146	7.7	0.7	3.4	10	8.9	0.05	1.1	3	2.7	21.7333
RAB	Abukuma River	river	B3	2016-06-04	spring	aquatic insect	carnivore insect	Megaloptera	Protohermes grandis	22	0.029	15	0.082	182.927	7.7	0.7	3.4	10	8.9	0.05	1.1	3	2.7	21.7333
RU	Uda River	river	C6	2016-06-02	spring	aquatic insect	detritivore insect	Trichoptera	Stenopsyche marmorata	135	0.0045	54	0.037	1459.46	7.7	0.25	2.8	9.9	10.6	0.06	1.2	6	7.3	17.2333
RU	Uda River	river	C6	2016-06-02	spring	aquatic insect	carnivore insect	Odonata	-	51	0.016	7.2	0.037	194.595	7.7	0.25	2.8	9.9	10.6	0.06	1.2	6	7.3	17.2333
RU	Uda River	river	C6	2016-06-02	spring	aquatic insect	carnivore insect	Megaloptera	Protohermes grandis	30	0.014	10	0.037	270.27	7.7	0.25	2.8	9.9	10.6	0.06	1.2	6	7.3	17.2333
RM	Mano River	river	D4b	2016-06-01	spring	aquatic insect	detritivore insect	Trichoptera	Stenopsyche marmorata	180	0.025	39	0.024	1625	7.5	0.9	3.2	9.9	8.6	0.05	1.2	2	1.6	18.8167
RM	Mano River	river	D4b	2016-06-01	spring	aquatic insect	carnivore insect	Odonata	-	50	0.0084	22	0.024	916.667	7.5	0.9	3.2	9.9	8.6	0.05	1.2	2	1.6	18.8167
RM	Mano River	river	D4b	2016-06-01	spring	aquatic insect	carnivore insect	Megaloptera	Protohermes grandis	45	0.049	25	0.024	1041.67	7.5	0.9	3.2	9.9	8.6	0.05	1.2	2	1.6	18.8167
RN	Niida River	river	E2b	2016-06-01	spring	aquatic insect	detritivore insect	Ephemeroptera	Drunella cryptomeria	92	0.0035	27	0.036	750	7.2	0.7	2.4	9.4	8.2	0.05	0.8	1	1.3	18.6167
RN	Niida River	river	E2b	2016-06-01	spring	aquatic insect	detritivore insect	Trichoptera	Stenopsyche marmorata	128	0.025	170	0.036	4722.22	7.2	0.7	2.4	9.4	8.2	0.05	0.8	1	1.3	18.6167
RN	Niida River	river	E2b	2016-06-01	spring	aquatic insect	carnivore insect	Odonata	-	27	0.0069	64	0.036	1777.78	7.2	0.7	2.4	9.4	8.2	0.05	0.8	1	1.3	18.6167
RN	Niida River	river	E2b	2016-06-01	spring	aquatic insect	carnivore insect	Megaloptera	Protohermes grandis	7	0.0046	60	0.036	1666.67	7.2	0.7	2.4	9.4	8.2	0.05	0.8	1	1.3	18.6167
RO	Ota River	river	F1	2016-05-30	spring	aquatic insect	carnivore insect	Odonata	-	68	0.025	180	0.18	1000	6.9	0.8	2.6	9.9	5.4	0.03	0.9	1	0.9	17.75
RO	Ota River	river	F1	2016-05-30	spring	aquatic insect	carnivore insect	Megaloptera	-	15	0.011	90	0.18	500	6.9	0.8	2.6	9.9	5.4	0.03	0.9	1	0.9	17.75
RAA	Abukuma River	river	A2	2016-08-19	summer	aquatic insect	carnivore insect	Odonata	-	10	0.0066	26	0.037	702.703	7.5	0.9	4.6	9.2	8.8	0.05	2	4	3.2	23.6333
RAB	Abukuma River	river	B3	2016-08-20	summer	aquatic insect	detritivore insect	Trichoptera	Stenopsyche marmorata	212	0.057	36	0.018	2000	7.6	0.5	3.7	9.4	8.6	0.05	1.6	6	6.8	25.4
RAB	Abukuma River	river	B3	2016-08-20	summer	aquatic insect	carnivore insect	Odonata	-	137	0.038	2	0.018	111.111	7.6	0.5	3.7	9.4	8.6	0.05	1.6	6	6.8	25.4
RAB	Abukuma River	river	B3	2016-08-20	summer	aquatic insect	carnivore insect	Megaloptera	-	54	0.029	3.8	0.018	211.111	7.6	0.5	3.7	9.4	8.6	0.05	1.6	6	6.8	25.4
RU	Uda River	river	C6	2016-08-20	summer	aquatic insect	carnivore insect	Odonata	-	70	0.012	10	0.021	476.19	7.7	0.6	3.7	9	7.9	0.04	1.4	5	3.7	21.15
RM	Mano River	river	D4b	2016-08-24	summer	aquatic insect	carnivore insect	Odonata	-	25	0.0073	31	0.069	449.275	7.4	1.3	3.6	8.8	7.5	0.04	1.5	4	3.8	22.2667
RN	Niida River	river	E2b	2016-08-24	summer	aquatic insect	carnivore insect	Odonata	-	19	0.0062	92	0.59	155.932	7.3	0.7	5.7	9.2	6.7	0.04	1.3	38	19.8	22.45
RO	Ota River	river	F1	2016-08-21	summer	aquatic insect	detritivore insect	Trichoptera	Stenopsyche marmorata	88	0.029	330	0.72	458.333	7.1	0.6	4.3	9.6	5.1	0.03	1.8	5	4.6	21.85
RO	Ota River	river	F1	2016-08-21	summer	aquatic insect	carnivore insect	Odonata	-	38	0.015	210	0.72	291.667	7.1	0.6	4.3	9.6	5.1	0.03	1.8	5	4.6	21.85
RAA	Abukuma River	river	A2	2016-10-23	autumn	aquatic insect	carnivore insect	Odonata	-	60	0.051	13	0.029	448.276	7.7	0.9	3.1	10.6	10.1	0.06	1.3	4	2.8	15.3
RAB	Abukuma River	river	B3	2016-10-23	autumn	aquatic insect	detritivore insect	Trichoptera	Stenopsyche marmorata	193	0.029	18	0.0065	2769.23	7.7	0.7	3.5	10.2	8.3	0.04	1.5	3	3.3	16.4667
RAB	Abukuma River	river	B3	2016-10-23	autumn	aquatic insect	carnivore insect	Odonata	-	118	0.043	2.2	0.0065	338.462	7.7	0.7	3.5	10.2	8.3	0.04	1.5	3	3.3	16.4667
RN	Niida River	river	E2b	2016-10-21	autumn	aquatic insect	carnivore insect	Odonata	-	28	0.013	79	0.021	3761.9	7.7	0.25	2.1	10.6	6.7	0.04	0.9	1	1.2	16.8333
RO	Ota River	river	F1	2016-10-21	autumn	aquatic insect	carnivore insect	Odonata	-	41	0.0098	150	0.25	600	7.4	0.5	2.3	10.5	4.8	0.03	0.9	1	0.9	15.5333
RAA	Abukuma River	river	A2	2016-12-02	winter	aquatic insect	detritivore insect	Trichoptera	Stenopsyche marmorata	76	0.018	22	0.0082	2682.93	7.5	0.8	2	12.7	11.5	0.06	0.7	2	1	6.1
RAA	Abukuma River	river	A2	2016-12-02	winter	aquatic insect	carnivore insect	Odonata	-	68	0.045	15	0.0082	1829.27	7.5	0.8	2	12.7	11.5	0.06	0.7	2	1	6.1
RAB	Abukuma River	river	B3	2016-12-02	winter	aquatic insect	detritivore insect	Ephemeroptera	Ephemera sp.	203	0.013	26	0.011	2363.64	7.6	0.6	2.7	11.8	8.3	0.04	1.2	2	2.2	8.33333
RAB	Abukuma River	river	B3	2016-12-02	winter	aquatic insect	detritivore insect	Trichoptera	Stenopsyche marmorata	272	0.068	26	0.011	2363.64	7.6	0.6	2.7	11.8	8.3	0.04	1.2	2	2.2	8.33333
RU	Uda River	river	C6	2016-12-04	winter	aquatic insect	detritivore insect	Ephemeroptera	Ephemera sp.	199	0.0084	49	0.006	8166.67	7.7	0.25	1.7	13.2	9.3	0.05	0.7	0.5	0.4	5.55
RU	Uda River	river	C6	2016-12-04	winter	aquatic insect	detritivore insect	Trichoptera	Stenopsyche marmorata	47	0.071	20	0.006	3333.33	7.7	0.25	1.7	13.2	9.3	0.05	0.7	0.5	0.4	5.55
RM	Mano River	river	D4b	2016-12-07	winter	aquatic insect	carnivore insect	Plecoptera	Kamimuria tibialis	146	0.014	4	0.017	235.294	7.5	0.25	2.2	11.8	9.6	0.05	0.9	0.5	1	10.3333
RM	Mano River	river	D4b	2016-12-07	winter	aquatic insect	detritivore insect	Trichoptera	Stenopsyche marmorata	276	0.069	78	0.017	4588.24	7.5	0.25	2.2	11.8	9.6	0.05	0.9	0.5	1	10.3333
RM	Mano River	river	D4b	2016-12-07	winter	aquatic insect	carnivore insect	Odonata	-	29	0.0084	21	0.017	1235.29	7.5	0.25	2.2	11.8	9.6	0.05	0.9	0.5	1	10.3333
RM	Mano River	river	D4b	2016-12-07	winter	aquatic insect	carnivore insect	Megaloptera	Protohermes grandis	27	0.021	20	0.017	1176.47	7.5	0.25	2.2	11.8	9.6	0.05	0.9	0.5	1	10.3333
RN	Niida River	river	E2b	2016-12-08	winter	aquatic insect	carnivore insect	Plecoptera	-	239	0.023	5.8	0.038	152.632	7.5	0.25	2.1	12.7	6.7	0.04	0.7	2	1.3	6.78333
RN	Niida River	river	E2b	2016-12-08	winter	aquatic insect	detritivore insect	Trichoptera	Stenopsyche marmorata	171	0.026	160	0.038	4210.53	7.5	0.25	2.1	12.7	6.7	0.04	0.7	2	1.3	6.78333
RN	Niida River	river	E2b	2016-12-08	winter	aquatic insect	carnivore insect	Odonata	-	28	0.0058	44	0.038	1157.89	7.5	0.25	2.1	12.7	6.7	0.04	0.7	2	1.3	6.78333
RN	Niida River	river	E2b	2016-12-08	winter	aquatic insect	carnivore insect	Megaloptera	-	11	0.0091	32	0.038	842.105	7.5	0.25	2.1	12.7	6.7	0.04	0.7	2	1.3	6.78333
RO	Ota River	river	F1	2016-12-06	winter	aquatic insect	carnivore insect	Plecoptera	-	84	0.0067	56	0.15	373.333	7.2	0.25	1.8	11.5	5.3	0.03	0.7	1	0.8	10.7
RO	Ota River	river	F1	2016-12-06	winter	aquatic insect	detritivore insect	Trichoptera	Stenopsyche marmorata	188	0.041	790	0.15	5266.67	7.2	0.25	1.8	11.5	5.3	0.03	0.7	1	0.8	10.7
RO	Ota River	river	F1	2016-12-06	winter	aquatic insect	carnivore insect	Odonata	-	49	0.012	150	0.15	1000	7.2	0.25	1.8	11.5	5.3	0.03	0.7	1	0.8	10.7
RO	Ota River	river	F1	2016-12-06	winter	aquatic insect	carnivore insect	Megaloptera	-	16	0.005	79	0.15	526.667	7.2	0.25	1.8	11.5	5.3	0.03	0.7	1	0.8	10.7
RAA	Abukuma River	river	A2	2017-06-20	spring	aquatic insect	carnivore insect	Odonata	-	78	0.046	10	0.013	769.231	7.6	0.7	3.2	9.8	12.3	0.07	1.4	3	1.8	18.3
RAB	Abukuma River	river	B3	2017-06-21	spring	aquatic insect	detritivore insect	Trichoptera	Stenopsyche marmorata	173	0.071	18	0.0049	3673.47	7.8	0.25	2.5	10.5	8.2	0.05	0.9	2	1.3	18.65
RU	Uda River	river	C6	2017-06-17	spring	aquatic insect	detritivore insect	Ephemeroptera	Siphlonuridae	604	0.036	15	0.0093	1612.9	7.4	0.25	2.5	9.8	11	0.1	0.9	1	1	15.5
RU	Uda River	river	C6	2017-06-17	spring	aquatic insect	detritivore insect	Trichoptera	Stenopsyche marmorata	69	0.0057	37	0.0093	3978.49	7.4	0.25	2.5	9.8	11	0.1	0.9	1	1	15.5
RM	Mano River	river	D4b	2017-06-14	spring	aquatic insect	detritivore insect	Trichoptera	Stenopsyche marmorata	160	0.036	54	0.012	4500	7.3	0.5	2.4	10.5	11.4	0.05	0.8	2	1.6	15.8
RM	Mano River	river	D4b	2017-06-14	spring	aquatic insect	carnivore insect	Odonata	-	45	0.016	15	0.012	1250	7.3	0.5	2.4	10.5	11.4	0.05	0.8	2	1.6	15.8
RM	Mano River	river	D4b	2017-06-14	spring	aquatic insect	carnivore insect	Megaloptera	Protohermes grandis	38	0.023	9.7	0.012	808.333	7.3	0.5	2.4	10.5	11.4	0.05	0.8	2	1.6	15.8
RN	Niida River	river	E2b	2017-06-18	spring	aquatic insect	detritivore insect	Trichoptera	Stenopsyche marmorata	234	0.032	140	0.029	4827.59	7	0.8	2.4	9.5	7.8	0.05	0.9	2	2	16.6
RN	Niida River	river	E2b	2017-06-18	spring	aquatic insect	carnivore insect	Odonata	-	27	0.0059	80	0.029	2758.62	7	0.8	2.4	9.5	7.8	0.05	0.9	2	2	16.6
RN	Niida River	river	E2b	2017-06-18	spring	aquatic insect	carnivore insect	Megaloptera	Protohermes grandis	16	0.0081	20	0.029	689.655	7	0.8	2.4	9.5	7.8	0.05	0.9	2	2	16.6
RO	Ota River	river	F1	2017-06-15	spring	aquatic insect	detritivore insect	Ephemeroptera	Isonychia japonica	89	0.0081	170	0.13	1307.69	7.2	0.6	2.7	10.5	5.1	0.03	1	2	1	15.1
RO	Ota River	river	F1	2017-06-15	spring	aquatic insect	detritivore insect	Trichoptera	Stenopsyche marmorata	123	0.047	220	0.13	1692.31	7.2	0.6	2.7	10.5	5.1	0.03	1	2	1	15.1
RO	Ota River	river	F1	2017-06-15	spring	aquatic insect	carnivore insect	Odonata	-	39	0.014	210	0.13	1615.38	7.2	0.6	2.7	10.5	5.1	0.03	1	2	1	15.1
RO	Ota River	river	F1	2017-06-15	spring	aquatic insect	carnivore insect	Megaloptera	-	24	0.0076	55	0.13	423.077	7.2	0.6	2.7	10.5	5.1	0.03	1	2	1	15.1
RAA	Abukuma River	river	A2	2017-08-19	summer	aquatic insect	carnivore insect	Odonata	-	25	0.017	30	0.025	1200	7.2	0.6	3.4	9.7	10.8	0.06	1.2	7	2.8	22.8
RAB	Abukuma River	river	B3	2017-08-25	summer	aquatic insect	detritivore insect	Trichoptera	Stenopsyche marmorata	197	0.056	28	0.016	1750	7.4	0.25	3.5	10	8.2	0.05	1.4	4	1.8	20.35
RAB	Abukuma River	river	B3	2017-08-25	summer	aquatic insect	carnivore insect	Odonata	-	88	0.046	3.9	0.016	243.75	7.4	0.25	3.5	10	8.2	0.05	1.4	4	1.8	20.35
RU	Uda River	river	C6	2017-08-19	summer	aquatic insect	detritivore insect	Trichoptera	Stenopsyche marmorata	40	0.011	13	0.0092	1413.04	7.5	0.25	2.6	9.8	10.6	0.08	1.1	2	1.3	18.6
RM	Mano River	river	D4b	2017-08-22	summer	aquatic insect	detritivore insect	Trichoptera	Stenopsyche marmorata	25	0.0072	37	0.016	2312.5	7.2	0.25	3	9.9	8.5	0.05	1.3	0.5	1.1	19.4
RM	Mano River	river	D4b	2017-08-22	summer	aquatic insect	carnivore insect	Odonata	-	23	0.0024	16	0.016	1000	7.2	0.25	3	9.9	8.5	0.05	1.3	0.5	1.1	19.4
RM	Mano River	river	D4b	2017-08-22	summer	aquatic insect	carnivore insect	Megaloptera	Protohermes grandis	15	0.006	15	0.016	937.5	7.2	0.25	3	9.9	8.5	0.05	1.3	0.5	1.1	19.4
RN	Niida River	river	E2b	2017-08-20	summer	aquatic insect	detritivore insect	Trichoptera	Stenopsyche marmorata	41	0.0099	91	0.11	827.273	7.3	0.25	3.2	10.2	7.8	0.04	1.3	3	2.7	20.1
RN	Niida River	river	E2b	2017-08-20	summer	aquatic insect	carnivore insect	Odonata	-	9	0.003	28	0.11	254.545	7.3	0.25	3.2	10.2	7.8	0.04	1.3	3	2.7	20.1
RO	Ota River	river	F1	2017-08-20	summer	aquatic insect	detritivore insect	Trichoptera	Stenopsyche marmorata	46	0.01	180	0.19	947.368	7.4	0.25	3.1	9.4	5.6	0.03	1.2	2	1.2	19.8
RO	Ota River	river	F1	2017-08-20	summer	aquatic insect	carnivore insect	Odonata	-	20	0.011	110	0.19	578.947	7.4	0.25	3.1	9.4	5.6	0.03	1.2	2	1.2	19.8
RAB	Abukuma River	river	B3	2017-10-19	autumn	aquatic insect	detritivore insect	Trichoptera	Stenopsyche marmorata	314	0.083	14	0.0087	1609.2	7.4	0.25	2.8	11.2	8.1	0.05	1.1	2	2.2	11.65
RAB	Abukuma River	river	B3	2017-10-19	autumn	aquatic insect	carnivore insect	Megaloptera	Protohermes grandis	50	0.044	3.2	0.0087	367.816	7.4	0.25	2.8	11.2	8.1	0.05	1.1	2	2.2	11.65
RAA	Abukuma River	river	A2	2017-12-02	winter	aquatic insect	detritivore insect	Trichoptera	Stenopsyche marmorata	65	0.0062	13	0.0067	1940.3	7.4	0.25	1.9	13	9.9	0.06	0.6	2	1	5.93333
RAB	Abukuma River	river	B3	2017-12-02	winter	aquatic insect	detritivore insect	Ephemeroptera	Ephemera strigata	520	0.056	24	0.0046	5217.39	7.4	0.25	2.8	12.4	8.8	0.05	1.1	3	1.2	7.8
RAB	Abukuma River	river	B3	2017-12-02	winter	aquatic insect	detritivore insect	Trichoptera	Stenopsyche marmorata	169	0.048	7.6	0.0046	1652.17	7.4	0.25	2.8	12.4	8.8	0.05	1.1	3	1.2	7.8
RAB	Abukuma River	river	B3	2017-12-02	winter	aquatic insect	carnivore insect	Megaloptera	Protohermes grandis	59	0.068	1.8	0.0046	391.304	7.4	0.25	2.8	12.4	8.8	0.05	1.1	3	1.2	7.8
RU	Uda River	river	C6	2017-12-02	winter	aquatic insect	detritivore insect	Ephemeroptera	-	267	0.0087	27	0.0037	7297.3	7.3	0.25	1.7	12.1	10.7	0.06	0.7	0.5	0.4	7.1
RU	Uda River	river	C6	2017-12-02	winter	aquatic insect	carnivore insect	Odonata	-	29	0.0066	8.2	0.0037	2216.22	7.3	0.25	1.7	12.1	10.7	0.06	0.7	0.5	0.4	7.1
RM	Mano River	river	D4b	2017-12-05	winter	aquatic insect	detritivore insect	Ephemeroptera	-	282	0.012	74	0.0096	7708.33	7.1	0.5	2.1	11.9	9.1	0.05	1	0.5	0.6	8.5
RM	Mano River	river	D4b	2017-12-05	winter	aquatic insect	carnivore insect	Plecoptera	-	179	0.011	3.6	0.0096	375	7.1	0.5	2.1	11.9	9.1	0.05	1	0.5	0.6	8.5
RM	Mano River	river	D4b	2017-12-05	winter	aquatic insect	detritivore insect	Trichoptera	Stenopsyche marmorata	163	0.045	45	0.0096	4687.5	7.1	0.5	2.1	11.9	9.1	0.05	1	0.5	0.6	8.5
RN	Niida River	river	E2b	2017-12-03	winter	aquatic insect	detritivore insect	Ephemeroptera	Isonychia japonica	261	0.0092	38	0.028	1357.14	7.3	0.25	2.1	12.9	6.7	0.04	0.9	1	1.1	6.1
RN	Niida River	river	E2b	2017-12-03	winter	aquatic insect	carnivore insect	Plecoptera	-	280	0.018	3.9	0.028	139.286	7.3	0.25	2.1	12.9	6.7	0.04	0.9	1	1.1	6.1
RN	Niida River	river	E2b	2017-12-03	winter	aquatic insect	detritivore insect	Trichoptera	Stenopsyche marmorata	103	0.021	120	0.028	4285.71	7.3	0.25	2.1	12.9	6.7	0.04	0.9	1	1.1	6.1
RO	Ota River	river	F1	2017-12-06	winter	aquatic insect	detritivore insect	Ephemeroptera	Isonychia japonica	366	0.016	250	0.17	1470.59	7.4	0.25	2.1	12.6	4.9	0.03	0.9	0.5	0.7	8.6
RO	Ota River	river	F1	2017-12-06	winter	aquatic insect	detritivore insect	Ephemeroptera	Ephemera strigata	149	0.0042	550	0.17	3235.29	7.4	0.25	2.1	12.6	4.9	0.03	0.9	0.5	0.7	8.6
RO	Ota River	river	F1	2017-12-06	winter	aquatic insect	detritivore insect	Trichoptera	Stenopsyche marmorata	50	0.0045	640	0.17	3764.71	7.4	0.25	2.1	12.6	4.9	0.03	0.9	0.5	0.7	8.6
RO	Ota River	river	F1	2017-12-06	winter	aquatic insect	carnivore insect	Megaloptera	-	8	0.0036	130	0.17	764.706	7.4	0.25	2.1	12.6	4.9	0.03	0.9	0.5	0.7	8.6
RAA	Abukuma River	river	A2	2013-07-10	spring	crustacean	shrimp	Decapoda	Neocaridina sp.	998	0.15	52	0.12	433.333	7.4	0.9	5.2	8.8	15.7	0.08	1.8	12	5	24.2333
RAB	Abukuma River	river	B3	2013-07-09	spring	crustacean	crayfish	Decapoda	Procambarus clarkii	21	0.37	42	0.037	1135.14	7.6	0.9	5.5	9.5	10.2	0.06	1.9	6	3.8	25.1
RU	Uda River	river	C6	2013-07-14	spring	crustacean	crayfish	Decapoda	Procambarus clarkii	8	0.11	20	0.048	416.667	7.7	0.6	3.4	9.4	13.7	0.07	1.3	2	1.3	23.9833
RU	Uda River	river	C6	2013-07-14	spring	crustacean	crab	Decapoda	Eriocheir japonica	7	0.22	39	0.048	812.5	7.7	0.6	3.4	9.4	13.7	0.07	1.3	2	1.3	23.9833
RU	Uda River	river	C6	2013-07-14	spring	crustacean	shrimp	Decapoda	Atyidae	233	0.049	29	0.048	604.167	7.7	0.6	3.4	9.4	13.7	0.07	1.3	2	1.3	23.9833
RM	Mano River	river	D4a_D4b	2013-07-13	spring	crustacean	crayfish	Decapoda	Procambarus clarkii	17	0.64	240	0.065	3692.31	7.25	0.65	2.85	9.25	11.1	0.06	1.2	1.5	1.15	21.15
RM	Mano River	river	D4a_D4b	2013-07-13	spring	crustacean	shrimp	Decapoda	Atyidae	414	0.079	120	0.065	1846.15	7.25	0.65	2.85	9.25	11.1	0.06	1.2	1.5	1.15	21.15
RN	Niida River	river	E1_E2a_E2b	2013-07-18	spring	crustacean	crab	Decapoda	Eriocheir japonica	36	1.9	270	0.353333	764.151	7.33333	0.533333	3.23333	9.86667	7.96667	0.0466667	1.73333	4.66667	2.43333	22.8167
RN	Niida River	river	E1_E2a_E2b	2013-07-18	spring	crustacean	shrimp	Decapoda	Atyidae	48	0.012	500	0.353333	1415.09	7.33333	0.533333	3.23333	9.86667	7.96667	0.0466667	1.73333	4.66667	2.43333	22.8167
RO	Ota River	river	F1	2013-07-15	spring	crustacean	shrimp	Decapoda	Atyidae	119	0.035	930	0.53	1754.72	7.2	0.7	2.8	9.1	6.5	0.04	1.4	2	0.7	19.6333
RO	Ota River	river	F1	2013-07-15	spring	crustacean	crayfish	Decapoda	Procambarus clarkii	2	0.05	660	0.53	1245.28	7.2	0.7	2.8	9.1	6.5	0.04	1.4	2	0.7	19.6333
LA	Lake Akimoto	lake	H1_H2_H3	2013-07-12	spring	crustacean	crayfish	Decapoda	Pacifastacus leniusculus trowbridgii	57	2.2	53	0.01675	3164.18	7.075	0.775	3.35	8.525	4.475	0.03	1.75	1.5	1.325	21.8667
RAA	Abukuma River	river	A2	2013-08-24	summer	crustacean	shrimp	Decapoda	Neocaridina sp.	725	0.094	27	0.14	192.857	7.1	1.4	7.2	8.5	12.4	0.06	3.1	20	7.1	25.9
RAB	Abukuma River	river	B3	2013-08-20	summer	crustacean	crayfish	Decapoda	Procambarus clarkii	2	0.037	44	0.034	1294.12	7.4	0.8	4	9.8	7.5	0.04	1.7	5	2.3	23.8667
RU	Uda River	river	C6	2013-08-25	summer	crustacean	crayfish	Decapoda	Procambarus clarkii	2	0.041	18	0.037	486.486	7.6	0.25	3.3	8.8	11.4	0.06	1.6	2	1.4	23.3
RU	Uda River	river	C6	2013-08-25	summer	crustacean	shrimp	Decapoda	Atyidae	307	0.029	27	0.037	729.73	7.6	0.25	3.3	8.8	11.4	0.06	1.6	2	1.4	23.3
RU	Uda River	river	C6	2013-08-25	summer	crustacean	crab	Decapoda	Eriocheir japonica	7	0.13	29	0.037	783.784	7.6	0.25	3.3	8.8	11.4	0.06	1.6	2	1.4	23.3
RM	Mano River	river	D1_D2	2013-08-11	summer	crustacean	crab	Decapoda	Eriocheir japonica	13	1.2	110	0.0755	1456.95	7.5	0.65	3.3	9.05	12	0.065	1.5	2	1.4	22.95
RM	Mano River	river	D4a_D4b	2013-08-28	summer	crustacean	crayfish	Decapoda	Procambarus clarkii	5	0.11	310	0.092	3369.57	7.55	0.375	3	10.15	10.75	0.06	1.5	1.5	0.95	22.95
RM	Mano River	river	D4a_D4b	2013-08-28	summer	crustacean	shrimp	Decapoda	Atyidae	238	0.031	150	0.092	1630.43	7.55	0.375	3	10.15	10.75	0.06	1.5	1.5	0.95	22.95
RN	Niida River	river	E1_E2a_E2b	2013-08-29	summer	crustacean	crab	Decapoda	Eriocheir japonica	22	0.19	220	0.24	916.667	7.56667	0.533333	4	10.0667	8.16667	0.0466667	1.7	3.33333	2.03333	22.7333
RO	Ota River	river	F1	2013-08-26	summer	crustacean	crayfish	Decapoda	Procambarus clarkii	3	0.0085	640	0.52	1230.77	7.4	0.6	2.7	9.1	6.7	0.04	1.2	0.5	0.7	21.6333
RO	Ota River	river	F1	2013-08-26	summer	crustacean	shrimp	Decapoda	Atyidae	205	0.027	500	0.52	961.538	7.4	0.6	2.7	9.1	6.7	0.04	1.2	0.5	0.7	21.6333
RO	Ota River	river	F1	2013-08-26	summer	crustacean	crab	Decapoda	Eriocheir japonica	6	0.12	980	0.52	1884.62	7.4	0.6	2.7	9.1	6.7	0.04	1.2	0.5	0.7	21.6333
LA	Lake Akimoto	lake	H1_H2_H3	2013-09-20	summer	crustacean	crayfish	Decapoda	Pacifastacus leniusculus trowbridgii	25	1.8	62	0.023	2695.65	7.175	0.6125	3.25	7.8	5.275	0.0325	1.5	2.25	1.425	24.3667
RAA	Abukuma River	river	A2	2013-10-11	autumn	crustacean	shrimp	Decapoda	Neocaridina sp.	656	0.075	110	0.036	3055.56	7.9	0.25	2.3	10	11.7	0.06	1.1	2	1.7	20.6333
RAB	Abukuma River	river	B3	2013-10-08	autumn	crustacean	crayfish	Decapoda	Procambarus clarkii	4	0.03	23	0.0099	2323.23	7.7	0.6	3.1	10.4	8.8	0.05	1.5	3	2.1	20.6667
RU	Uda River	river	C6	2013-10-12	autumn	crustacean	crayfish	Decapoda	Procambarus clarkii	5	0.085	26	0.025	1040	8	0.25	2.2	10.4	10.5	0.06	1	0.5	0.6	19.1
RU	Uda River	river	C6	2013-10-12	autumn	crustacean	shrimp	Decapoda	Atyidae	894	0.14	34	0.025	1360	8	0.25	2.2	10.4	10.5	0.06	1	0.5	0.6	19.1
RU	Uda River	river	C6	2013-10-12	autumn	crustacean	crab	Decapoda	Eriocheir japonica	9	0.29	36	0.025	1440	8	0.25	2.2	10.4	10.5	0.06	1	0.5	0.6	19.1
RM	Mano River	river	D1_D2	2013-10-30	autumn	crustacean	crab	Decapoda	Eriocheir japonica	18	2	40	0.054	740.741	7.65	0.55	2.7	10.9	11.3	0.065	1.3	0.75	1.2	19.6333
RM	Mano River	river	D4a_D4b	2013-10-29	autumn	crustacean	crayfish	Decapoda	Procambarus clarkii	7	0.15	240	0.0735	3265.31	7.5	0.375	2.85	9.85	10.45	0.06	1.3	0.5	1.05	19.6333
RM	Mano River	river	D4a_D4b	2013-10-29	autumn	crustacean	shrimp	Decapoda	Atyidae	404	0.037	120	0.0735	1632.65	7.5	0.375	2.85	9.85	10.45	0.06	1.3	0.5	1.05	19.6333
RN	Niida River	river	E1_E2a_E2b	2013-10-14	autumn	crustacean	crayfish	Decapoda	Procambarus clarkii	3	0.077	230	0.16	1437.5	7.4	0.366667	2.5	9.7	7.73333	0.0466667	0.966667	1.33333	0.833333	19.6333
RN	Niida River	river	E1_E2a_E2b	2013-10-14	autumn	crustacean	shrimp	Decapoda	Atyidae	408	0.072	300	0.16	1875	7.4	0.366667	2.5	9.7	7.73333	0.0466667	0.966667	1.33333	0.833333	19.6333
RN	Niida River	river	E1_E2a_E2b	2013-10-14	autumn	crustacean	crab	Decapoda	Eriocheir japonica	10	0.3	210	0.16	1312.5	7.4	0.366667	2.5	9.7	7.73333	0.0466667	0.966667	1.33333	0.833333	19.6333
RO	Ota River	river	F1	2013-10-13	autumn	crustacean	shrimp	Decapoda	Atyidae	414	0.078	1100	0.52	2115.38	7.4	0.25	2.5	9.8	6.3	0.04	1.5	0.5	0.7	19.7833
RO	Ota River	river	F1	2013-10-13	autumn	crustacean	crab	Decapoda	Eriocheir japonica	4	0.095	970	0.52	1865.38	7.4	0.25	2.5	9.8	6.3	0.04	1.5	0.5	0.7	19.7833
LA	Lake Akimoto	lake	H4	2013-10-09	autumn	crustacean	crayfish	Decapoda	Pacifastacus leniusculus trowbridgii	55	2.5	38	0.0251667	1509.93	7.16667	0.833333	4.01667	8.96667	5.48333	0.0333333	1.7	2.16667	1.31667	19.4667
RAA	Abukuma River	river	A2	2013-12-06	winter	crustacean	shrimp	Decapoda	Neocaridina sp.	998	0.13	26	0.057	456.14	7.6	0.25	1.7	12.5	11.4	0.06	0.7	2	1	7.06667
RU	Uda River	river	C6	2013-12-10	winter	crustacean	shrimp	Decapoda	Atyidae	482	0.073	24	0.012	2000	7.7	0.25	1.6	12.9	9.7	0.05	0.8	0.5	0.4	7.33333
RM	Mano River	river	D4a_D4b	2013-12-11	winter	crustacean	shrimp	Decapoda	Atyidae	304	0.036	110	0.084	1309.52	7.45	0.6	2.4	12.15	10.1	0.05	1.1	0.5	0.8	7.08333
RN	Niida River	river	E1_E2a_E2b	2013-12-08	winter	crustacean	shrimp	Decapoda	Atyidae	277	0.045	250	0.08	3125	7.36667	0.566667	2.26667	12.9	6.96667	0.0433333	0.833333	0.833333	0.733333	6
RN	Niida River	river	E1_E2a_E2b	2013-12-08	winter	crustacean	crab	Decapoda	Eriocheir japonica	16	0.13	210	0.08	2625	7.36667	0.566667	2.26667	12.9	6.96667	0.0433333	0.833333	0.833333	0.733333	6
RO	Ota River	river	F1	2013-12-12	winter	crustacean	shrimp	Decapoda	Atyidae	173	0.039	840	0.28	3000	7.2	0.25	2.2	12.1	6.2	0.03	1	0.5	0.4	7.56667
LA	Lake Akimoto	lake	H4	2013-12-03	winter	crustacean	crayfish	Decapoda	Pacifastacus leniusculus trowbridgii	25	2.1	50	0.0296667	1685.39	7.21667	0.516667	3.55	10.35	5.28333	0.03	1.51667	2.66667	1.98333	5.91667
RAA	Abukuma River	river	A2	2014-06-25	spring	crustacean	shrimp	Decapoda	Atyidae	NA	0.17	27	0.077	350.649	7.5	0.6	3.2	9.6	10.9	0.06	1.2	17	4.4	20.9
RAB	Abukuma River	river	B3	2014-06-27	spring	crustacean	crayfish	Decapoda	Procambarus clarkii	13	0.22	24	0.015	1600	7.6	0.7	3	9.9	8	0.05	1.2	4	2.3	21.4333
RU	Uda River	river	C5_C6	2014-06-28	spring	crustacean	crayfish	Decapoda	Procambarus clarkii	6	0.033	14	0.044	318.182	7.65	0.575	3.25	9.5	9.1	0.055	1.55	4	2.95	19.6333
RU	Uda River	river	C5_C6	2014-06-28	spring	crustacean	shrimp	Decapoda	Atyidae	303	0.054	29	0.044	659.091	7.65	0.575	3.25	9.5	9.1	0.055	1.55	4	2.95	19.6333
RU	Uda River	river	C5_C6	2014-06-28	spring	crustacean	crab	Decapoda	Eriocheir japonica	17	0.36	26	0.044	590.909	7.65	0.575	3.25	9.5	9.1	0.055	1.55	4	2.95	19.6333
RM	Mano River	river	D4a_D4b	2014-06-29	spring	crustacean	crayfish	Decapoda	Procambarus clarkii	14	0.34	200	0.12	1666.67	7.35	0.25	3.15	9.05	8.2	0.04	1.6	2.5	1.65	18.3167
RM	Mano River	river	D4a_D4b	2014-06-29	spring	crustacean	shrimp	Decapoda	Atyidae	557	0.11	110	0.12	916.667	7.35	0.25	3.15	9.05	8.2	0.04	1.6	2.5	1.65	18.3167
RM	Mano River	river	D4a_D4b	2014-06-29	spring	crustacean	crab	Decapoda	Eriocheir japonica	6	0.04	110	0.12	916.667	7.35	0.25	3.15	9.05	8.2	0.04	1.6	2.5	1.65	18.3167
RN	Niida River	river	E2a_E2b	2014-07-03	spring	crustacean	crayfish	Decapoda	Procambarus clarkii	5	0.04	200	0.48	416.667	7.25	0.425	3.9	9.15	6.55	0.04	1.8	10	7.15	16.3333
RN	Niida River	river	E2a_E2b	2014-07-03	spring	crustacean	crab	Decapoda	Eriocheir japonica	13	0.31	160	0.48	333.333	7.25	0.425	3.9	9.15	6.55	0.04	1.8	10	7.15	16.3333
RN	Niida River	river	E2a_E2b	2014-07-03	spring	crustacean	shrimp	Decapoda	Atyidae	207	0.034	140	0.48	291.667	7.25	0.425	3.9	9.15	6.55	0.04	1.8	10	7.15	16.3333
RO	Ota River	river	F1	2014-07-01	spring	crustacean	crayfish	Decapoda	Procambarus clarkii	3	0.073	570	0.34	1676.47	7.2	0.9	3.8	9.1	4.3	0.03	1.4	2	1	20.3333
RO	Ota River	river	F1	2014-07-01	spring	crustacean	shrimp	Decapoda	Palaemon paucidens	44	0.058	610	0.34	1794.12	7.2	0.9	3.8	9.1	4.3	0.03	1.4	2	1	20.3333
RO	Ota River	river	F1	2014-07-01	spring	crustacean	shrimp	Decapoda	Atyidae	335	0.076	790	0.34	2323.53	7.2	0.9	3.8	9.1	4.3	0.03	1.4	2	1	20.3333
RO	Ota River	river	F1	2014-07-01	spring	crustacean	crab	Decapoda	Eriocheir japonica	1	0.064	860	0.34	2529.41	7.2	0.9	3.8	9.1	4.3	0.03	1.4	2	1	20.3333
LA	Lake Akimoto	lake	H1_H2_H3_H4	2014-06-24	spring	crustacean	crayfish	Decapoda	Pacifastacus leniusculus trowbridgii	49	3.2	37	0.01725	2144.93	7.35	0.5625	3.2	9.25	3.925	0.03	1.375	1.375	1.075	20.0333
RAA	Abukuma River	river	A2	2014-08-28	summer	crustacean	shrimp	Decapoda	Neocaridina sp.	753	0.13	26	0.087	298.851	7.2	1.2	4.8	8.6	16.6	0.06	1.8	16	3.9	22.9
RAB	Abukuma River	river	B3	2014-08-29	summer	crustacean	crayfish	Decapoda	Procambarus clarkii	2	0.045	20	0.049	408.163	7.5	0.6	4.5	9.4	8.2	0.05	1.7	4	1.9	22.0333
RU	Uda River	river	C6	2014-09-02	summer	crustacean	crayfish	Decapoda	Procambarus clarkii	2	0.016	16	0.036	444.444	7.5	0.25	2.4	9.6	9.2	0.05	1.1	4	4.7	19.25
RU	Uda River	river	C6	2014-09-02	summer	crustacean	crab	Decapoda	Eriocheir japonica	7	0.18	32	0.036	888.889	7.5	0.25	2.4	9.6	9.2	0.05	1.1	4	4.7	19.25
RU	Uda River	river	C6	2014-09-02	summer	crustacean	shrimp	Decapoda	Paratya improvisa	125	0.019	36	0.036	1000	7.5	0.25	2.4	9.6	9.2	0.05	1.1	4	4.7	19.25
RM	Mano River	river	D4a_D4b	2014-08-30	summer	crustacean	shrimp	Decapoda	Paratya improvisa	733	0.082	55	0.0695	791.367	7.35	0.425	2.95	9.5	7.85	0.045	1.55	1.5	1.25	19.6833
RN	Niida River	river	E2a_E2b	2014-08-31	summer	crustacean	crayfish	Decapoda	Procambarus clarkii	4	0.055	180	0.185	972.973	7.55	0.5	2.6	9.55	7.2	0.04	1.1	3.5	2.3	19.25
RN	Niida River	river	E2a_E2b	2014-08-31	summer	crustacean	crab	Decapoda	Eriocheir japonica	30	0.26	170	0.185	918.919	7.55	0.5	2.6	9.55	7.2	0.04	1.1	3.5	2.3	19.25
RO	Ota River	river	F1	2014-09-01	summer	crustacean	shrimp	Decapoda	Palaemon paucidens	12	0.021	630	0.31	2032.26	7.2	0.8	3.1	9	5.1	0.03	1.1	2	1.1	20.9167
RO	Ota River	river	F1	2014-09-01	summer	crustacean	shrimp	Decapoda	Paratya improvisa	236	0.049	480	0.31	1548.39	7.2	0.8	3.1	9	5.1	0.03	1.1	2	1.1	20.9167
LA	Lake Akimoto	lake	H1_H2_H3_H4	2014-08-27	summer	crustacean	crayfish	Decapoda	Pacifastacus leniusculus trowbridgii	30	1.4	40	0.017875	2237.76	7.3	0.6375	3.9	7.05	5.275	0.0325	1.625	2.25	1	24.1667
RAA	Abukuma River	river	A2	2014-10-23	autumn	crustacean	crab	Decapoda	Geothelphusa dehaani	20	0.013	21	0.026	807.692	7.5	0.25	1.9	10.2	10.6	0.05	1	1	1.6	15.2
RAA	Abukuma River	river	A2	2014-10-23	autumn	crustacean	shrimp	Decapoda	Neocaridina sp.	NA	0.17	22	0.026	846.154	7.5	0.25	1.9	10.2	10.6	0.05	1	1	1.6	15.2
RU	Uda River	river	C6	2014-10-30	autumn	crustacean	shrimp	Decapoda	Paratya improvisa	940	0.13	18	0.045	400	7.7	0.25	2.9	9.9	8.7	0.05	1.3	3	2.3	13.7667
RU	Uda River	river	C6	2014-10-30	autumn	crustacean	crab	Decapoda	Eriocheir japonica	18	0.31	22	0.045	488.889	7.7	0.25	2.9	9.9	8.7	0.05	1.3	3	2.3	13.7667
RM	Mano River	river	D4a_D4b	2014-10-26	autumn	crustacean	crayfish	Decapoda	Procambarus clarkii	3	0.036	68	0.0565	1203.54	7.5	0.25	2.6	9.95	9.7	0.05	1.15	1.5	0.95	14.3667
RM	Mano River	river	D4a_D4b	2014-10-26	autumn	crustacean	shrimp	Decapoda	Paratya improvisa	350	0.063	61	0.0565	1079.65	7.5	0.25	2.6	9.95	9.7	0.05	1.15	1.5	0.95	14.3667
RN	Niida River	river	E2a_E2b	2014-10-23	autumn	crustacean	crayfish	Decapoda	Procambarus clarkii	23	0.16	120	0.18	666.667	7.4	0.25	3.15	10.95	6.75	0.04	1.3	4.5	2.6	13.0333
RN	Niida River	river	E2a_E2b	2014-10-23	autumn	crustacean	shrimp	Decapoda	Atyidae	131	0.023	140	0.18	777.778	7.4	0.25	3.15	10.95	6.75	0.04	1.3	4.5	2.6	13.0333
RN	Niida River	river	E2a_E2b	2014-10-23	autumn	crustacean	crab	Decapoda	Eriocheir japonica	14	0.2	130	0.18	722.222	7.4	0.25	3.15	10.95	6.75	0.04	1.3	4.5	2.6	13.0333
RO	Ota River	river	F1	2014-10-23	autumn	crustacean	shrimp	Decapoda	Paratya improvisa	295	0.08	680	0.33	2060.61	7.3	0.25	2.5	10.6	4.9	0.03	1.1	1	0.7	15.4833
RO	Ota River	river	F1	2014-10-23	autumn	crustacean	crab	Decapoda	Eriocheir japonica	4	0.04	760	0.33	2303.03	7.3	0.25	2.5	10.6	4.9	0.03	1.1	1	0.7	15.4833
LA	Lake Akimoto	lake	H1_H2_H3_H4	2014-10-21	autumn	crustacean	crayfish	Decapoda	Pacifastacus leniusculus trowbridgii	43	2.1	28	0.03	933.333	7.35	0.95	3.775	9.275	5.225	0.03	1.85	2	1.825	14.7333
RAA	Abukuma River	river	A2	2014-12-03	winter	crustacean	shrimp	Decapoda	Neocaridina sp.	494	0.075	16	0.02	800	7.5	0.6	2.5	12.4	10	0.06	0.9	2	1.8	7.1
RAB	Abukuma River	river	B3	2014-12-02	winter	crustacean	crayfish	Decapoda	Procambarus clarkii	1	0.011	11	0.014	785.714	7.6	0.5	3.4	12.2	7.9	0.05	1.5	3	1.6	8.36667
RU	Uda River	river	C6	2014-12-07	winter	crustacean	shrimp	Decapoda	Paratya improvisa	571	0.078	17	0.012	1416.67	7.7	0.25	2.4	12.7	9	0.05	1	2	0.8	6.63333
RU	Uda River	river	C6	2014-12-07	winter	crustacean	crab	Decapoda	Eriocheir japonica	2	0.039	23	0.012	1916.67	7.7	0.25	2.4	12.7	9	0.05	1	2	0.8	6.63333
RM	Mano River	river	D4a_D4b	2014-12-02	winter	crustacean	shrimp	Decapoda	Paratya improvisa	150	0.02	36	0.0265	1358.49	7.5	0.25	2.65	12.3	10.1	0.06	1.1	2	1	6.7
RN	Niida River	river	E2a_E2b	2014-12-05	winter	crustacean	crayfish	Decapoda	Procambarus clarkii	29	0.094	120	0.22	545.455	7.5	0.25	4.15	11.8	8.15	0.045	1.5	5.5	4.15	9.08333
RN	Niida River	river	E2a_E2b	2014-12-05	winter	crustacean	shrimp	Decapoda	Paratya improvisa	96	0.015	130	0.22	590.909	7.5	0.25	4.15	11.8	8.15	0.045	1.5	5.5	4.15	9.08333
RN	Niida River	river	E2a_E2b	2014-12-05	winter	crustacean	crab	Decapoda	Eriocheir japonica	4	0.09	120	0.22	545.455	7.5	0.25	4.15	11.8	8.15	0.045	1.5	5.5	4.15	9.08333
RO	Ota River	river	F1	2014-12-06	winter	crustacean	shrimp	Decapoda	Paratya improvisa	607	0.13	800	0.25	3200	7.6	0.25	2.4	11.8	5.5	0.04	1	2	1	8.75
RO	Ota River	river	F1	2014-12-06	winter	crustacean	crab	Decapoda	Eriocheir japonica	1	0.098	590	0.25	2360	7.6	0.25	2.4	11.8	5.5	0.04	1	2	1	8.75
LA	Lake Akimoto	lake	H1_H2_H3_H4	2014-12-03	winter	crustacean	crayfish	Decapoda	Pacifastacus leniusculus trowbridgii	32	2	33	0.01825	1808.22	7.25	0.75	3.925	10.6	4.85	0.03	1.575	2.5	2.025	7.1
RAA	Abukuma River	river	A2	2015-06-17	spring	crustacean	crayfish	Decapoda	Procambarus clarkii	4	0.027	17	0.064	265.625	7.3	0.7	4.5	9.5	13	0.07	1.7	7	3.1	20.4
RAA	Abukuma River	river	A2	2015-06-17	spring	crustacean	shrimp	Decapoda	Neocaridina	1420	0.16	13	0.064	203.125	7.3	0.7	4.5	9.5	13	0.07	1.7	7	3.1	20.4
RAB	Abukuma River	river	B3	2015-06-18	spring	crustacean	crayfish	Decapoda	Procambarus clarkii	7	0.12	20	0.022	909.091	7.4	0.7	2.7	10	8.6	0.05	1	6	2.3	20.1333
RU	Uda River	river	C6	2015-06-18	spring	crustacean	crab	Decapoda	Eriocheir japonica	5	0.095	26	0.026	1000	7.7	0.25	3	9.7	10.8	0.06	1.4	2	2.4	18.7333
RU	Uda River	river	C6	2015-06-18	spring	crustacean	shrimp	Decapoda	Paratya improvisa	102	0.025	17	0.026	653.846	7.7	0.25	3	9.7	10.8	0.06	1.4	2	2.4	18.7333
RU	Uda River	river	C6	2015-06-18	spring	crustacean	crayfish	Decapoda	Procambarus clarkii	2	0.0065	14	0.026	538.462	7.7	0.25	3	9.7	10.8	0.06	1.4	2	2.4	18.7333
RM	Mano River	river	D4b	2015-06-20	spring	crustacean	crayfish	Decapoda	Procambarus clarkii	4	0.097	130	0.043	3023.26	7.5	0.25	2.7	9.6	10.6	0.06	1.1	4	1.2	17.9833
RM	Mano River	river	D4b	2015-06-20	spring	crustacean	crab	Decapoda	Eriocheir japonica	1	0.036	65	0.043	1511.63	7.5	0.25	2.7	9.6	10.6	0.06	1.1	4	1.2	17.9833
RM	Mano River	river	D4b	2015-06-20	spring	crustacean	shrimp	Decapoda	Paratya improvisa	36	0.0061	61	0.043	1418.6	7.5	0.25	2.7	9.6	10.6	0.06	1.1	4	1.2	17.9833
RM	Mano River	river	D4b	2015-06-20	spring	crustacean	shrimp	Decapoda	Palaemon paucidens	4	0.0031	69	0.043	1604.65	7.5	0.25	2.7	9.6	10.6	0.06	1.1	4	1.2	17.9833
RN	Niida River	river	E2b	2015-06-19	spring	crustacean	crayfish	Decapoda	Procambarus clarkii	17	0.097	160	0.67	238.806	7.3	0.8	5.2	9.7	7.5	0.04	2.5	35	36	19.6
RN	Niida River	river	E2b	2015-06-19	spring	crustacean	crab	Decapoda	Eriocheir japonica	11	0.16	130	0.67	194.03	7.3	0.8	5.2	9.7	7.5	0.04	2.5	35	36	19.6
RO	Ota River	river	F1	2015-06-19	spring	crustacean	shrimp	Decapoda	Paratya improvisa	138	0.041	490	0.19	2578.95	7.7	0.6	2.9	9.5	5.1	0.03	1.2	2	1.2	19.75
RO	Ota River	river	F1	2015-06-19	spring	crustacean	crayfish	Decapoda	Procambarus clarkii	4	0.02	340	0.19	1789.47	7.7	0.6	2.9	9.5	5.1	0.03	1.2	2	1.2	19.75
RO	Ota River	river	F1	2015-06-19	spring	crustacean	shrimp	Decapoda	Palaemon paucidens	7	0.014	380	0.19	2000	7.7	0.6	2.9	9.5	5.1	0.03	1.2	2	1.2	19.75
LA	Lake Akimoto	lake	H1_H2_H3	2015-06-16	spring	crustacean	crayfish	Decapoda	Pacifastacus leniusculus	15	0.76	31	0.0163	1901.84	7.225	0.725	2.85	9.375	4.05	0.03	1.4	1.375	1.475	18.3833
RAA	Abukuma River	river	A2	2015-08-25	summer	crustacean	shrimp	Decapoda	Neocaridina	249	0.04	28	0.062	451.613	7.5	0.8	4.6	8.6	13.4	0.07	1.8	10	4.1	23.8
RAB	Abukuma River	river	B3	2015-08-25	summer	crustacean	crayfish	Decapoda	Procambarus clarkii	3	0.088	18	0.02	900	7.6	0.6	3.7	8.5	10.8	0.06	1.8	5	4.4	24.0333
RU	Uda River	river	C6	2015-08-19	summer	crustacean	shrimp	Decapoda	Paratya improvisa	286	0.027	19	0.023	826.087	7.9	0.6	3	9.1	12.2	0.07	1.5	1	1.5	23.9167
RU	Uda River	river	C6	2015-08-19	summer	crustacean	crab	Decapoda	Eriocheir japonica	5	0.12	15	0.023	652.174	7.9	0.6	3	9.1	12.2	0.07	1.5	1	1.5	23.9167
RM	Mano River	river	D4b	2015-08-20	summer	crustacean	crayfish	Decapoda	Procambarus clarkii	2	0.037	130	0.032	4062.5	7.5	0.25	2	8.7	12.6	0.07	0.8	1	0.9	20.3667
RM	Mano River	river	D4b	2015-08-20	summer	crustacean	shrimp	Decapoda	Paratya improvisa	236	0.018	29	0.032	906.25	7.5	0.25	2	8.7	12.6	0.07	0.8	1	0.9	20.3667
RN	Niida River	river	E2b	2015-08-22	summer	crustacean	shrimp	Decapoda	Palaemon paucidens	19	0.024	55	0.13	423.077	7.6	0.25	4.5	9.8	8.3	0.05	1.1	3	3	22.3167
RN	Niida River	river	E2b	2015-08-22	summer	crustacean	crab	Decapoda	Eriocheir japonica	4	0.031	66	0.13	507.692	7.6	0.25	4.5	9.8	8.3	0.05	1.1	3	3	22.3167
RO	Ota River	river	F1	2015-08-21	summer	crustacean	crayfish	Decapoda	Procambarus clarkii	2	0.029	310	0.28	1107.14	7.5	0.25	3.1	8.7	5.8	0.03	1.2	2	1.3	21.15
RO	Ota River	river	F1	2015-08-21	summer	crustacean	shrimp	Decapoda	Palaemon paucidens	12	0.015	450	0.28	1607.14	7.5	0.25	3.1	8.7	5.8	0.03	1.2	2	1.3	21.15
RO	Ota River	river	F1	2015-08-21	summer	crustacean	shrimp	Decapoda	Paratya improvisa	177	0.021	150	0.28	535.714	7.5	0.25	3.1	8.7	5.8	0.03	1.2	2	1.3	21.15
LA	Lake Akimoto	lake	H1_H2_H3	2015-08-26	summer	crustacean	crayfish	Decapoda	Pacifastacus leniusculus	44	1.7	34	0.01675	2029.85	7.125	0.3375	2.65	7.75	5.35	0.0325	1.15	2	1.55	20.6
RAA	Abukuma River	river	A2	2015-10-21	autumn	crustacean	shrimp	Decapoda	Neocaridina	790	0.093	8.3	0.019	436.842	7.7	0.6	2.4	10.6	10.8	0.06	0.8	1	1.5	16.6
RU	Uda River	river	C6	2015-10-22	autumn	crustacean	shrimp	Decapoda	Paratya improvisa	197	0.047	19	0.009	2111.11	7.2	0.25	1.7	10.6	9.1	0.05	0.8	0.5	0.2	13.4833
RU	Uda River	river	C6	2015-10-22	autumn	crustacean	crab	Decapoda	Eriocheir japonica	31	0.087	30	0.009	3333.33	7.2	0.25	1.7	10.6	9.1	0.05	0.8	0.5	0.2	13.4833
RM	Mano River	river	D4b	2015-10-23	autumn	crustacean	shrimp	Decapoda	Palaemon paucidens	9	0.011	34	0.024	1416.67	7.5	0.25	2.2	10.5	9.8	0.05	1	0.5	0.7	15.1667
RM	Mano River	river	D4b	2015-10-23	autumn	crustacean	shrimp	Decapoda	Paratya improvisa	68	0.016	44	0.024	1833.33	7.5	0.25	2.2	10.5	9.8	0.05	1	0.5	0.7	15.1667
RM	Mano River	river	D4b	2015-10-23	autumn	crustacean	crab	Decapoda	Eriocheir japonica	2	0.13	170	0.024	7083.33	7.5	0.25	2.2	10.5	9.8	0.05	1	0.5	0.7	15.1667
RN	Niida River	river	E2b	2015-10-25	autumn	crustacean	shrimp	Decapoda	Palaemon paucidens	29	0.033	60	0.032	1875	7.5	0.25	2.1	10.9	6.9	0.04	0.9	0.5	0.6	13.5333
RN	Niida River	river	E2b	2015-10-25	autumn	crustacean	shrimp	Decapoda	Paratya improvisa	117	0.018	82	0.032	2562.5	7.5	0.25	2.1	10.9	6.9	0.04	0.9	0.5	0.6	13.5333
RN	Niida River	river	E2b	2015-10-25	autumn	crustacean	crab	Decapoda	Eriocheir japonica	6	0.36	100	0.032	3125	7.5	0.25	2.1	10.9	6.9	0.04	0.9	0.5	0.6	13.5333
RO	Ota River	river	F1	2015-10-24	autumn	crustacean	shrimp	Decapoda	Palaemon paucidens	75	0.11	490	0.2	2450	7.4	0.25	2.3	10.2	4.9	0.03	0.9	0.5	0.7	16.6667
RO	Ota River	river	F1	2015-10-24	autumn	crustacean	shrimp	Decapoda	Paratya improvisa	184	0.029	87	0.2	435	7.4	0.25	2.3	10.2	4.9	0.03	0.9	0.5	0.7	16.6667
LA	Lake Akimoto	lake	H1_H2_H3	2015-10-21	autumn	crustacean	crayfish	Decapoda	Pacifastacus leniusculus	55	3	22	0.01345	1635.69	7.05	0.425	3.45	9.3	4.875	0.03	1.4	1.625	1.6	13.4
RAA	Abukuma River	river	A2	2015-12-02	winter	crustacean	shrimp	Decapoda	Neocaridina	481	0.063	15	0.032	468.75	7.5	0.9	2.4	11.7	11.2	0.06	0.9	5	3.4	8.4
RU	Uda River	river	C6	2015-12-03	winter	crustacean	shrimp	Decapoda	Paratya improvisa	93	0.02	13	0.006	2166.67	7.6	0.25	1.7	12.2	9.3	0.05	0.8	0.5	0.3	5.9
RU	Uda River	river	C6	2015-12-03	winter	crustacean	crab	Decapoda	Eriocheir japonica	14	0.054	14	0.006	2333.33	7.6	0.25	1.7	12.2	9.3	0.05	0.8	0.5	0.3	5.9
RM	Mano River	river	D4b	2015-12-04	winter	crustacean	shrimp	Decapoda	Paratya improvisa	193	0.036	28	0.022	1272.73	7.5	0.25	1.9	11.2	9.9	0.05	0.9	0.5	0.6	8.9
RN	Niida River	river	E2b	2015-12-03	winter	crustacean	crab	Decapoda	Eriocheir japonica	20	0.21	83	0.029	2862.07	7.4	0.25	2.1	11.9	6.8	0.04	0.9	2	1.1	8.9
RO	Ota River	river	F1	2015-12-05	winter	crustacean	shrimp	Decapoda	Palaemon paucidens	14	0.021	480	0.2	2400	7.4	0.25	2.2	11.7	5.4	0.03	0.9	0.5	0.7	9.76667
RO	Ota River	river	F1	2015-12-05	winter	crustacean	shrimp	Decapoda	Paratya improvisa	30	0.0073	610	0.2	3050	7.4	0.25	2.2	11.7	5.4	0.03	0.9	0.5	0.7	9.76667
LA	Lake Akimoto	lake	H1_H2_H3	2015-12-01	winter	crustacean	crayfish	Decapoda	Pacifastacus leniusculus	32	1.8	31	0.0158	1962.03	7.225	0.925	3.7	9.875	4.975	0.03	1.325	2.5	1.525	7.85
RAA	Abukuma River	river	A2	2016-06-04	spring	crustacean	crayfish	Decapoda	Procambarus clarkii	4	0.033	23	0.02	1150	7.5	0.25	3.1	9.5	12.7	0.07	1	4	2.4	20.2667
RAA	Abukuma River	river	A2	2016-06-04	spring	crustacean	shrimp	Decapoda	Neocaridina sp.	215	0.043	21	0.02	1050	7.5	0.25	3.1	9.5	12.7	0.07	1	4	2.4	20.2667
RAB	Abukuma River	river	B3	2016-06-04	spring	crustacean	crayfish	Decapoda	Procambarus clarkii	11	0.12	13	0.082	158.537	7.7	0.7	3.4	10	8.9	0.05	1.1	3	2.7	21.7333
RAB	Abukuma River	river	B3	2016-06-04	spring	crustacean	crab	Decapoda	Eriocheir japonica	1	0.031	5.4	0.082	65.8537	7.7	0.7	3.4	10	8.9	0.05	1.1	3	2.7	21.7333
RU	Uda River	river	C6	2016-06-02	spring	crustacean	shrimp	Decapoda	Paratya improvisa	98	0.029	7.6	0.037	205.405	7.7	0.25	2.8	9.9	10.6	0.06	1.2	6	7.3	17.2333
RU	Uda River	river	C6	2016-06-02	spring	crustacean	crab	Decapoda	Eriocheir japonica	7	0.041	13	0.037	351.351	7.7	0.25	2.8	9.9	10.6	0.06	1.2	6	7.3	17.2333
RM	Mano River	river	D4b	2016-06-01	spring	crustacean	crayfish	Decapoda	Procambarus clarkii	1	0.015	120	0.024	5000	7.5	0.9	3.2	9.9	8.6	0.05	1.2	2	1.6	18.8167
RM	Mano River	river	D4b	2016-06-01	spring	crustacean	shrimp	Decapoda	Paratya improvisa	150	0.11	26	0.024	1083.33	7.5	0.9	3.2	9.9	8.6	0.05	1.2	2	1.6	18.8167
RM	Mano River	river	D4b	2016-06-01	spring	crustacean	crab	Decapoda	Eriocheir japonica	5	0.093	27	0.024	1125	7.5	0.9	3.2	9.9	8.6	0.05	1.2	2	1.6	18.8167
RN	Niida River	river	E2b	2016-06-01	spring	crustacean	crayfish	Decapoda	Procambarus clarkii	6	0.052	65	0.036	1805.56	7.2	0.7	2.4	9.4	8.2	0.05	0.8	1	1.3	18.6167
RN	Niida River	river	E2b	2016-06-01	spring	crustacean	shrimp	Decapoda	Palaemon paucidens	17	0.029	27	0.036	750	7.2	0.7	2.4	9.4	8.2	0.05	0.8	1	1.3	18.6167
RN	Niida River	river	E2b	2016-06-01	spring	crustacean	shrimp	Decapoda	Paratya improvisa	34	0.014	60	0.036	1666.67	7.2	0.7	2.4	9.4	8.2	0.05	0.8	1	1.3	18.6167
RN	Niida River	river	E2b	2016-06-01	spring	crustacean	crab	Decapoda	Eriocheir japonica	8	0.15	64	0.036	1777.78	7.2	0.7	2.4	9.4	8.2	0.05	0.8	1	1.3	18.6167
RO	Ota River	river	F1	2016-05-30	spring	crustacean	shrimp	Decapoda	Palaemon paucidens	30	0.044	280	0.18	1555.56	6.9	0.8	2.6	9.9	5.4	0.03	0.9	1	0.9	17.75
RO	Ota River	river	F1	2016-05-30	spring	crustacean	shrimp	Decapoda	Paratya improvisa	72	0.028	300	0.18	1666.67	6.9	0.8	2.6	9.9	5.4	0.03	0.9	1	0.9	17.75
RO	Ota River	river	F1	2016-05-30	spring	crustacean	crab	Decapoda	Eriocheir japonica	1	0.049	650	0.18	3611.11	6.9	0.8	2.6	9.9	5.4	0.03	0.9	1	0.9	17.75
LA	Lake Akimoto	lake	H1_H2_H3	2016-06-06	spring	crustacean	crayfish	Decapoda	Pacifastacus leniusculus trowbridgii	7	0.49	33	0.01055	3127.96	7.15	0.625	3.225	9.65	4.225	0.03	1.125	1.75	1.325	16.1167
RAA	Abukuma River	river	A2	2016-08-19	summer	crustacean	shrimp	Decapoda	Neocaridina sp.	161	0.04	27	0.037	729.73	7.5	0.9	4.6	9.2	8.8	0.05	2	4	3.2	23.6333
RAB	Abukuma River	river	B3	2016-08-20	summer	crustacean	crayfish	Decapoda	Procambarus clarkii	1	0.025	10	0.018	555.556	7.6	0.5	3.7	9.4	8.6	0.05	1.6	6	6.8	25.4
RU	Uda River	river	C6	2016-08-20	summer	crustacean	shrimp	Decapoda	Paratya improvisa	203	0.055	8.6	0.021	409.524	7.7	0.6	3.7	9	7.9	0.04	1.4	5	3.7	21.15
RU	Uda River	river	C6	2016-08-20	summer	crustacean	crab	Decapoda	Eriocheir japonica	6	0.081	15	0.021	714.286	7.7	0.6	3.7	9	7.9	0.04	1.4	5	3.7	21.15
RM	Mano River	river	D4b	2016-08-24	summer	crustacean	crayfish	Decapoda	Procambarus clarkii	6	0.045	63	0.069	913.043	7.4	1.3	3.6	8.8	7.5	0.04	1.5	4	3.8	22.2667
RM	Mano River	river	D4b	2016-08-24	summer	crustacean	shrimp	Decapoda	Paratya improvisa	187	0.019	58	0.069	840.58	7.4	1.3	3.6	8.8	7.5	0.04	1.5	4	3.8	22.2667
RM	Mano River	river	D4b	2016-08-24	summer	crustacean	crab	Decapoda	Eriocheir japonica	1	0.004	45	0.069	652.174	7.4	1.3	3.6	8.8	7.5	0.04	1.5	4	3.8	22.2667
RN	Niida River	river	E2b	2016-08-24	summer	crustacean	crayfish	Decapoda	Procambarus clarkii	5	0.046	57	0.59	96.6102	7.3	0.7	5.7	9.2	6.7	0.04	1.3	38	19.8	22.45
RN	Niida River	river	E2b	2016-08-24	summer	crustacean	shrimp	Decapoda	Palaemon paucidens	47	0.046	43	0.59	72.8814	7.3	0.7	5.7	9.2	6.7	0.04	1.3	38	19.8	22.45
RN	Niida River	river	E2b	2016-08-24	summer	crustacean	shrimp	Decapoda	Paratya improvisa	199	0.031	42	0.59	71.1864	7.3	0.7	5.7	9.2	6.7	0.04	1.3	38	19.8	22.45
RN	Niida River	river	E2b	2016-08-24	summer	crustacean	crab	Decapoda	Eriocheir japonica	5	0.21	61	0.59	103.39	7.3	0.7	5.7	9.2	6.7	0.04	1.3	38	19.8	22.45
RO	Ota River	river	F1	2016-08-21	summer	crustacean	shrimp	Decapoda	Palaemon paucidens	20	0.033	370	0.72	513.889	7.1	0.6	4.3	9.6	5.1	0.03	1.8	5	4.6	21.85
RO	Ota River	river	F1	2016-08-21	summer	crustacean	shrimp	Decapoda	Paratya improvisa	155	0.029	330	0.72	458.333	7.1	0.6	4.3	9.6	5.1	0.03	1.8	5	4.6	21.85
RO	Ota River	river	F1	2016-08-21	summer	crustacean	crab	Decapoda	Eriocheir japonica	3	0.055	450	0.72	625	7.1	0.6	4.3	9.6	5.1	0.03	1.8	5	4.6	21.85
LA	Lake Akimoto	lake	H1_H2_H3	2016-09-05	summer	crustacean	crayfish	Decapoda	Pacifastacus leniusculus trowbridgii	36	1.1	31	0.02875	1078.26	7.05	0.4875	5.325	7.475	4.75	0.03	2.275	11.25	6.575	22.0667
RAA	Abukuma River	river	A2	2016-10-23	autumn	crustacean	shrimp	Decapoda	Neocaridina sp.	430	0.045	16	0.029	551.724	7.7	0.9	3.1	10.6	10.1	0.06	1.3	4	2.8	15.3
RAB	Abukuma River	river	B3	2016-10-23	autumn	crustacean	crayfish	Decapoda	Procambarus clarkii	3	0.03	5.9	0.0065	907.692	7.7	0.7	3.5	10.2	8.3	0.04	1.5	3	3.3	16.4667
RU	Uda River	river	C6	2016-10-20	autumn	crustacean	crab	Decapoda	Eriocheir japonica	5	0.08	17	0.008	2125	7.9	0.25	1.9	10.6	9.4	0.05	0.8	1	0.8	15.75
RM	Mano River	river	D4b	2016-10-20	autumn	crustacean	shrimp	Decapoda	Palaemon paucidens	63	0.075	19	0.014	1357.14	7.6	0.25	2.4	10.7	9.1	0.05	1	0.5	0.9	16.6833
RM	Mano River	river	D4b	2016-10-20	autumn	crustacean	shrimp	Decapoda	Paratya improvisa	238	0.047	29	0.014	2071.43	7.6	0.25	2.4	10.7	9.1	0.05	1	0.5	0.9	16.6833
RN	Niida River	river	E2b	2016-10-21	autumn	crustacean	crayfish	Decapoda	Procambarus clarkii	17	0.092	69	0.021	3285.71	7.7	0.25	2.1	10.6	6.7	0.04	0.9	1	1.2	16.8333
RN	Niida River	river	E2b	2016-10-21	autumn	crustacean	shrimp	Decapoda	Paratya improvisa	40	0.0079	34	0.021	1619.05	7.7	0.25	2.1	10.6	6.7	0.04	0.9	1	1.2	16.8333
RO	Ota River	river	F1	2016-10-21	autumn	crustacean	shrimp	Decapoda	Paratya improvisa	182	0.029	250	0.25	1000	7.4	0.5	2.3	10.5	4.8	0.03	0.9	1	0.9	15.5333
LA	Lake Akimoto	lake	H1_H2_H3	2016-10-18	autumn	crustacean	crayfish	Decapoda	Pacifastacus leniusculus trowbridgii	8	0.54	16	0.012	1333.33	7.3	0.7625	4	9	5.45	0.03	1.775	2	1.575	15.35
RAA	Abukuma River	river	A2	2016-12-02	winter	crustacean	shrimp	Decapoda	Neocaridina sp.	498	0.13	14	0.0082	1707.32	7.5	0.8	2	12.7	11.5	0.06	0.7	2	1	6.1
RAB	Abukuma River	river	B3	2016-12-02	winter	crustacean	crayfish	Decapoda	Procambarus clarkii	2	0.0083	9.2	0.011	836.364	7.6	0.6	2.7	11.8	8.3	0.04	1.2	2	2.2	8.33333
RU	Uda River	river	C6	2016-12-04	winter	crustacean	shrimp	Decapoda	Palaemon paucidens	14	0.011	8.4	0.006	1400	7.7	0.25	1.7	13.2	9.3	0.05	0.7	0.5	0.4	5.55
RU	Uda River	river	C6	2016-12-04	winter	crustacean	crab	Decapoda	Eriocheir japonica	4	0.23	14	0.006	2333.33	7.7	0.25	1.7	13.2	9.3	0.05	0.7	0.5	0.4	5.55
LA	Lake Akimoto	lake	H1_H2_H3	2016-12-01	winter	crustacean	crayfish	Decapoda	Pacifastacus leniusculus trowbridgii	10	0.7	19	0.0106	1792.45	7.15	0.75	3.25	10.1	5.225	0.03	1.3	2	1.975	7.05
RAA	Abukuma River	river	A2	2017-06-20	spring	crustacean	crayfish	Decapoda	Procambarus clarkii	5	0.053	12	0.013	923.077	7.6	0.7	3.2	9.8	12.3	0.07	1.4	3	1.8	18.3
RAA	Abukuma River	river	A2	2017-06-20	spring	crustacean	shrimp	Decapoda	Neocaridina sp.	253	0.063	12	0.013	923.077	7.6	0.7	3.2	9.8	12.3	0.07	1.4	3	1.8	18.3
RAB	Abukuma River	river	B3	2017-06-21	spring	crustacean	crayfish	Decapoda	Procambarus clarkii	3	0.064	9.7	0.0049	1979.59	7.8	0.25	2.5	10.5	8.2	0.05	0.9	2	1.3	18.65
RU	Uda River	river	C6	2017-06-17	spring	crustacean	shrimp	Decapoda	Paratya improvisa	95	0.016	4.5	0.0093	483.871	7.4	0.25	2.5	9.8	11	0.1	0.9	1	1	15.5
RU	Uda River	river	C6	2017-06-17	spring	crustacean	crab	Decapoda	Eriocheir japonica	4	0.055	9.4	0.0093	1010.75	7.4	0.25	2.5	9.8	11	0.1	0.9	1	1	15.5
RM	Mano River	river	D4b	2017-06-14	spring	crustacean	crayfish	Decapoda	Procambarus clarkii	2	0.02	57	0.012	4750	7.3	0.5	2.4	10.5	11.4	0.05	0.8	2	1.6	15.8
RM	Mano River	river	D4b	2017-06-14	spring	crustacean	shrimp	Decapoda	Palaemon paucidens	10	0.0089	14	0.012	1166.67	7.3	0.5	2.4	10.5	11.4	0.05	0.8	2	1.6	15.8
RM	Mano River	river	D4b	2017-06-14	spring	crustacean	shrimp	Decapoda	Paratya improvisa	109	0.092	14	0.012	1166.67	7.3	0.5	2.4	10.5	11.4	0.05	0.8	2	1.6	15.8
RM	Mano River	river	D4b	2017-06-14	spring	crustacean	crab	Decapoda	Eriocheir japonica	4	0.14	18	0.012	1500	7.3	0.5	2.4	10.5	11.4	0.05	0.8	2	1.6	15.8
RN	Niida River	river	E2b	2017-06-18	spring	crustacean	crayfish	Decapoda	Procambarus clarkii	1	0.021	38	0.029	1310.34	7	0.8	2.4	9.5	7.8	0.05	0.9	2	2	16.6
RN	Niida River	river	E2b	2017-06-18	spring	crustacean	shrimp	Decapoda	Palaemon paucidens	43	0.037	28	0.029	965.517	7	0.8	2.4	9.5	7.8	0.05	0.9	2	2	16.6
RN	Niida River	river	E2b	2017-06-18	spring	crustacean	shrimp	Decapoda	Paratya improvisa	219	0.074	50	0.029	1724.14	7	0.8	2.4	9.5	7.8	0.05	0.9	2	2	16.6
RN	Niida River	river	E2b	2017-06-18	spring	crustacean	crab	Decapoda	Eriocheir japonica	10	0.15	38	0.029	1310.34	7	0.8	2.4	9.5	7.8	0.05	0.9	2	2	16.6
RO	Ota River	river	F1	2017-06-15	spring	crustacean	shrimp	Decapoda	Palaemon paucidens	18	0.039	200	0.13	1538.46	7.2	0.6	2.7	10.5	5.1	0.03	1	2	1	15.1
RO	Ota River	river	F1	2017-06-15	spring	crustacean	shrimp	Decapoda	Paratya improvisa	145	0.047	150	0.13	1153.85	7.2	0.6	2.7	10.5	5.1	0.03	1	2	1	15.1
LA	Lake Akimoto	lake	H1_H2_H3	2017-06-20	spring	crustacean	crayfish	Decapoda	Pacifastacus leniusculus trowbridgii	14	1.1	30	0.00845	3550.3	7.25	0.75	2.45	9.8	3.75	0.03	1.2	1	1.3	15.3
LA	Lake Akimoto	lake	H1_H2_H3	2017-06-20	spring	crustacean	shrimp	Decapoda	Paratya improvisa	81	0.0089	17	0.00845	2011.83	7.25	0.75	2.45	9.8	3.75	0.03	1.2	1	1.3	15.3
RAA	Abukuma River	river	A2	2017-08-19	summer	crustacean	shrimp	Decapoda	Neocaridina sp.	191	0.043	10	0.025	400	7.2	0.6	3.4	9.7	10.8	0.06	1.2	7	2.8	22.8
RAB	Abukuma River	river	B3	2017-08-25	summer	crustacean	crayfish	Decapoda	Procambarus clarkii	1	0.011	6.5	0.016	406.25	7.4	0.25	3.5	10	8.2	0.05	1.4	4	1.8	20.35
RU	Uda River	river	C6	2017-08-19	summer	crustacean	crayfish	Decapoda	Procambarus clarkii	3	0.048	6.9	0.0092	750	7.5	0.25	2.6	9.8	10.6	0.08	1.1	2	1.3	18.6
RU	Uda River	river	C6	2017-08-19	summer	crustacean	shrimp	Decapoda	Paratya improvisa	70	0.018	9.6	0.0092	1043.48	7.5	0.25	2.6	9.8	10.6	0.08	1.1	2	1.3	18.6
RU	Uda River	river	C6	2017-08-19	summer	crustacean	crab	Decapoda	Eriocheir japonica	4	0.014	15	0.0092	1630.43	7.5	0.25	2.6	9.8	10.6	0.08	1.1	2	1.3	18.6
RM	Mano River	river	D4b	2017-08-22	summer	crustacean	shrimp	Decapoda	Palaemon paucidens	11	0.0057	22	0.016	1375	7.2	0.25	3	9.9	8.5	0.05	1.3	0.5	1.1	19.4
RM	Mano River	river	D4b	2017-08-22	summer	crustacean	shrimp	Decapoda	Paratya improvisa	251	0.061	18	0.016	1125	7.2	0.25	3	9.9	8.5	0.05	1.3	0.5	1.1	19.4
RM	Mano River	river	D4b	2017-08-22	summer	crustacean	crab	Decapoda	Eriocheir japonica	2	0.047	26	0.016	1625	7.2	0.25	3	9.9	8.5	0.05	1.3	0.5	1.1	19.4
RN	Niida River	river	E2b	2017-08-20	summer	crustacean	crayfish	Decapoda	Procambarus clarkii	2	0.047	48	0.11	436.364	7.3	0.25	3.2	10.2	7.8	0.04	1.3	3	2.7	20.1
RN	Niida River	river	E2b	2017-08-20	summer	crustacean	shrimp	Decapoda	Palaemon paucidens	4	0.0045	34	0.11	309.091	7.3	0.25	3.2	10.2	7.8	0.04	1.3	3	2.7	20.1
RN	Niida River	river	E2b	2017-08-20	summer	crustacean	shrimp	Decapoda	Paratya improvisa	594	0.06	27	0.11	245.455	7.3	0.25	3.2	10.2	7.8	0.04	1.3	3	2.7	20.1
RN	Niida River	river	E2b	2017-08-20	summer	crustacean	crab	Decapoda	Eriocheir japonica	11	0.18	47	0.11	427.273	7.3	0.25	3.2	10.2	7.8	0.04	1.3	3	2.7	20.1
RO	Ota River	river	F1	2017-08-20	summer	crustacean	shrimp	Decapoda	Palaemon paucidens	6	0.011	370	0.19	1947.37	7.4	0.25	3.1	9.4	5.6	0.03	1.2	2	1.2	19.8
RO	Ota River	river	F1	2017-08-20	summer	crustacean	shrimp	Decapoda	Paratya improvisa	92	0.014	210	0.19	1105.26	7.4	0.25	3.1	9.4	5.6	0.03	1.2	2	1.2	19.8
RO	Ota River	river	F5	2017-08-20	summer	crustacean	crayfish	Decapoda	Procambarus clarkii	1	0.011	78	0.19	410.526	7.4	0.25	3.1	9.4	5.6	0.03	1.2	2	1.2	19.8
RO	Ota River	river	F5	2017-08-20	summer	crustacean	crab	Decapoda	Eriocheir japonica	2	0.037	150	0.19	789.474	7.4	0.25	3.1	9.4	5.6	0.03	1.2	2	1.2	19.8
LA	Lake Akimoto	lake	H1_H2_H3	2017-08-25	summer	crustacean	crayfish	Decapoda	Pacifastacus leniusculus trowbridgii	21	1.1	21	0.01165	1802.58	6.7	0.25	3.9	7.3	4.65	0.03	1.45	1.5	1.35	18.3
RAA	Abukuma River	river	A2	2017-10-17	autumn	crustacean	crab	Decapoda	Geothelphusa dehaani	3	0.0054	9.5	0.014	678.571	7.3	0.25	2.2	11.3	9.5	0.05	0.7	2	1.3	10.8667
RAA	Abukuma River	river	A2	2017-10-17	autumn	crustacean	shrimp	Decapoda	Neocaridina sp.	404	0.28	15	0.014	1071.43	7.3	0.25	2.2	11.3	9.5	0.05	0.7	2	1.3	10.8667
RU	Uda River	river	C6	2017-10-21	autumn	crustacean	crab	Decapoda	Eriocheir japonica	1	0.11	11	0.0079	1392.41	7.4	0.25	2	11.7	10.4	0.06	0.9	1	0.9	9.6
RM	Mano River	river	D4b	2017-10-20	autumn	crustacean	shrimp	Decapoda	Paratya improvisa	230	0.044	28	0.031	903.226	7.2	0.25	3.1	11.3	7.7	0.05	1.5	2	1.5	12.8
RN	Niida River	river	E2b	2017-10-21	autumn	crustacean	crab	Decapoda	Eriocheir japonica	2	0.067	52	0.027	1925.93	7.3	0.25	2.3	11.8	6.9	0.04	0.9	2	1.4	13.4
RO	Ota River	river	F1	2017-10-21	autumn	crustacean	crab	Decapoda	Eriocheir japonica	1	0.044	480	0.17	2823.53	7.2	0.25	2.4	11	5.4	0.03	1	2	1.2	13.1
LA	Lake Akimoto	lake	H1_H2_H3	2017-10-18	autumn	crustacean	crayfish	Decapoda	Pacifastacus leniusculus trowbridgii	11	0.64	18	0.01125	1600	6.95	0.625	3.25	8.65	5.15	0.03	1.5	2	1.85	14.15
RU	Uda River	river	C6	2017-12-02	winter	crustacean	shrimp	Decapoda	Palaemon paucidens	6	0.0074	7	0.0037	1891.89	7.3	0.25	1.7	12.1	10.7	0.06	0.7	0.5	0.4	7.1
RM	Mano River	river	D3	2017-12-06	winter	crustacean	crayfish	Decapoda	Procambarus clarkii	1	0.022	13	0.0096	1354.17	7.1	0.5	2.1	11.9	9.1	0.05	1	0.5	0.6	8.5
RM	Mano River	river	D4b	2017-12-05	winter	crustacean	crab	Decapoda	Eriocheir japonica	4	0.12	33	0.0096	3437.5	7.1	0.5	2.1	11.9	9.1	0.05	1	0.5	0.6	8.5
RN	Niida River	river	E2b	2017-12-03	winter	crustacean	crayfish	Decapoda	Procambarus clarkii	6	0.03	31	0.028	1107.14	7.3	0.25	2.1	12.9	6.7	0.04	0.9	1	1.1	6.1
RO	Ota River	river	F1	2017-12-06	winter	crustacean	shrimp	Decapoda	Palaemon paucidens	16	0.025	320	0.17	1882.35	7.4	0.25	2.1	12.6	4.9	0.03	0.9	0.5	0.7	8.6
LA	Lake Akimoto	lake	H1_H2_H3	2017-12-01	winter	crustacean	crayfish	Decapoda	Pacifastacus leniusculus trowbridgii	10	0.4	19	0.0144	1319.44	7.1	0.75	3.55	11.2	4.65	0.03	1.55	2	1.5	5.8
RAA	Abukuma River	river	A2	2013-07-10	spring	mollusca	snail	Sorbeoconcha	Semisulcospira libertina	39	0.056	19	0.12	158.333	7.4	0.9	5.2	8.8	15.7	0.08	1.8	12	5	24.2333
RAB	Abukuma River	river	B3	2013-07-09	spring	mollusca	snail	Sorbeoconcha	Semisulcospira libertina	142	0.058	81	0.037	2189.19	7.6	0.9	5.5	9.5	10.2	0.06	1.9	6	3.8	25.1
RM	Mano River	river	D4a_D4b	2013-07-13	spring	mollusca	snail	Sorbeoconcha	Semisulcospira libertina	51	0.087	67	0.065	1030.77	7.25	0.65	2.85	9.25	11.1	0.06	1.2	1.5	1.15	21.15
LA	Lake Akimoto	lake	H1_H2_H3	2013-07-12	spring	mollusca	snail	Sorbeoconcha	Semisulcospira libertina	157	0.14	41	0.01675	2447.76	7.075	0.775	3.35	8.525	4.475	0.03	1.75	1.5	1.325	21.8667
RAA	Abukuma River	river	A2	2013-08-24	summer	mollusca	snail	Sorbeoconcha	Semisulcospira libertina	26	0.043	11	0.14	78.5714	7.1	1.4	7.2	8.5	12.4	0.06	3.1	20	7.1	25.9
RM	Mano River	river	D4a_D4b	2013-08-28	summer	mollusca	snail	Sorbeoconcha	Semisulcospira libertina	74	0.08	29	0.092	315.217	7.55	0.375	3	10.15	10.75	0.06	1.5	1.5	0.95	22.95
LA	Lake Akimoto	lake	H1_H2_H3	2013-08-22	summer	mollusca	snail	Sorbeoconcha	Semisulcospira libertina	44	0.035	110	0.023	4782.61	7.175	0.6125	3.25	7.8	5.275	0.0325	1.5	2.25	1.425	24.3667
RAA	Abukuma River	river	A2	2013-10-11	autumn	mollusca	snail	Sorbeoconcha	Semisulcospira libertina	59	0.087	13	0.036	361.111	7.9	0.25	2.3	10	11.7	0.06	1.1	2	1.7	20.6333
RM	Mano River	river	D4a_D4b	2013-10-29	autumn	mollusca	snail	Sorbeoconcha	Semisulcospira libertina	36	0.064	47	0.0735	639.456	7.5	0.375	2.85	9.85	10.45	0.06	1.3	0.5	1.05	19.6333
RAA	Abukuma River	river	A2	2013-12-06	winter	mollusca	snail	Sorbeoconcha	Semisulcospira libertina	69	0.12	13	0.057	228.07	7.6	0.25	1.7	12.5	11.4	0.06	0.7	2	1	7.06667
RM	Mano River	river	D4a_D4b	2013-12-11	winter	mollusca	snail	Sorbeoconcha	Semisulcospira libertina	15	0.029	19	0.084	226.19	7.45	0.6	2.4	12.15	10.1	0.05	1.1	0.5	0.8	7.08333
LA	Lake Akimoto	lake	H1_H2_H3	2013-12-03	winter	mollusca	snail	Sorbeoconcha	Semisulcospira libertina	52	0.024	11	0.0285	385.965	7.2	0.4875	3.625	10.2	5.225	0.03	1.55	2.5	2.1	5.91667
RAA	Abukuma River	river	A2	2014-06-25	spring	mollusca	snail	Sorbeoconcha	Semisulcospira libertina	51	0.073	22	0.077	285.714	7.5	0.6	3.2	9.6	10.9	0.06	1.2	17	4.4	20.9
RU	Uda River	river	C5_C6	2014-06-28	spring	mollusca	snail	Sorbeoconcha	Semisulcospira libertina	26	0.044	9.5	0.044	215.909	7.65	0.575	3.25	9.5	9.1	0.055	1.55	4	2.95	19.6333
RM	Mano River	river	D4a_D4b	2014-06-29	spring	mollusca	snail	Sorbeoconcha	Semisulcospira libertina	21	0.052	83	0.12	691.667	7.35	0.25	3.15	9.05	8.2	0.04	1.6	2.5	1.65	18.3167
RN	Niida River	river	E2a_E2b	2014-07-03	spring	mollusca	snail	Sorbeoconcha	Semisulcospira libertina	34	0.095	10	0.48	20.8333	7.25	0.425	3.9	9.15	6.55	0.04	1.8	10	7.15	16.3333
RN	Niida River	river	E2a_E2b	2014-07-03	spring	mollusca	snail	Sorbeoconcha	Semisulcospira libertina	34	0.045	100	0.48	208.333	7.25	0.425	3.9	9.15	6.55	0.04	1.8	10	7.15	16.3333
RO	Ota River	river	F1	2014-07-01	spring	mollusca	snail	Sorbeoconcha	Semisulcospira libertina	60	0.12	160	0.34	470.588	7.2	0.9	3.8	9.1	4.3	0.03	1.4	2	1	20.3333
LA	Lake Akimoto	lake	H1_H2_H3_H4	2014-06-24	spring	mollusca	snail	Sorbeoconcha	Semisulcospira libertina	245	0.26	44	0.01725	2550.72	7.35	0.5625	3.2	9.25	3.925	0.03	1.375	1.375	1.075	20.0333
RAA	Abukuma River	river	A2	2014-08-28	summer	mollusca	snail	Sorbeoconcha	Semisulcospira libertina	66	0.11	19	0.087	218.391	7.2	1.2	4.8	8.6	16.6	0.06	1.8	16	3.9	22.9
RM	Mano River	river	D4a_D4b	2014-08-30	summer	mollusca	snail	Sorbeoconcha	Semisulcospira libertina	22	0.055	100	0.0695	1438.85	7.35	0.425	2.95	9.5	7.85	0.045	1.55	1.5	1.25	19.6833
RN	Niida River	river	E2a_E2b	2014-08-31	summer	mollusca	snail	Sorbeoconcha	Semisulcospira libertina	31	0.062	67	0.185	362.162	7.55	0.5	2.6	9.55	7.2	0.04	1.1	3.5	2.3	19.25
RO	Ota River	river	F1	2014-09-01	summer	mollusca	snail	Sorbeoconcha	Semisulcospira libertina	18	0.014	200	0.31	645.161	7.2	0.8	3.1	9	5.1	0.03	1.1	2	1.1	20.9167
LA	Lake Akimoto	lake	H1_H2_H3_H4	2014-08-26	summer	mollusca	snail	Sorbeoconcha	Semisulcospira libertina	180	0.19	39	0.017875	2181.82	7.3	0.6375	3.9	7.05	5.275	0.0325	1.625	2.25	1	24.1667
RAA	Abukuma River	river	A2	2014-10-23	autumn	mollusca	snail	Sorbeoconcha	Semisulcospira libertina	52	0.055	16	0.026	615.385	7.5	0.25	1.9	10.2	10.6	0.05	1	1	1.6	15.2
RM	Mano River	river	D4a_D4b	2014-10-26	autumn	mollusca	snail	Sorbeoconcha	Semisulcospira libertina	58	0.097	76	0.0565	1345.13	7.5	0.25	2.6	9.95	9.7	0.05	1.15	1.5	0.95	14.3667
RO	Ota River	river	F1	2014-10-23	autumn	mollusca	snail	Sorbeoconcha	Semisulcospira libertina	61	0.054	310	0.33	939.394	7.3	0.25	2.5	10.6	4.9	0.03	1.1	1	0.7	15.4833
LA	Lake Akimoto	lake	H1_H2_H3_H4	2014-10-21	autumn	mollusca	snail	Sorbeoconcha	Semisulcospira libertina	210	0.15	22	0.03	733.333	7.35	0.95	3.775	9.275	5.225	0.03	1.85	2	1.825	14.7333
RAA	Abukuma River	river	A2	2014-12-03	winter	mollusca	snail	Sorbeoconcha	Semisulcospira libertina	65	0.086	24	0.02	1200	7.5	0.6	2.5	12.4	10	0.06	0.9	2	1.8	7.1
RM	Mano River	river	D4a_D4b	2014-12-02	winter	mollusca	snail	Sorbeoconcha	Semisulcospira libertina	26	0.034	47	0.0265	1773.58	7.5	0.25	2.65	12.3	10.1	0.06	1.1	2	1	6.7
RO	Ota River	river	F1	2014-12-06	winter	mollusca	snail	Sorbeoconcha	Semisulcospira libertina	24	0.031	200	0.25	800	7.6	0.25	2.4	11.8	5.5	0.04	1	2	1	8.75
LA	Lake Akimoto	lake	H1_H2_H3_H4	2014-12-03	winter	mollusca	snail	Sorbeoconcha	Semisulcospira libertina	94	0.069	11	0.01825	602.74	7.25	0.75	3.925	10.6	4.85	0.03	1.575	2.5	2.025	7.1
RAA	Abukuma River	river	A2	2015-06-17	spring	mollusca	snail	Sorbeoconcha	Semisulcospira libertina	51	0.026	20	0.064	312.5	7.3	0.7	4.5	9.5	13	0.07	1.7	7	3.1	20.4
RAB	Abukuma River	river	B3	2015-06-18	spring	mollusca	snail	Sorbeoconcha	Semisulcospira libertina	15	0.0048	50	0.022	2272.73	7.4	0.7	2.7	10	8.6	0.05	1	6	2.3	20.1333
RM	Mano River	river	D4b	2015-06-20	spring	mollusca	snail	Sorbeoconcha	Semisulcospira libertina	16	0.011	77	0.043	1790.7	7.5	0.25	2.7	9.6	10.6	0.06	1.1	4	1.2	17.9833
RAA	Abukuma River	river	A2	2015-08-25	summer	mollusca	snail	Sorbeoconcha	Semisulcospira libertina	40	0.026	14	0.062	225.806	7.5	0.8	4.6	8.6	13.4	0.07	1.8	10	4.1	23.8
RAA	Abukuma River	river	A2	2015-12-02	winter	mollusca	snail	Sorbeoconcha	Semisulcospira libertina	40	0.029	7.4	0.032	231.25	7.5	0.9	2.4	11.7	11.2	0.06	0.9	5	3.4	8.4
RAA	Abukuma River	river	A2	2016-06-04	spring	mollusca	snail	Sorbeoconcha	Semisulcospira libertina	30	0.022	11	0.02	550	7.5	0.25	3.1	9.5	12.7	0.07	1	4	2.4	20.2667
RAA	Abukuma River	river	A2	2016-08-19	summer	mollusca	snail	Sorbeoconcha	Semisulcospira libertina	51	0.022	23	0.037	621.622	7.5	0.9	4.6	9.2	8.8	0.05	2	4	3.2	23.6333
RM	Mano River	river	D4b	2016-08-24	summer	mollusca	snail	Sorbeoconcha	Semisulcospira libertina	36	0.033	210	0.069	3043.48	7.4	1.3	3.6	8.8	7.5	0.04	1.5	4	3.8	22.2667
RAA	Abukuma River	river	A2	2016-10-23	autumn	mollusca	snail	Sorbeoconcha	Semisulcospira libertina	30	0.027	13	0.029	448.276	7.7	0.9	3.1	10.6	10.1	0.06	1.3	4	2.8	15.3
RM	Mano River	river	D4b	2016-10-20	autumn	mollusca	snail	Sorbeoconcha	Semisulcospira libertina	30	0.03	310	0.014	22142.9	7.6	0.25	2.4	10.7	9.1	0.05	1	0.5	0.9	16.6833
RO	Ota River	river	F1	2016-10-24	autumn	mollusca	snail	Sorbeoconcha	Semisulcospira libertina	30	0.012	230	0.25	920	7.4	0.5	2.3	10.5	4.8	0.03	0.9	1	0.9	15.5333
RAA	Abukuma River	river	A2	2016-12-02	winter	mollusca	snail	Sorbeoconcha	Semisulcospira libertina	29	0.024	14	0.0082	1707.32	7.5	0.8	2	12.7	11.5	0.06	0.7	2	1	6.1
RAA	Abukuma River	river	A2	2017-06-20	spring	mollusca	snail	Sorbeoconcha	Semisulcospira libertina	30	0.023	8.7	0.013	669.231	7.6	0.7	3.2	9.8	12.3	0.07	1.4	3	1.8	18.3
RAA	Abukuma River	river	A2	2017-08-19	summer	mollusca	snail	Sorbeoconcha	Semisulcospira libertina	30	0.028	12	0.025	480	7.2	0.6	3.4	9.7	10.8	0.06	1.2	7	2.8	22.8
RO	Ota River	river	F3	2017-08-20	summer	mollusca	snail	Sorbeoconcha	Semisulcospira libertina	30	0.0074	180	0.19	947.368	7.4	0.25	3.1	9.4	5.6	0.03	1.2	2	1.2	19.8
RM	Mano River	river	D4b	2017-10-20	autumn	mollusca	snail	Sorbeoconcha	Semisulcospira libertina	30	0.023	230	0.031	7419.35	7.2	0.25	3.1	11.3	7.7	0.05	1.5	2	1.5	12.8
RAB	Abukuma River	river	B3	2017-12-02	winter	mollusca	snail	Sorbeoconcha	Semisulcospira libertina	25	0.005	78	0.0046	16956.5	7.4	0.25	2.8	12.4	8.8	0.05	1.1	3	1.2	7.8
RN	Niida River	river	E2b	2017-12-03	winter	mollusca	snail	Sorbeoconcha	Semisulcospira libertina	30	0.025	20	0.028	714.286	7.3	0.25	2.1	12.9	6.7	0.04	0.9	1	1.1	6.1
RAA	Abukuma River	river	A2	2013-07-10	spring	amphibian	adult amphibian	Anura	Rana porosa porosa	19	0.11	33	0.12	275	7.4	0.9	5.2	8.8	15.7	0.08	1.8	12	5	24.2333
RAA	Abukuma River	river	A2	2013-07-10	spring	amphibian	tadpole	Anura	-	156	0.15	220	0.12	1833.33	7.4	0.9	5.2	8.8	15.7	0.08	1.8	12	5	24.2333
RAA	Abukuma River	river	A2	2013-07-10	spring	amphibian	adult amphibian	Urodela	Cynops pyrrhogaster	4	0.035	45	0.12	375	7.4	0.9	5.2	8.8	15.7	0.08	1.8	12	5	24.2333
RAB	Abukuma River	river	B3	2013-07-09	spring	amphibian	adult amphibian	Anura	Rana rugosa	12	0.035	33	0.037	891.892	7.6	0.9	5.5	9.5	10.2	0.06	1.9	6	3.8	25.1
RAB	Abukuma River	river	B3	2013-07-09	spring	amphibian	tadpole	Anura	-	7	0.011	370	0.037	10000	7.6	0.9	5.5	9.5	10.2	0.06	1.9	6	3.8	25.1
RU	Uda River	river	C6	2013-07-14	spring	amphibian	adult amphibian	Anura	Rana japonica	20	0.031	8.4	0.048	175	7.7	0.6	3.4	9.4	13.7	0.07	1.3	2	1.3	23.9833
RU	Uda River	river	C6	2013-07-14	spring	amphibian	adult amphibian	Anura	Hyla japonica	42	0.021	11	0.048	229.167	7.7	0.6	3.4	9.4	13.7	0.07	1.3	2	1.3	23.9833
RM	Mano River	river	D1_D2	2013-07-16	spring	amphibian	tadpole	Anura	Rana catesbeiana	5	0.072	280	0.0435	6436.78	7.65	0.7	3.6	10.4	11.65	0.065	1.4	1.75	1.05	21.15
RM	Mano River	river	D4a_D4b	2013-07-13	spring	amphibian	tadpole	Anura	-	25	0.0087	730	0.065	11230.8	7.25	0.65	2.85	9.25	11.1	0.06	1.2	1.5	1.15	21.15
LA	Lake Akimoto	lake	H1_H2_H3	2013-07-12	spring	amphibian	adult amphibian	Anura	Rhacophorus arboreus	6	0.047	37	0.01675	2208.96	7.075	0.775	3.35	8.525	4.475	0.03	1.75	1.5	1.325	21.8667
LA	Lake Akimoto	lake	H1_H2_H3	2013-07-12	spring	amphibian	adult amphibian	Urodela	Cynops pyrrhogaster	18	0.093	16	0.01675	955.224	7.075	0.775	3.35	8.525	4.475	0.03	1.75	1.5	1.325	21.8667
RAA	Abukuma River	river	A2	2013-08-24	summer	amphibian	adult amphibian	Anura	Rana porosa porosa	23	0.12	47	0.14	335.714	7.1	1.4	7.2	8.5	12.4	0.06	3.1	20	7.1	25.9
RAA	Abukuma River	river	A2	2013-08-24	summer	amphibian	tadpole	Anura	-	27	0.023	200	0.14	1428.57	7.1	1.4	7.2	8.5	12.4	0.06	3.1	20	7.1	25.9
RAA	Abukuma River	river	A2	2013-08-24	summer	amphibian	adult amphibian	Urodela	Cynops pyrrhogaster	4	0.027	15	0.14	107.143	7.1	1.4	7.2	8.5	12.4	0.06	3.1	20	7.1	25.9
RAB	Abukuma River	river	B3	2013-08-20	summer	amphibian	adult amphibian	Anura	Rana rugosa	5	0.019	46	0.034	1352.94	7.4	0.8	4	9.8	7.5	0.04	1.7	5	2.3	23.8667
RAB	Abukuma River	river	B3	2013-08-20	summer	amphibian	tadpole	Anura	-	21	0.017	200	0.034	5882.35	7.4	0.8	4	9.8	7.5	0.04	1.7	5	2.3	23.8667
RU	Uda River	river	C6	2013-08-25	summer	amphibian	adult amphibian	Anura	Rana ornativentris	16	0.055	22	0.037	594.595	7.6	0.25	3.3	8.8	11.4	0.06	1.6	2	1.4	23.3
RM	Mano River	river	D4a_D4b	2013-08-28	summer	amphibian	tadpole	Anura	Rana catesbeiana	8	0.011	390	0.092	4239.13	7.55	0.375	3	10.15	10.75	0.06	1.5	1.5	0.95	22.95
RN	Niida River	river	E1_E2a_E2b	2013-08-29	summer	amphibian	tadpole	Anura	Rana catesbeiana	22	0.13	2800	0.24	11666.7	7.56667	0.533333	4	10.0667	8.16667	0.0466667	1.7	3.33333	2.03333	22.7333
LA	Lake Akimoto	lake	H1_H2_H3	2013-08-22	summer	amphibian	adult amphibian	Anura	Bufo japonicus formosus	1	0.087	21	0.023	913.043	7.175	0.6125	3.25	7.8	5.275	0.0325	1.5	2.25	1.425	24.3667
LA	Lake Akimoto	lake	H1_H2_H3	2013-08-22	summer	amphibian	tadpole	Anura	-	42	0.033	230	0.023	10000	7.175	0.6125	3.25	7.8	5.275	0.0325	1.5	2.25	1.425	24.3667
LA	Lake Akimoto	lake	H1_H2_H3	2013-08-22	summer	amphibian	adult amphibian	Urodela	Cynops pyrrhogaster	9	0.056	13	0.023	565.217	7.175	0.6125	3.25	7.8	5.275	0.0325	1.5	2.25	1.425	24.3667
RAA	Abukuma River	river	A2	2013-10-11	autumn	amphibian	adult amphibian	Anura	Rana porosa porosa	9	0.041	22	0.036	611.111	7.9	0.25	2.3	10	11.7	0.06	1.1	2	1.7	20.6333
RAA	Abukuma River	river	A2	2013-10-11	autumn	amphibian	tadpole	Anura	-	47	0.036	190	0.036	5277.78	7.9	0.25	2.3	10	11.7	0.06	1.1	2	1.7	20.6333
RAA	Abukuma River	river	A2	2013-10-11	autumn	amphibian	adult amphibian	Urodela	Cynops pyrrhogaster	12	0.08	14	0.036	388.889	7.9	0.25	2.3	10	11.7	0.06	1.1	2	1.7	20.6333
RAB	Abukuma River	river	B3	2013-10-08	autumn	amphibian	adult amphibian	Anura	Rana rugosa	6	0.033	27	0.0099	2727.27	7.7	0.6	3.1	10.4	8.8	0.05	1.5	3	2.1	20.6667
RAB	Abukuma River	river	B3	2013-10-08	autumn	amphibian	tadpole	Anura	-	112	0.057	210	0.0099	21212.1	7.7	0.6	3.1	10.4	8.8	0.05	1.5	3	2.1	20.6667
RU	Uda River	river	C6	2013-10-12	autumn	amphibian	adult amphibian	Anura	Rana japonica	4	0.032	12	0.025	480	8	0.25	2.2	10.4	10.5	0.06	1	0.5	0.6	19.1
RM	Mano River	river	D4a_D4b	2013-10-29	autumn	amphibian	tadpole	Anura	-	7	0.011	320	0.0735	4353.74	7.5	0.375	2.85	9.85	10.45	0.06	1.3	0.5	1.05	19.6333
RN	Niida River	river	E1_E2a_E2b	2013-10-14	autumn	amphibian	tadpole	Anura	Rana catesbeiana	5	0.042	1100	0.16	6875	7.4	0.366667	2.5	9.7	7.73333	0.0466667	0.966667	1.33333	0.833333	19.6333
LA	Lake Akimoto	lake	H1_H2_H3	2013-10-09	autumn	amphibian	adult amphibian	Anura	Rana ornativentris	5	0.061	41	0.0255	1607.84	7.175	0.725	4.125	9.05	5.425	0.0325	1.675	2.25	1.325	19.4667
RAA	Abukuma River	river	A2	2013-12-06	winter	amphibian	tadpole	Anura	-	21	0.015	230	0.057	4035.09	7.6	0.25	1.7	12.5	11.4	0.06	0.7	2	1	7.06667
RAA	Abukuma River	river	A2	2013-12-06	winter	amphibian	adult amphibian	Urodela	Cynops pyrrhogaster	10	0.069	14	0.057	245.614	7.6	0.25	1.7	12.5	11.4	0.06	0.7	2	1	7.06667
RM	Mano River	river	D4a_D4b	2013-12-11	winter	amphibian	tadpole	Anura	Rana catesbeiana	10	0.032	420	0.084	5000	7.45	0.6	2.4	12.15	10.1	0.05	1.1	0.5	0.8	7.08333
LA	Lake Akimoto	lake	H1_H2_H3	2013-12-03	winter	amphibian	adult amphibian	Urodela	Cynops pyrrhogaster	31	0.19	15	0.0285	526.316	7.2	0.4875	3.625	10.2	5.225	0.03	1.55	2.5	2.1	5.91667
RAA	Abukuma River	river	A2	2014-06-25	spring	amphibian	adult amphibian	Anura	Rana rugosa	3	0.012	18	0.077	233.766	7.5	0.6	3.2	9.6	10.9	0.06	1.2	17	4.4	20.9
RAA	Abukuma River	river	A2	2014-06-25	spring	amphibian	tadpole	Anura	-	50	0.076	200	0.077	2597.4	7.5	0.6	3.2	9.6	10.9	0.06	1.2	17	4.4	20.9
RAA	Abukuma River	river	A2	2014-06-25	spring	amphibian	adult amphibian	Urodela	Cynops pyrrhogaster	20	0.15	12	0.077	155.844	7.5	0.6	3.2	9.6	10.9	0.06	1.2	17	4.4	20.9
RAB	Abukuma River	river	B3	2014-06-27	spring	amphibian	adult amphibian	Anura	Rana catesbeiana	1	0.12	8.4	0.015	560	7.6	0.7	3	9.9	8	0.05	1.2	4	2.3	21.4333
RAB	Abukuma River	river	B3	2014-06-27	spring	amphibian	adult amphibian	Anura	Rana rugosa	12	0.043	17	0.015	1133.33	7.6	0.7	3	9.9	8	0.05	1.2	4	2.3	21.4333
RAB	Abukuma River	river	B3	2014-06-27	spring	amphibian	tadpole	Anura	-	23	0.037	190	0.015	12666.7	7.6	0.7	3	9.9	8	0.05	1.2	4	2.3	21.4333
RU	Uda River	river	C5_C6	2014-06-28	spring	amphibian	adult amphibian	Anura	-	13	0.055	130	0.044	2954.55	7.65	0.575	3.25	9.5	9.1	0.055	1.55	4	2.95	19.6333
RM	Mano River	river	D4a_D4b	2014-06-29	spring	amphibian	adult amphibian	Anura	Rana rugosa	1	0.017	37	0.12	308.333	7.35	0.25	3.15	9.05	8.2	0.04	1.6	2.5	1.65	18.3167
RM	Mano River	river	D4a_D4b	2014-06-29	spring	amphibian	tadpole	Anura	-	2	0.028	700	0.12	5833.33	7.35	0.25	3.15	9.05	8.2	0.04	1.6	2.5	1.65	18.3167
RN	Niida River	river	E2a_E2b	2014-07-03	spring	amphibian	tadpole	Anura	Rana catesbeiana	14	0.13	1100	0.48	2291.67	7.25	0.425	3.9	9.15	6.55	0.04	1.8	10	7.15	16.3333
RO	Ota River	river	F1	2014-07-01	spring	amphibian	adult amphibian	Anura	Rana rugosa	2	0.013	190	0.34	558.824	7.2	0.9	3.8	9.1	4.3	0.03	1.4	2	1	20.3333
LA	Lake Akimoto	lake	H1_H2_H3_H4	2014-06-24	spring	amphibian	adult amphibian	Anura	-	4	0.0071	13	0.01725	753.623	7.35	0.5625	3.2	9.25	3.925	0.03	1.375	1.375	1.075	20.0333
LA	Lake Akimoto	lake	H1_H2_H3_H4	2014-06-24	spring	amphibian	tadpole	Anura	-	135	0.021	170	0.01725	9855.07	7.35	0.5625	3.2	9.25	3.925	0.03	1.375	1.375	1.075	20.0333
LA	Lake Akimoto	lake	H1_H2_H3_H4	2014-06-24	spring	amphibian	adult amphibian	Urodela	Cynops pyrrhogaster	4	0.022	14	0.01725	811.594	7.35	0.5625	3.2	9.25	3.925	0.03	1.375	1.375	1.075	20.0333
RAA	Abukuma River	river	A2	2014-08-28	summer	amphibian	tadpole	Anura	-	35	0.021	190	0.087	2183.91	7.2	1.2	4.8	8.6	16.6	0.06	1.8	16	3.9	22.9
RAA	Abukuma River	river	A2	2014-08-28	summer	amphibian	adult amphibian	Anura	Rana porosa porosa	8	0.031	54	0.087	620.69	7.2	1.2	4.8	8.6	16.6	0.06	1.8	16	3.9	22.9
RAA	Abukuma River	river	A2	2014-08-28	summer	amphibian	adult amphibian	Urodela	Cynops pyrrhogaster	4	0.036	14	0.087	160.92	7.2	1.2	4.8	8.6	16.6	0.06	1.8	16	3.9	22.9
RAB	Abukuma River	river	B3	2014-08-29	summer	amphibian	tadpole	Anura	-	42	0.028	200	0.049	4081.63	7.5	0.6	4.5	9.4	8.2	0.05	1.7	4	1.9	22.0333
RAB	Abukuma River	river	B3	2014-08-29	summer	amphibian	adult amphibian	Anura	Rana catesbeiana	2	0.03	34	0.049	693.878	7.5	0.6	4.5	9.4	8.2	0.05	1.7	4	1.9	22.0333
RAB	Abukuma River	river	B3	2014-08-29	summer	amphibian	adult amphibian	Anura	Rana rugosa	4	0.023	21	0.049	428.571	7.5	0.6	4.5	9.4	8.2	0.05	1.7	4	1.9	22.0333
RM	Mano River	river	D4a_D4b	2014-08-30	summer	amphibian	adult amphibian	Anura	Rana catesbeiana	1	0.03	81	0.0695	1165.47	7.35	0.425	2.95	9.5	7.85	0.045	1.55	1.5	1.25	19.6833
RN	Niida River	river	E2a_E2b	2014-08-31	summer	amphibian	tadpole	Anura	Rana catesbeiana	3	0.048	1400	0.185	7567.57	7.55	0.5	2.6	9.55	7.2	0.04	1.1	3.5	2.3	19.25
LA	Lake Akimoto	lake	H1_H2_H3_H4	2014-08-26	summer	amphibian	adult amphibian	Urodela	Cynops pyrrhogaster	2	0.012	6.2	0.017875	346.853	7.3	0.6375	3.9	7.05	5.275	0.0325	1.625	2.25	1	24.1667
LA	Lake Akimoto	lake	H1_H2_H3_H4	2014-08-26	summer	amphibian	tadpole	Anura	-	9	0.011	33	0.017875	1846.15	7.3	0.6375	3.9	7.05	5.275	0.0325	1.625	2.25	1	24.1667
RAA	Abukuma River	river	A2	2014-10-23	autumn	amphibian	tadpole	Anura	-	20	0.016	120	0.026	4615.38	7.5	0.25	1.9	10.2	10.6	0.05	1	1	1.6	15.2
RAA	Abukuma River	river	A2	2014-10-23	autumn	amphibian	adult amphibian	Anura	Rana rugosa	7	0.048	15	0.026	576.923	7.5	0.25	1.9	10.2	10.6	0.05	1	1	1.6	15.2
RAA	Abukuma River	river	A2	2014-10-23	autumn	amphibian	adult amphibian	Urodela	Cynops pyrrhogaster	16	0.13	9.2	0.026	353.846	7.5	0.25	1.9	10.2	10.6	0.05	1	1	1.6	15.2
RAB	Abukuma River	river	B3	2014-11-01	autumn	amphibian	tadpole	Anura	-	22	0.015	120	0.017	7058.82	7.5	0.25	2.1	11	9	0.05	1.1	2	1.6	13.8
RU	Uda River	river	C6	2014-10-30	autumn	amphibian	adult amphibian	Anura	Rana rugosa	2	0.019	8.7	0.045	193.333	7.7	0.25	2.9	9.9	8.7	0.05	1.3	3	2.3	13.7667
RN	Niida River	river	E2a_E2b	2014-10-23	autumn	amphibian	adult amphibian	Anura	Rana rugosa	5	0.012	33	0.18	183.333	7.4	0.25	3.15	10.95	6.75	0.04	1.3	4.5	2.6	13.0333
LA	Lake Akimoto	lake	H1_H2_H3_H4	2014-10-21	autumn	amphibian	adult amphibian	Anura	Rana rugosa	5	0.026	12	0.03	400	7.35	0.95	3.775	9.275	5.225	0.03	1.85	2	1.825	14.7333
LA	Lake Akimoto	lake	H1_H2_H3_H4	2014-10-21	autumn	amphibian	adult amphibian	Urodela	Cynops pyrrhogaster	3	0.015	5.7	0.03	190	7.35	0.95	3.775	9.275	5.225	0.03	1.85	2	1.825	14.7333
RAA	Abukuma River	river	A2	2014-12-03	winter	amphibian	adult amphibian	Anura	Rana rugosa	3	0.015	13	0.02	650	7.5	0.6	2.5	12.4	10	0.06	0.9	2	1.8	7.1
RAA	Abukuma River	river	A2	2014-12-03	winter	amphibian	adult amphibian	Urodela	Cynops pyrrhogaster	7	0.047	13	0.02	650	7.5	0.6	2.5	12.4	10	0.06	0.9	2	1.8	7.1
RAB	Abukuma River	river	B3	2014-12-02	winter	amphibian	tadpole	Anura	-	32	0.026	75	0.014	5357.14	7.6	0.5	3.4	12.2	7.9	0.05	1.5	3	1.6	8.36667
RAB	Abukuma River	river	B3	2014-12-02	winter	amphibian	adult amphibian	Anura	Rana catesbeiana	1	0.029	8.5	0.014	607.143	7.6	0.5	3.4	12.2	7.9	0.05	1.5	3	1.6	8.36667
LA	Lake Akimoto	lake	H1_H2_H3_H4	2014-12-03	winter	amphibian	adult amphibian	Anura	Rana ornativentris	8	0.099	27	0.01825	1479.45	7.25	0.75	3.925	10.6	4.85	0.03	1.575	2.5	2.025	7.1
RAA	Abukuma River	river	A2	2015-06-17	spring	amphibian	adult amphibian	Anura	-	5	0.049	17	0.064	265.625	7.3	0.7	4.5	9.5	13	0.07	1.7	7	3.1	20.4
RAA	Abukuma River	river	A2	2015-06-17	spring	amphibian	tadpole	Anura	-	30	0.033	120	0.064	1875	7.3	0.7	4.5	9.5	13	0.07	1.7	7	3.1	20.4
RAA	Abukuma River	river	A2	2015-06-17	spring	amphibian	adult amphibian	Urodela	Cynops pyrrhogaster	4	0.018	8.8	0.064	137.5	7.3	0.7	4.5	9.5	13	0.07	1.7	7	3.1	20.4
RAB	Abukuma River	river	B3	2015-06-18	spring	amphibian	tadpole	Anura	Lithobates catesbeianus	3	0.037	210	0.022	9545.45	7.4	0.7	2.7	10	8.6	0.05	1	6	2.3	20.1333
RAB	Abukuma River	river	B3	2015-06-18	spring	amphibian	tadpole	Anura	Lithobates catesbeianus	3	0.031	110	0.022	5000	7.4	0.7	2.7	10	8.6	0.05	1	6	2.3	20.1333
RU	Uda River	river	C6	2015-06-18	spring	amphibian	adult amphibian	Anura	-	2	0.01	25	0.026	961.538	7.7	0.25	3	9.7	10.8	0.06	1.4	2	2.4	18.7333
RO	Ota River	river	F1	2015-06-19	spring	amphibian	tadpole	Anura	-	28	0.0077	390	0.19	2052.63	7.7	0.6	2.9	9.5	5.1	0.03	1.2	2	1.2	19.75
RO	Ota River	river	F1	2015-06-19	spring	amphibian	adult amphibian	Anura	Lithobates catesbeianus	1	0.16	290	0.19	1526.32	7.7	0.6	2.9	9.5	5.1	0.03	1.2	2	1.2	19.75
RAA	Abukuma River	river	A2	2015-08-25	summer	amphibian	adult amphibian	Anura	-	4	0.015	41	0.062	661.29	7.5	0.8	4.6	8.6	13.4	0.07	1.8	10	4.1	23.8
RAB	Abukuma River	river	B3	2015-08-25	summer	amphibian	tadpole	Anura	-	24	0.011	88	0.02	4400	7.6	0.6	3.7	8.5	10.8	0.06	1.8	5	4.4	24.0333
RN	Niida River	river	E2b	2015-08-22	summer	amphibian	tadpole	Anura	Lithobates catesbeianus	24	0.17	850	0.13	6538.46	7.6	0.25	4.5	9.8	8.3	0.05	1.1	3	3	22.3167
RAA	Abukuma River	river	A2	2015-10-21	autumn	amphibian	adult amphibian	Anura	Glandirana rugosa	4	0.015	11	0.019	578.947	7.7	0.6	2.4	10.6	10.8	0.06	0.8	1	1.5	16.6
RN	Niida River	river	E2b	2015-10-25	autumn	amphibian	tadpole	Anura	-	5	0.011	160	0.032	5000	7.5	0.25	2.1	10.9	6.9	0.04	0.9	0.5	0.6	13.5333
RAA	Abukuma River	river	A2	2015-12-02	winter	amphibian	tadpole	Anura	-	14	0.011	19	0.032	593.75	7.5	0.9	2.4	11.7	11.2	0.06	0.9	5	3.4	8.4
RAA	Abukuma River	river	A2	2015-12-02	winter	amphibian	adult amphibian	Anura	Glandirana rugosa	4	0.02	10	0.032	312.5	7.5	0.9	2.4	11.7	11.2	0.06	0.9	5	3.4	8.4
RAA	Abukuma River	river	A2	2015-12-02	winter	amphibian	adult amphibian	Urodela	Cynops pyrrhogaster	4	0.025	8.9	0.032	278.125	7.5	0.9	2.4	11.7	11.2	0.06	0.9	5	3.4	8.4
RU	Uda River	river	C6	2015-12-03	winter	amphibian	adult amphibian	Anura	Rana ornativentris	1	0.024	220	0.006	36666.7	7.6	0.25	1.7	12.2	9.3	0.05	0.8	0.5	0.3	5.9
RAA	Abukuma River	river	A2	2016-06-04	spring	amphibian	tadpole	Anura	-	24	0.02	150	0.02	7500	7.5	0.25	3.1	9.5	12.7	0.07	1	4	2.4	20.2667
RAA	Abukuma River	river	A2	2016-06-04	spring	amphibian	adult amphibian	Anura	-	7	0.061	13	0.02	650	7.5	0.25	3.1	9.5	12.7	0.07	1	4	2.4	20.2667
RAA	Abukuma River	river	A2	2016-06-04	spring	amphibian	adult amphibian	Urodela	Cynops pyrrhogaster	6	0.05	8.5	0.02	425	7.5	0.25	3.1	9.5	12.7	0.07	1	4	2.4	20.2667
RAB	Abukuma River	river	B3	2016-06-04	spring	amphibian	tadpole	Anura	-	10	0.03	41	0.082	500	7.7	0.7	3.4	10	8.9	0.05	1.1	3	2.7	21.7333
RAB	Abukuma River	river	B3	2016-06-04	spring	amphibian	adult amphibian	Anura	Rana catesbeiana	2	0.54	6.6	0.082	80.4878	7.7	0.7	3.4	10	8.9	0.05	1.1	3	2.7	21.7333
RM	Mano River	river	D4b	2016-06-01	spring	amphibian	adult amphibian	Anura	Buergeria buergeri	2	0.016	370	0.024	15416.7	7.5	0.9	3.2	9.9	8.6	0.05	1.2	2	1.6	18.8167
RO	Ota River	river	F3	2016-05-30	spring	amphibian	tadpole	Anura	Rana catesbeiana	4	0.049	700	0.13	5384.62	7	0.7	2.4	9.5	6.6	0.04	0.7	2	0.6	17.75
RAA	Abukuma River	river	A2	2016-08-19	summer	amphibian	adult amphibian	Anura	-	2	0.0055	89	0.037	2405.41	7.5	0.9	4.6	9.2	8.8	0.05	2	4	3.2	23.6333
RU	Uda River	river	C6	2016-08-20	summer	amphibian	tadpole	Anura	-	28	0.019	71	0.021	3380.95	7.7	0.6	3.7	9	7.9	0.04	1.4	5	3.7	21.15
RM	Mano River	river	D4b	2016-08-24	summer	amphibian	adult amphibian	Anura	Rana japonica	1	0.0049	6.3	0.069	91.3043	7.4	1.3	3.6	8.8	7.5	0.04	1.5	4	3.8	22.2667
RN	Niida River	river	E2b	2016-08-24	summer	amphibian	adult amphibian	Anura	-	8	0.051	32	0.59	54.2373	7.3	0.7	5.7	9.2	6.7	0.04	1.3	38	19.8	22.45
RN	Niida River	river	E2b	2016-08-24	summer	amphibian	tadpole	Anura	-	7	0.0026	430	0.59	728.814	7.3	0.7	5.7	9.2	6.7	0.04	1.3	38	19.8	22.45
RAA	Abukuma River	river	A2	2016-10-23	autumn	amphibian	tadpole	Anura	-	28	0.018	120	0.029	4137.93	7.7	0.9	3.1	10.6	10.1	0.06	1.3	4	2.8	15.3
RAA	Abukuma River	river	A2	2016-10-23	autumn	amphibian	adult amphibian	Anura	-	4	0.031	35	0.029	1206.9	7.7	0.9	3.1	10.6	10.1	0.06	1.3	4	2.8	15.3
RAA	Abukuma River	river	A2	2016-10-23	autumn	amphibian	adult amphibian	Urodela	Cynops pyrrhogaster	4	0.028	3.5	0.029	120.69	7.7	0.9	3.1	10.6	10.1	0.06	1.3	4	2.8	15.3
RAB	Abukuma River	river	B3	2016-10-23	autumn	amphibian	tadpole	Anura	-	27	0.036	40	0.0065	6153.85	7.7	0.7	3.5	10.2	8.3	0.04	1.5	3	3.3	16.4667
RN	Niida River	river	E2b	2016-10-21	autumn	amphibian	tadpole	Anura	-	12	0.0096	300	0.021	14285.7	7.7	0.25	2.1	10.6	6.7	0.04	0.9	1	1.2	16.8333
RN	Niida River	river	E2b	2016-10-21	autumn	amphibian	adult amphibian	Anura	-	6	0.045	40	0.021	1904.76	7.7	0.25	2.1	10.6	6.7	0.04	0.9	1	1.2	16.8333
RO	Ota River	river	F1	2016-10-21	autumn	amphibian	tadpole	Anura	-	4	0.017	1700	0.25	6800	7.4	0.5	2.3	10.5	4.8	0.03	0.9	1	0.9	15.5333
RAA	Abukuma River	river	A2	2016-12-02	winter	amphibian	adult amphibian	Urodela	Cynops pyrrhogaster	2	0.017	18	0.0082	2195.12	7.5	0.8	2	12.7	11.5	0.06	0.7	2	1	6.1
RAB	Abukuma River	river	B3	2016-12-02	winter	amphibian	adult amphibian	Anura	-	2	0.0068	5.2	0.011	472.727	7.6	0.6	2.7	11.8	8.3	0.04	1.2	2	2.2	8.33333
RAA	Abukuma River	river	A2	2017-06-20	spring	amphibian	tadpole	Anura	-	130	0.071	120	0.013	9230.77	7.6	0.7	3.2	9.8	12.3	0.07	1.4	3	1.8	18.3
RAA	Abukuma River	river	A2	2017-06-20	spring	amphibian	adult amphibian	Anura	-	3	0.026	20	0.013	1538.46	7.6	0.7	3.2	9.8	12.3	0.07	1.4	3	1.8	18.3
RAA	Abukuma River	river	A2	2017-06-20	spring	amphibian	adult amphibian	Urodela	Cynops pyrrhogaster	7	0.055	5.9	0.013	453.846	7.6	0.7	3.2	9.8	12.3	0.07	1.4	3	1.8	18.3
RN	Niida River	river	E2b	2017-06-18	spring	amphibian	adult amphibian	Anura	Rana catesbeiana	2	0.78	45	0.029	1551.72	7	0.8	2.4	9.5	7.8	0.05	0.9	2	2	16.6
RO	Ota River	river	F1	2017-06-15	spring	amphibian	tadpole	Anura	-	100	0.033	69	0.13	530.769	7.2	0.6	2.7	10.5	5.1	0.03	1	2	1	15.1
RAA	Abukuma River	river	A2	2017-08-19	summer	amphibian	tadpole	Anura	-	5	0.0035	78	0.025	3120	7.2	0.6	3.4	9.7	10.8	0.06	1.2	7	2.8	22.8
RAA	Abukuma River	river	A2	2017-08-19	summer	amphibian	adult amphibian	Anura	-	10	0.052	15	0.025	600	7.2	0.6	3.4	9.7	10.8	0.06	1.2	7	2.8	22.8
RAB	Abukuma River	river	B3	2017-08-25	summer	amphibian	tadpole	Anura	-	9	0.0092	51	0.016	3187.5	7.4	0.25	3.5	10	8.2	0.05	1.4	4	1.8	20.35
RU	Uda River	river	C6	2017-08-19	summer	amphibian	tadpole	Anura	-	5	0.0083	91	0.0092	9891.3	7.5	0.25	2.6	9.8	10.6	0.08	1.1	2	1.3	18.6
RU	Uda River	river	C6	2017-08-19	summer	amphibian	adult amphibian	Anura	-	6	0.035	3.2	0.0092	347.826	7.5	0.25	2.6	9.8	10.6	0.08	1.1	2	1.3	18.6
RU	Uda River	river	C6	2017-08-19	summer	amphibian	adult amphibian	Urodela	Cynops pyrrhogaster	2	0.0082	3.9	0.0092	423.913	7.5	0.25	2.6	9.8	10.6	0.08	1.1	2	1.3	18.6
RM	Mano River	river	D4b	2017-08-22	summer	amphibian	adult amphibian	Anura	Rana catesbeiana	1	0.31	11	0.016	687.5	7.2	0.25	3	9.9	8.5	0.05	1.3	0.5	1.1	19.4
RM	Mano River	river	D4b	2017-08-22	summer	amphibian	adult amphibian	Anura	Hyla japonica	6	0.0047	8.5	0.016	531.25	7.2	0.25	3	9.9	8.5	0.05	1.3	0.5	1.1	19.4
RN	Niida River	river	E2b	2017-08-20	summer	amphibian	tadpole	Anura	-	4	0.0045	280	0.11	2545.45	7.3	0.25	3.2	10.2	7.8	0.04	1.3	3	2.7	20.1
RN	Niida River	river	E2b	2017-08-20	summer	amphibian	adult amphibian	Anura	Rana rugosa	1	0.013	57	0.11	518.182	7.3	0.25	3.2	10.2	7.8	0.04	1.3	3	2.7	20.1
RO	Ota River	river	F5	2017-08-20	summer	amphibian	adult amphibian	Anura	Rana catesbeiana	1	0.13	27	0.19	142.105	7.4	0.25	3.1	9.4	5.6	0.03	1.2	2	1.2	19.8
RAA	Abukuma River	river	A2	2017-10-17	autumn	amphibian	adult amphibian	Urodela	Cynops pyrrhogaster	12	0.093	6.3	0.014	450	7.3	0.25	2.2	11.3	9.5	0.05	0.7	2	1.3	10.8667
RAB	Abukuma River	river	B3	2017-10-19	autumn	amphibian	adult amphibian	Anura	-	4	0.068	11	0.0087	1264.37	7.4	0.25	2.8	11.2	8.1	0.05	1.1	2	2.2	11.65
RU	Uda River	river	C6	2017-10-21	autumn	amphibian	adult amphibian	Anura	-	4	0.038	32	0.0079	4050.63	7.4	0.25	2	11.7	10.4	0.06	0.9	1	0.9	9.6
RN	Niida River	river	E2b	2017-10-21	autumn	amphibian	tadpole	Anura	-	22	0.022	160	0.027	5925.93	7.3	0.25	2.3	11.8	6.9	0.04	0.9	2	1.4	13.4
RN	Niida River	river	E2b	2017-10-21	autumn	amphibian	adult amphibian	Anura	-	2	0.011	24	0.027	888.889	7.3	0.25	2.3	11.8	6.9	0.04	0.9	2	1.4	13.4
RAA	Abukuma River	river	A2	2017-12-02	winter	amphibian	adult amphibian	Anura	Rana rugosa	3	0.0072	6.1	0.0067	910.448	7.4	0.25	1.9	13	9.9	0.06	0.6	2	1	5.93333
RAB	Abukuma River	river	B3	2017-12-02	winter	amphibian	adult amphibian	Anura	Rana rugosa	2	0.019	3.5	0.0046	760.87	7.4	0.25	2.8	12.4	8.8	0.05	1.1	3	1.2	7.8
RM	Mano River	river	D3	2017-12-06	winter	amphibian	tadpole	Anura	Rana catesbeiana	60	0.38	100	0.0096	10416.7	7.1	0.5	2.1	11.9	9.1	0.05	1	0.5	0.6	8.5
RO	Ota River	river	F1	2017-12-06	winter	amphibian	adult amphibian	Anura	-	3	0.55	95	0.17	558.824	7.4	0.25	2.1	12.6	4.9	0.03	0.9	0.5	0.7	8.6
RO	Ota River	river	F5	2017-12-06	winter	amphibian	adult amphibian	Anura	Rana catesbeiana	1	0.062	49	0.17	288.235	7.4	0.25	2.1	12.6	4.9	0.03	0.9	0.5	0.7	8.6
